# Supplementary material for: Shared Genetic Architecture Between Atopic Dermatitis and Autoimmune Diseases
Source: Int J Mol Sci. 2025 Sep 18;26(18):9124. doi: 10.3390/ijms26189124 (PMC12470386; doi:10.3390/ijms26189124)
Supplement: Supplementary file 1 [file ijms-26-09124-s001.zip › Supplementary_Tables.xlsx]

## Sheet: Legend
Table S1. Independent pleiotropic risk loci between atopic dermatitis and autoimmune diseases.
Table S2. MAGMA gene-level analyses summary statistics between atopic dermatitis and autoimmune diseases.
Table S3. MAGMA gene-set analyses summary statistics between atopic dermatitis and autoimmune diseases.
Table S4. Multi-trait colocalization results.
Table S5. Variant effect predictor prioritization results.
Table S6. Summary-based mendelian randomization analysis results.
Table S7. Summary statistics of all instrumental variables used.
Table S8. Heterogeneity metrics for all Mendelian Randomization analyses conducted.
Table S9. MR-Egger intercept results.
Table S10. Variants identified as outliers through the MR-PRESSO.

## Sheet: Table S1
GenomicLocus	uniqID	rsID	chr	pos	p	start	end	nSNPs	nGWASSNPs	nIndSigSNPs	IndSigSNPs	nLeadSNPs	LeadSNPs	Disease
1	1:8150638:C:T	rs72634258	1	8150638	3.63969e-09	7969507	8189936	111	79	1	rs72634258	1	rs72634258	ibd
2	1:12120304:C:T	rs7545953	1	12120304	1.5412e-08	12115470	12127960	16	11	1	rs7545953	1	rs7545953	ibd
3	1:25294195:A:G	rs7523328	1	25294195	2.3186e-11	25289734	25305783	55	41	1	rs7523328	1	rs7523328	ibd
4	1:56757968:A:G	rs2793675	1	56757968	3.27818e-08	56528300	56769453	104	78	1	rs2793675	1	rs2793675	ibd
5	1:150454885:A:G	rs9436117	1	150454885	1.24594e-08	150247311	150513711	206	120	2	rs9436117;rs1260422	1	rs9436117	ibd
6	1:151832901:A:C	rs12727170	1	151832901	3.99405e-08	151792984	151832901	4	2	2	rs11578418;rs12727170	2	rs11578418;rs12727170	ibd
7	1:154425456:A:G	rs12126142	1	154425456	1.4827e-09	154395212	154428283	36	6	1	rs12126142	1	rs12126142	ibd
8	1:155033308:A:G	rs11589479	1	155033308	2.14651e-08	155017432	155049402	9	7	3	rs11589479;rs11264304;rs6427128	1	rs11589479	ibd
9	1:169719017:A:G	rs10800472	1	169719017	1.25886e-08	169670374	169826867	47	33	1	rs10800472	1	rs10800472	ibd
10	1:173164565:C:T	rs10912561	1	173164565	3.69696e-13	172803958	173172158	163	118	5	rs2422256;rs17371133;rs12747422;rs10912561;rs7553711	2	rs2422256;rs10912561	ibd
11	1:200884985:C:T	rs905634	1	200884985	1.59304e-10	200874229	201026916	83	55	3	rs905634;rs1546416;rs55734382	1	rs905634	ibd
12	1:209970610:A:G	rs59043219	1	209970610	9.80374e-09	209965283	210019701	28	17	1	rs59043219	1	rs59043219	ibd
13	2:25240067:A:G	rs77848049	2	25240067	5.10955e-11	25182488	25294418	16	8	1	rs77848049	1	rs77848049	ibd
14	2:28640327:C:T	rs2048240	2	28640327	1.09963e-12	28602911	28647084	41	25	2	rs2048240;rs906805	1	rs2048240	ibd
15	2:61184651:A:G	rs4643526	2	61184651	9.02146e-19	61067293	61799575	637	378	18	rs3732179;rs1206;rs10209620;rs6545838;rs6710043;rs2698193;rs62150982;rs1177292;rs1177293;rs4643526;rs34318179;rs10177855;rs1729672;rs2592491;rs1177274;rs935861;rs10199672;rs1186699	3	rs3732179;rs4643526;rs2592491	ibd
16	2:102941338:C:T	rs11676124	2	102941338	1.32421e-19	102880806	103208610	543	222	13	rs7600901;rs873022;rs12712150;rs1115282;rs74505593;rs11676124;rs4851569;rs6419573;rs6543157;rs12712158;rs11123937;rs12469973;rs1468788	3	rs7600901;rs11676124;rs1468788	ibd
17	2:111933001:G:T	rs72837826	2	111933001	6.12907e-11	111861838	112024305	32	22	1	rs72837826	1	rs72837826	ibd
18	2:234146047:G:T	rs12692250	2	234146047	6.78674e-12	234143048	234255547	179	70	6	rs12692250;rs2241876;rs3792098;rs10803624;rs3792091;rs62192912	1	rs12692250	ibd
19	3:18684046:A:G	rs11128892	3	18684046	7.62201e-10	18610175	18706858	42	37	1	rs11128892	1	rs11128892	ibd
20	3:49858142:A:G	rs10865958	3	49858142	1.14819e-09	49669948	49960388	173	110	2	rs10865958;rs71324996	1	rs10865958	ibd
21	3:101068873:C:T	rs2682386	3	101068873	1.90831e-09	100913241	101306098	105	73	2	rs2682386;rs503734	1	rs2682386	ibd
22	4:123560939:A:C	rs62324212	4	123560939	1.25474e-16	122993500	123563078	271	192	14	rs11931332;rs6534338;rs45528737;rs55896948;rs72669153;rs1398553;rs2175678;rs4833839;rs10021288;rs10518402;rs7694252;rs13152362;rs6833591;rs62324212	3	rs11931332;rs10518402;rs62324212	ibd
23	5:35852311:A:G	rs6890853	5	35852311	2.96699e-08	35803577	35953949	49	32	1	rs6890853	1	rs6890853	ibd
24	5:40676479:A:AG	rs202184836	5	40676479	1.09337e-09	40323767	40936082	155	77	3	rs202184836;rs139990068;rs9292781	1	rs202184836	ibd
25	5:96236412:A:G	rs251340	5	96236412	1.49635e-10	96200770	96373750	315	207	1	rs251340	1	rs251340	ibd
26	5:131677047:G:T	rs11242109	5	131677047	1.38509e-25	129573666	132138164	885	516	31	rs763787;rs2549012;rs156109;rs77335401;rs10066308;rs2522051;rs3749833;rs2548998;rs247001;rs1469149;rs27879;rs39897;rs157573;rs11242109;rs272863;rs367805;rs11242110;rs13153324;rs72789397;rs733300;rs7727038;rs162889;rs10079653;rs2548990;rs17772583;rs734244;rs6885996;rs256866;rs809125;rs809123;rs1295683	6	rs763787;rs156109;rs11242109;rs10079653;rs17772583;rs734244	ibd
27	5:141491985:C:T	rs7700687	5	141491985	1.76388e-11	141435466	141543989	85	59	1	rs7700687	1	rs7700687	ibd
28	5:150247063:G:T	rs59531858	5	150247063	8.96825e-09	150169843	150338714	235	164	1	rs59531858	1	rs59531858	ibd
29	5:158884535:A:G	rs7720046	5	158884535	7.6972e-09	158883027	158884535	2	2	1	rs7720046	1	rs7720046	ibd
30	5:171578654:A:C	rs10072216	5	171578654	4.63887e-08	171577689	171580519	11	10	1	rs10072216	1	rs10072216	ibd
31	5:172196752:A:G	rs34471628	5	172196752	2.90728e-09	172150529	172229229	44	26	1	rs34471628	1	rs34471628	ibd
32	5:176794191:A:G	rs12654812	5	176794191	1.13236e-13	176536402	176824137	110	79	5	rs12654812;rs12659266;rs6872201;rs62397242;rs4532376	1	rs12654812	ibd
33	6:20687802:A:G	rs10440832	6	20687802	5.14492e-11	20586203	20835260	50	38	3	rs10440832;rs9358361;rs6456359	1	rs10440832	ibd
34	6:90951239:C:T	rs17513531	6	90951239	2.6824e-15	90808352	91014029	146	105	3	rs17513531;rs2325258;rs206913	1	rs17513531	ibd
35	6:159472295:A:G	rs212402	6	159472295	2.97776e-14	159423887	159515309	58	47	4	rs212402;rs212389;rs1738074;rs11754842	2	rs212402;rs11754842	ibd
36	7:6502367:C:T	rs6796	7	6502367	6.07121e-09	6497501	6545335	12	8	1	rs6796	1	rs6796	ibd
37	7:28828283:A:C	rs1859684	7	28828283	3.62998e-08	28730571	28835757	7	5	1	rs1859684	1	rs1859684	ibd
38	8:21769432:A:G	rs56094005	8	21769432	5.59238e-11	21621046	21904126	11	6	2	rs56094005;rs3176295	2	rs56094005;rs3176295	ibd
39	8:81300681:A:G	rs2136016	8	81300681	4.20416e-09	81246659	81321350	153	66	2	rs2136016;rs4739741	1	rs2136016	ibd
40	8:126591392:C:T	rs1031497	8	126591392	1.48876e-14	126528004	126619477	99	74	4	rs1551401;rs1551395;rs1006998;rs1031497	2	rs1551401;rs1031497	ibd
41	8:129552540:A:G	rs938650	8	129552540	8.02664e-10	129537746	129571140	77	61	1	rs938650	1	rs938650	ibd
42	9:102289651:C:T	rs7044788	9	102289651	1.89236e-10	102283356	102538160	86	68	1	rs7044788	1	rs7044788	ibd
43	9:117599136:A:G	rs35522569	9	117599136	3.89743e-11	117541147	117692882	35	17	2	rs35522569;rs911605	2	rs35522569;rs911605	ibd
44	9:139276407:C:T	rs34569521	9	139276407	3.10874e-10	139276407	139369212	3	3	1	rs34569521	1	rs34569521	ibd
45	10:6102012:C:T	rs12722489	10	6102012	4.57066e-13	6030749	6185344	89	68	7	rs12722522;rs56121791;rs12722489;rs34410111;rs10795726;rs10795738;rs1570538	2	rs12722522;rs12722489	ibd
46	10:35387704:A:C	rs11599196	10	35387704	1.47837e-08	35267765	35554054	527	362	2	rs11599196;rs2384352	1	rs11599196	ibd
47	10:64369001:C:T	rs2393902	10	64369001	1.29703e-13	64301873	64541373	78	52	8	rs78530715;rs80028601;rs2393902;rs224053;rs10822029;rs12098699;rs7075349;rs6479830	4	rs78530715;rs2393902;rs12098699;rs6479830	ibd
48	10:81045207:C:T	rs1250569	10	81045207	4.20536e-09	81032532	81067040	54	38	3	rs1250569;rs1250566;rs1250548	1	rs1250569	ibd
49	10:126425987:A:C	rs11598804	10	126425987	2.26181e-08	126312289	126561563	63	46	1	rs11598804	1	rs11598804	ibd
50	11:36437868:G:T	rs1365121	11	36437868	8.4159e-14	36336263	36437868	43	16	2	rs7108441;rs1365121	2	rs7108441;rs1365121	ibd
51	11:65547333:A:G	rs12146493	11	65547333	1.56583e-11	65395860	65641033	98	65	4	rs12146493;rs575631;rs76925283;rs2509946	2	rs12146493;rs76925283	ibd
52	11:76283081:A:G	rs3862807	11	76283081	2.08949e-26	76023260	76338430	189	145	12	rs61894547;rs61892776;rs3862807;rs10899234;rs7926367;rs35836875;rs7938856;rs11236795;rs11236805;rs77605102;rs7114909;rs72934351	3	rs61894547;rs3862807;rs11236795	ibd
53	11:128158189:A:G	rs56129466	11	128158189	1.02535e-08	128131013	128178798	26	17	1	rs56129466	1	rs56129466	ibd
54	12:111932800:C:T	rs7137828	12	111932800	9.0623e-12	111826477	112906415	34	18	2	rs7137828;rs4766897	1	rs7137828	ibd
55	14:35800219:A:G	rs118082811	14	35800219	3.36988e-13	35374484	35868514	479	314	15	rs118082811;rs12879003;rs8017713;rs2013724;rs10147908;rs8017191;rs79000843;rs12889019;rs72666640;rs36073684;rs58342373;rs1738801;rs10130069;rs78396447;rs7156944	2	rs118082811;rs72666640	ibd
56	14:88426297:C:T	rs4462528	14	88426297	1.77591e-13	88398949	88506864	29	24	1	rs4462528	1	rs4462528	ibd
57	14:105523663:A:G	rs7147439	14	105523663	3.72718e-10	105506424	105575854	103	65	1	rs7147439	1	rs7147439	ibd
58	15:67450893:A:G	rs7173698	15	67450893	1.31801e-12	67441256	67468285	39	22	3	rs7173698;rs12912010;rs17294280	1	rs7173698	ibd
59	16:11367477:A:G	rs2301127	16	11367477	2.48937e-12	11163674	11464263	215	153	6	rs9806963;rs430966;rs77225935;rs2301127;rs11644626;rs7191700	3	rs9806963;rs77225935;rs2301127	ibd
60	16:50469498:C:T	rs9926419	16	50469498	4.05199e-08	50469498	50469498	1	1	1	rs9926419	1	rs9926419	ibd
61	16:51013434:C:T	rs79028154	16	51013434	8.00608e-11	51004663	51013434	2	1	1	rs79028154	1	rs79028154	ibd
62	17:38089973:A:G	rs7222154	17	38089973	3.009e-10	38069364	38119638	20	11	1	rs7222154	1	rs7222154	ibd
63	17:38757789:C:T	rs1358175	17	38757789	1.6689e-12	38737379	38876841	73	48	2	rs1358175;rs7226035	1	rs1358175	ibd
64	17:40395267:G:T	rs55883500	17	40395267	2.90235e-19	40394960	40824834	294	182	5	rs55883500;rs7214610;rs8081779;rs9904840;rs684214	3	rs55883500;rs9904840;rs684214	ibd
65	18:12779342:A:G	rs2847280	18	12779342	4.49995e-19	12745889	12915448	150	102	9	rs2847280;rs80262450;rs11875687;rs2847273;rs35580406;rs7226608;rs2847266;rs2847259;rs2222138	2	rs2847280;rs2222138	ibd
66	18:46404281:A:G	rs56349175	18	46404281	2.23062e-08	46391756	46406232	20	9	1	rs56349175	1	rs56349175	ibd
67	19:1128312:A:G	rs10412207	19	1128312	9.95041e-09	1124835	1132976	7	3	1	rs10412207	1	rs10412207	ibd
68	19:10497976:A:G	rs11085730	19	10497976	7.17187e-09	10423338	10598263	50	34	1	rs11085730	1	rs11085730	ibd
69	20:62349586:A:G	rs4809330	20	62349586	5.29573e-29	62193019	62861021	590	342	27	rs4809330;rs6010648;rs12480190;rs3810496;rs11698179;rs6011138;rs73145513;rs3810486;rs3746346;rs310674;rs453481;rs6089946;rs879471;rs909334;rs3865523;rs2150910;rs13043797;rs3787103;rs77993536;rs11696198;rs6089956;rs6011026;rs2257440;rs56057703;rs55765053;rs4809239;rs443252	3	rs4809330;rs56057703;rs4809239	ibd
70	22:21916166:C:T	rs5754100	22	21916166	3.33698e-10	21910280	21985094	110	68	1	rs5754100	1	rs5754100	ibd
1	1:2510755:A:G	rs10910095	1	2510755	4.32689e-08	2492665	2687692	11	8	1	rs10910095	1	rs10910095	ra
2	1:8489302:C:T	rs301799	1	8489302	1.45396e-08	8431607	8799882	148	96	1	rs301799	1	rs301799	ra
3	1:114323318:C:T	rs3789599	1	114323318	9.04742e-12	113921412	114611487	319	196	10	rs4839324;rs2636000;rs1217382;rs66782936;rs1237290;rs6704054;rs7522138;rs3789599;rs150616587;rs61819212	5	rs4839324;rs2636000;rs3789599;rs150616587;rs61819212	ra
4	1:117280696:C:T	rs798000	1	117280696	2.27505e-08	117280696	117287101	3	3	1	rs798000	1	rs798000	ra
5	1:150255587:C:T	rs2147324	1	150255587	2.64135e-09	150247311	150511628	190	114	1	rs2147324	1	rs2147324	ra
6	1:153287507:A:G	rs821415	1	153287507	1.67038e-10	152719487	153511104	177	127	7	rs2065206;rs3120745;rs400834;rs72704879;rs821415;rs3014860;rs9436093	4	rs2065206;rs3120745;rs821415;rs9436093	ra
7	1:154420087:A:G	rs61812598	1	154420087	2.43654e-20	154395212	154486799	40	9	2	rs61812598;rs12044132	1	rs61812598	ra
8	1:173168397:A:G	rs7525284	1	173168397	3.01072e-12	173131493	173173819	65	47	2	rs7525284;rs11801818	1	rs7525284	ra
9	2:30447432:C:T	rs12473138	2	30447432	4.9228e-08	30435692	30451253	10	6	1	rs12473138	1	rs12473138	ra
10	2:61164331:A:G	rs13017599	2	61164331	4.12674e-11	60948744	61309708	151	95	4	rs13017599;rs10209620;rs4643526;rs35742507	1	rs13017599	ra
11	2:100744683:G:T	rs7565967	2	100744683	1.1935e-09	100602518	100835734	45	29	1	rs7565967	1	rs7565967	ra
12	2:111916868:A:C	rs72837816	2	111916868	1.4562e-12	111601478	112024305	37	26	2	rs11123201;rs72837816	2	rs11123201;rs72837816	ra
13	3:17001236:C:T	rs1441035	3	17001236	1.77138e-10	16974610	17127786	101	63	2	rs1441035;rs4416363	1	rs1441035	ra
14	4:48127262:A:G	rs6837324	4	48127262	4.60337e-12	48089461	48226267	83	55	3	rs6837324;rs12500534;rs58762758	1	rs6837324	ra
15	4:123554707:C:T	rs6840978	4	123554707	5.08823e-11	122984633	123564274	399	274	4	rs62321685;rs6840978;rs13132933;rs62323898	2	rs62321685;rs6840978	ra
16	5:35881443:A:G	rs11742270	5	35881443	2.02159e-09	35803577	35985395	56	39	1	rs11742270	1	rs11742270	ra
17	6:90976768:A:G	rs72928038	6	90976768	3.95645e-16	90809560	91037287	107	78	3	rs72928038;rs72928086;rs56106243	1	rs72928038	ra
18	6:106667535:G:T	rs9372120	6	106667535	1.48453e-11	106564236	106787169	47	30	2	rs9372120;rs533733	1	rs9372120	ra
19	6:138125881:C:T	rs78377363	6	138125881	3.94389e-15	137900027	138269013	49	11	6	rs78377363;rs675640;rs150696510;rs117509714;rs79689527;rs62434174	1	rs78377363	ra
20	6:159489791:A:G	rs212389	6	159489791	1.17886e-22	159463964	159515309	64	53	7	rs212389;rs11754842;rs2451257;rs212408;rs169858;rs1107943;rs9295089	2	rs212389;rs1107943	ra
21	7:28142186:G:T	rs10245867	7	28142186	1.94227e-10	28142186	28259233	30	23	2	rs10245867;rs917117	1	rs10245867	ra
22	7:28537368:A:G	rs4719939	7	28537368	7.61945e-09	28537368	28555508	10	4	1	rs4719939	1	rs4719939	ra
23	7:128578301:G:T	rs2004640	7	128578301	1.08545e-10	128572766	128640334	19	15	2	rs2004640;rs11761199	1	rs2004640	ra
24	8:81246659:A:G	rs7822328	8	81246659	4.7439e-16	81091342	81329123	381	212	8	rs7822328;rs13274961;rs4237092;rs529240;rs113762429;rs7011326;rs12708110;rs6473219	1	rs7822328	ra
25	8:126608642:C:T	rs28550378	8	126608642	8.18983e-13	126574447	126619477	48	36	2	rs28550378;rs13267737	1	rs28550378	ra
26	8:129552491:G:T	rs938648	8	129552491	2.60734e-10	129537746	129772624	88	68	2	rs938648;rs919659	2	rs938648;rs919659	ra
27	9:123691237:G:T	rs1930785	9	123691237	7.18484e-10	123636121	123723351	134	85	1	rs1930785	1	rs1930785	ra
28	10:6089841:G:T	rs7909519	10	6089841	7.16399e-18	6032661	6206221	120	85	12	rs7909519;rs62626322;rs78158294;rs58820784;rs61839721;rs11598494;rs12243993;rs7073236;rs7090530;rs7916878;rs4750005;rs7902931	3	rs7909519;rs7073236;rs4750005	ra
29	10:6627700:C:T	rs10796303	10	6627700	4.24106e-09	6621773	6631064	11	8	1	rs10796303	1	rs10796303	ra
30	10:8099021:C:T	rs2388486	10	8099021	1.68312e-09	8089033	8118990	36	20	2	rs2388486;rs3802597	1	rs2388486	ra
31	10:9049253:C:T	rs12413578	10	9049253	2.52692e-08	9043457	9049253	3	3	1	rs12413578	1	rs12413578	ra
32	11:36485919:A:C	rs7127484	11	36485919	7.56046e-09	36471227	36558259	69	42	1	rs7127484	1	rs7127484	ra
33	11:61581656:A:G	rs174559	11	61581656	2.95369e-09	61542006	61623140	64	51	2	rs174559;rs7943728	1	rs174559	ra
34	11:76271005:A:G	rs6592645	11	76271005	1.31738e-12	76136482	76301375	76	37	2	rs6592645;rs12282537	1	rs6592645	ra
35	11:95311422:C:T	rs4409785	11	95311422	1.55625e-09	95298828	95320808	4	3	1	rs4409785	1	rs4409785	ra
36	11:118742800:A:G	rs74541740	11	118742800	1.1256e-17	118486110	118746433	227	142	3	rs74541740;rs11216972;rs2508570	1	rs74541740	ra
37	11:128188042:C:T	rs10893846	11	128188042	8.05574e-12	128182026	128188042	6	5	1	rs10893846	1	rs10893846	ra
38	12:56384804:A:G	rs705699	12	56384804	7.67081e-17	56358712	56677050	80	46	7	rs705699;rs3741499;rs7980521;rs10876879;rs773653;rs2069408;rs11171710	1	rs705699	ra
39	12:111884608:C:T	rs3184504	12	111884608	5.65465e-14	111826477	112906415	34	18	3	rs3184504;rs4766897;rs11066320	2	rs3184504;rs11066320	ra
40	14:75981856:C:T	rs175714	14	75981856	1.04189e-13	75962162	75981856	8	8	1	rs175714	1	rs175714	ra
41	15:70029990:C:T	rs71393464	15	70029990	9.45474e-13	69964858	70048984	128	90	3	rs11854060;rs11072115;rs71393464	2	rs11854060;rs71393464	ra
42	16:11248919:A:G	rs11074955	16	11248919	1.45608e-08	11211553	11279913	61	44	1	rs11074955	1	rs11074955	ra
43	17:39824484:A:G	rs7223677	17	39824484	2.26812e-08	39820170	39848800	11	3	1	rs7223677	1	rs7223677	ra
44	17:47379486:C:T	rs34666276	17	47379486	5.68484e-11	47320418	47461433	86	65	1	rs34666276	1	rs34666276	ra
45	18:12774326:C:T	rs2014857	18	12774326	1.30039e-14	12768846	12924171	130	81	8	rs2014857;rs2847259;rs80262450;rs11875687;rs2847273;rs2186941;rs2847266;rs2222138	2	rs2014857;rs2222138	ra
46	18:60009814:C:T	rs4574025	18	60009814	4.79304e-09	60005046	60018206	9	6	1	rs4574025	1	rs4574025	ra
47	19:10459969:A:G	rs35251378	19	10459969	2.0444e-09	10459969	10477067	5	5	1	rs35251378	1	rs35251378	ra
48	20:62454075:C:T	rs73145513	20	62454075	2.18381e-11	62193019	62488635	303	204	11	rs3810487;rs909333;rs41298344;rs6089956;rs3810484;rs73145513;rs6011171;rs6010675;rs6011187;rs12480190;rs11698179	2	rs3810487;rs73145513	ra
49	21:40963983:A:C	rs150247852	21	40963983	4.47683e-08	40963983	40963983	1	1	1	rs150247852	1	rs150247852	ra
50	22:37316873:A:G	rs4821569	22	37316873	1.62608e-10	37282093	37319947	82	58	1	rs4821569	1	rs4821569	ra
1	1:8489302:C:T	rs301799	1	8489302	3.57401e-15	8404093	8895448	266	179	5	rs301799;rs2401189;rs2029706;rs1889854;rs1763839	1	rs301799	vitiligo
2	1:114303808:A:C	rs6679677	1	114303808	5.07391e-16	114075796	114421313	227	142	2	rs6679677;rs2359167	1	rs6679677	vitiligo
3	1:151063299:C:T	rs115161931	1	151063299	6.8541e-13	150263246	151136354	86	62	2	rs115161931;rs116398299	1	rs115161931	vitiligo
4	1:172715702:A:G	rs78037977	1	172715702	4.49881e-11	172657808	172799378	105	73	3	rs78037977;rs10798176;rs2859274	2	rs78037977;rs2859274	vitiligo
5	1:173138174:C:T	rs55960552	1	173138174	1.73703e-09	173131493	173168321	41	33	1	rs55960552	1	rs55960552	vitiligo
6	1:198666232:A:G	rs2296618	1	198666232	8.58192e-09	198598663	198670555	21	13	1	rs2296618	1	rs2296618	vitiligo
7	1:212858797:C:T	rs906363	1	212858797	9.44571e-09	212844162	212879952	23	18	1	rs906363	1	rs906363	vitiligo
8	2:111908567:C:T	rs144569746	2	111908567	6.50229e-12	111861838	112024305	31	21	1	rs144569746	1	rs144569746	vitiligo
9	3:18432613:A:G	rs13097287	3	18432613	4.22601e-09	18414561	18448838	13	10	1	rs13097287	1	rs13097287	vitiligo
10	3:71532738:C:T	rs62247166	3	71532738	4.48347e-15	71479212	71628286	148	113	3	rs62247166;rs76187633;rs55688819	1	rs62247166	vitiligo
11	3:188084682:G:T	rs9864554	3	188084682	1.39977e-15	188072376	188135783	89	45	2	rs9864554;rs7640386	1	rs9864554	vitiligo
12	4:123560939:A:C	rs62324212	4	123560939	1.22401e-09	123013266	123560939	57	39	2	rs62324212;rs17454584	1	rs62324212	vitiligo
13	5:132001151:A:G	rs2243208	5	132001151	2.88569e-13	131410879	132060583	148	101	6	rs11741255;rs2522051;rs2243208;rs762534;rs75639632;rs11747814	3	rs11741255;rs2243208;rs11747814	vitiligo
14	5:172196752:A:G	rs34471628	5	172196752	9.12186e-09	172150529	172229229	44	35	1	rs34471628	1	rs34471628	vitiligo
15	6:90930513:C:T	rs72925996	6	90930513	1.62904e-16	90808352	91019304	164	123	6	rs72925996;rs72928038;rs654537;rs1394220;rs207264;rs4707605	1	rs72925996	vitiligo
16	8:81266761:C:T	rs10957977	8	81266761	3.78405e-10	81168068	81317381	180	94	2	rs10957977;rs13277346	1	rs10957977	vitiligo
17	10:6097283:C:T	rs12722495	10	6097283	1.97013e-28	6030749	6201361	202	158	23	rs11596136;rs11256416;rs12722517;rs62626325;rs7916878;rs10795726;rs4749894;rs706778;rs11597367;rs12722495;rs12722490;rs12722483;rs7893324;rs62626322;rs78158294;rs56055806;rs11598494;rs61839728;rs41294605;rs12255506;rs28360493;rs4750005;rs10905862	4	rs11596136;rs4749894;rs12722495;rs4750005	vitiligo
18	10:64361700:A:G	rs10822031	10	64361700	1.04684e-08	64354289	64367938	10	4	1	rs10822031	1	rs10822031	vitiligo
19	11:76293070:C:T	rs7114362	11	76293070	1.20559e-11	76057946	76302073	85	49	4	rs61894547;rs7114362;rs11236795;rs2226612	2	rs61894547;rs7114362	vitiligo
20	11:102748695:A:G	rs17368814	11	102748695	4.06357e-08	102680949	102777303	66	48	1	rs17368814	1	rs17368814	vitiligo
21	12:56444632:C:T	rs34415530	12	56444632	1.32195e-19	56358712	56620797	85	49	8	rs34415530;rs7312770;rs705708;rs3759094;rs7980521;rs10876879;rs2069408;rs11171731	1	rs34415530	vitiligo
22	12:112007756:C:T	rs653178	12	112007756	2.31098e-14	111716376	112906415	35	22	3	rs653178;rs4766897;rs3809272	1	rs653178	vitiligo
23	16:11177801:A:G	rs7200786	16	11177801	3.33713e-09	11052448	11430615	146	93	3	rs7200786;rs6498168;rs13334203	2	rs7200786;rs13334203	vitiligo
24	16:90054015:A:G	rs113923060	16	90054015	9.59354e-11	89510327	90110798	252	166	5	rs997212;rs113923060;rs77733403;rs62052243;rs113753049	2	rs997212;rs113923060	vitiligo
25	17:45812124:C:T	rs10514934	17	45812124	2.11377e-08	45805811	45873184	11	8	1	rs10514934	1	rs10514934	vitiligo
26	18:60022811:A:G	rs8088891	18	60022811	6.44412e-10	60007263	60030705	15	12	2	rs8088891;rs8083511	1	rs8088891	vitiligo
27	20:33042673:C:T	rs79777584	20	33042673	3.56318e-08	32505658	33988114	20	12	1	rs79777584	1	rs79777584	vitiligo
28	20:62322699:A:G	rs6011033	20	62322699	3.84333e-11	62275844	62861021	301	165	7	rs6011033;rs4809330;rs11697497;rs4809239;rs41298344;rs2281929;rs443252	2	rs6011033;rs2281929	vitiligo
29	22:37300290:A:C	rs5756393	22	37300290	1.27114e-09	37282093	37322981	98	75	3	rs5756393;rs5756405;rs4821564	1	rs5756393	vitiligo
30	22:37590549:A:C	rs6000602	22	37590549	3.50966e-10	37573712	37609342	15	12	1	rs6000602	1	rs6000602	vitiligo
31	22:41779971:G:T	rs767593	22	41779971	3.79203e-10	41691190	42216326	559	403	1	rs767593	1	rs767593	vitiligo

## Sheet: Table S2
GENE	CHR	START	STOP	NSNPS	NPARAM	N	ZSTAT	P	Disease
ENSG00000187634	1	860260	879955	9	3	962155	-0.48704	0.68688	ibd
ENSG00000268179	1	861264	866445	2	1	962155	-0.20391	0.58079	ibd
ENSG00000188976	1	879584	894689	25	3	962155	0.18362	0.42716	ibd
ENSG00000187961	1	895967	901095	10	2	962155	-0.096348	0.53838	ibd
ENSG00000187583	1	901877	911245	12	5	962155	-0.81775	0.79325	ibd
ENSG00000187642	1	910579	917497	15	3	962155	-0.58512	0.72077	ibd
ENSG00000188290	1	934342	935552	4	2	962155	-0.073057	0.52912	ibd
ENSG00000187608	1	948803	949920	5	2	962155	-0.55943	0.71207	ibd
ENSG00000188157	1	955503	991496	74	8	962155	0.7282	0.23325	ibd
ENSG00000237330	1	1006346	1009687	6	2	962155	-1.7353	0.95866	ibd
ENSG00000131591	1	1017198	1051741	84	8	962155	-1.0702	0.85774	ibd
ENSG00000162571	1	1109264	1133315	116	14	962155	1.824	0.034078	ibd
ENSG00000186891	1	1138888	1142071	9	2	962155	2.6677	0.0038184	ibd
ENSG00000186827	1	1146706	1149518	5	2	962155	0.50832	0.30562	ibd
ENSG00000078808	1	1152288	1167411	79	4	962155	1.4319	0.076079	ibd
ENSG00000176022	1	1167629	1170421	6	2	962155	-0.15104	0.56003	ibd
ENSG00000184163	1	1177826	1182102	7	1	962155	1.6631	0.048149	ibd
ENSG00000160087	1	1189289	1209265	40	7	962155	1.2759	0.10099	ibd
ENSG00000162572	1	1215816	1227409	26	9	962155	2.8467	0.0022091	ibd
ENSG00000131584	1	1227756	1244989	36	7	962155	1.6476	0.049719	ibd
ENSG00000169972	1	1243947	1247057	3	2	962155	3.0095	0.0013083	ibd
ENSG00000127054	1	1246965	1260071	12	3	962155	2.298	0.010781	ibd
ENSG00000224051	1	1260136	1264277	10	2	962155	1.8372	0.033087	ibd
ENSG00000169962	1	1266694	1270686	10	3	962155	1.3679	0.085667	ibd
ENSG00000107404	1	1270656	1284730	25	4	962155	1.9194	0.027465	ibd
ENSG00000162576	1	1288069	1297157	17	3	962155	2.2399	0.012549	ibd
ENSG00000175756	1	1309110	1310875	5	2	962155	1.8313	0.033525	ibd
ENSG00000221978	1	1321091	1334708	16	5	962155	3.1916	0.00070746	ibd
ENSG00000224870	1	1334902	1337426	8	2	962155	2.074	0.019039	ibd
ENSG00000242485	1	1337288	1342693	9	3	962155	2.0949	0.018092	ibd
ENSG00000235098	1	1353800	1357149	5	1	962155	1.0731	0.14161	ibd
ENSG00000205116	1	1361508	1363167	4	2	962155	1.3863	0.08283	ibd
ENSG00000179403	1	1370241	1378262	12	4	962155	1.6198	0.052641	ibd
ENSG00000215915	1	1385069	1405538	53	8	962155	1.3152	0.094228	ibd
ENSG00000160072	1	1407143	1433228	75	7	962155	2.0685	0.019296	ibd
ENSG00000197785	1	1447531	1470067	55	7	962155	1.3518	0.08822	ibd
ENSG00000205090	1	1470554	1475833	4	2	962155	1.6126	0.053416	ibd
ENSG00000160075	1	1477053	1510249	62	6	962155	2.271	0.011574	ibd
ENSG00000215014	1	1510355	1511373	4	1	962155	1.5907	0.055842	ibd
ENSG00000189339	1	1592939	1624167	19	2	962155	1.606	0.054141	ibd
ENSG00000008128	1	1634169	1655766	42	2	962155	1.0056	0.15731	ibd
ENSG00000215790	1	1656277	1677431	33	4	962155	0.68349	0.24715	ibd
ENSG00000008130	1	1682671	1711896	56	8	962155	1.5088	0.065671	ibd
ENSG00000078369	1	1716729	1822495	109	12	962155	0.93674	0.17445	ibd
ENSG00000169885	1	1846266	1848735	10	3	962155	0.21663	0.41425	ibd
ENSG00000178821	1	1849029	1850712	6	2	962155	0.37157	0.35511	ibd
ENSG00000142609	1	1853396	1935276	210	19	962155	0.75214	0.22598	ibd
ENSG00000187730	1	1950780	1962192	21	3	962155	-0.85836	0.80465	ibd
ENSG00000067606	1	1981909	2116834	316	20	962155	-0.72132	0.76464	ibd
ENSG00000162585	1	2115903	2144159	39	8	962155	-0.53173	0.70254	ibd
ENSG00000269554	1	2121237	2123179	2	1	962155	-2.2969	0.98919	ibd
ENSG00000203301	1	2143360	2145620	6	3	962155	-1.4408	0.92518	ibd
ENSG00000157933	1	2160134	2241558	174	31	962155	-0.33558	0.63141	ibd
ENSG00000116151	1	2252692	2323146	224	33	962155	-0.57962	0.71891	ibd
ENSG00000157916	1	2323267	2336883	32	9	962155	-0.1076	0.54284	ibd
ENSG00000157911	1	2336236	2345236	21	6	962155	0.35087	0.36284	ibd
ENSG00000149527	1	2357419	2436969	207	33	962155	1.3224	0.093012	ibd
ENSG00000157881	1	2439972	2458039	43	7	962155	0.72579	0.23398	ibd
ENSG00000197921	1	2460184	2461684	2	1	962155	1.3186	0.093645	ibd
ENSG00000157873	1	2487078	2496821	16	2	962155	4.2067	1.2955e-05	ibd
ENSG00000157870	1	2517930	2522908	7	2	962155	2.6619	0.0038845	ibd
ENSG00000142606	1	2522078	2564481	106	4	962155	0.41504	0.33906	ibd
ENSG00000215912	1	2567415	2718286	56	8	962155	1.2524	0.10521	ibd
ENSG00000169717	1	2938046	2939465	4	2	962155	0.27103	0.39318	ibd
ENSG00000142611	1	2985732	3355185	1169	143	962155	-1.2791	0.89957	ibd
ENSG00000130762	1	3370990	3397677	75	8	962155	1.1671	0.12158	ibd
ENSG00000162591	1	3406484	3528059	377	61	962155	-0.66019	0.74543	ibd
ENSG00000158109	1	3541566	3546691	11	3	962155	-1.2193	0.88863	ibd
ENSG00000116213	1	3547331	3569325	28	6	962155	-1.5579	0.94037	ibd
ENSG00000078900	1	3569084	3652765	236	45	962155	0.15113	0.43993	ibd
ENSG00000162592	1	3668962	3688209	50	11	962155	-1.4329	0.92405	ibd
ENSG00000235169	1	3689352	3692546	12	5	962155	-1.3219	0.90689	ibd
ENSG00000130764	1	3696784	3713068	59	12	962155	-1.3327	0.90869	ibd
ENSG00000116198	1	3728645	3773778	236	18	962155	-0.94754	0.82832	ibd
ENSG00000169598	1	3773845	3801993	145	20	962155	-1.9294	0.97316	ibd
ENSG00000198912	1	3805689	3816857	32	5	962155	0.47094	0.31884	ibd
ENSG00000196581	1	4714792	4852594	554	67	962155	0.22322	0.41168	ibd
ENSG00000131697	1	5922871	6052533	308	15	962155	0.2487	0.4018	ibd
ENSG00000069424	1	6051526	6161253	240	44	962155	-0.15603	0.562	ibd
ENSG00000268332	1	6100630	6101399	2	1	962155	-0.34795	0.63606	ibd
ENSG00000116254	1	6161853	6240183	218	29	962155	-0.66742	0.74775	ibd
ENSG00000116251	1	6241329	6269449	50	9	962155	0.69045	0.24495	ibd
ENSG00000158286	1	6265535	6281359	26	3	962155	1.4892	0.068217	ibd
ENSG00000116237	1	6281253	6296032	20	4	962155	0.9421	0.17307	ibd
ENSG00000173673	1	6304252	6305638	3	1	962155	-1.1559	0.87613	ibd
ENSG00000158292	1	6307406	6321035	10	5	962155	-0.35546	0.63888	ibd
ENSG00000097021	1	6324329	6454451	334	19	962155	0.83579	0.20164	ibd
ENSG00000069812	1	6472478	6484730	32	5	962155	1.5148	0.064916	ibd
ENSG00000187017	1	6484848	6521430	88	10	962155	2.2448	0.012391	ibd
ENSG00000215788	1	6521211	6526255	10	4	962155	1.1806	0.11888	ibd
ENSG00000171680	1	6526152	6580121	105	18	962155	0.87605	0.1905	ibd
ENSG00000162408	1	6581407	6614595	94	3	962155	1.1015	0.13534	ibd
ENSG00000173662	1	6615241	6639817	47	8	962155	0.80003	0.21185	ibd
ENSG00000204859	1	6640061	6649340	7	3	962155	-1.0915	0.86248	ibd
ENSG00000162413	1	6650784	6674667	33	7	962155	-1.2562	0.89548	ibd
ENSG00000116273	1	6673745	6684093	14	3	962155	-0.8223	0.79455	ibd
ENSG00000041988	1	6684926	6695646	22	4	962155	-1.2641	0.8969	ibd
ENSG00000007923	1	6694228	6761984	109	11	962155	-1.5483	0.93922	ibd
ENSG00000171735	1	6845384	7829766	2113	174	962155	-1.1419	0.87326	ibd
ENSG00000049245	1	7831329	7841492	26	7	962155	2.6688	0.0038061	ibd
ENSG00000049246	1	7844380	7905237	187	23	962155	1.0073	0.1569	ibd
ENSG00000049247	1	7903143	7913572	35	10	962155	2.4793	0.0065827	ibd
ENSG00000049249	1	7979907	8000926	33	5	962155	2.6751	0.0037348	ibd
ENSG00000116288	1	8014351	8045565	44	6	962155	4.9749	3.264e-07	ibd
ENSG00000116285	1	8064464	8086368	23	3	962155	5.3669	4.005e-08	ibd
ENSG00000162426	1	8377886	8404227	68	11	962155	1.2481	0.106	ibd
ENSG00000142599	1	8412457	8877702	458	19	962155	2.501	0.0061918	ibd
ENSG00000074800	1	8921061	8939308	19	3	962155	0.50141	0.30804	ibd
ENSG00000131686	1	9005926	9035151	94	20	962155	0.68182	0.24768	ibd
ENSG00000197241	1	9063359	9086404	55	15	962155	0.54393	0.29325	ibd
ENSG00000142583	1	9095166	9148537	161	22	962155	-0.22411	0.58866	ibd
ENSG00000180758	1	9160364	9189229	63	10	962155	-0.19704	0.5781	ibd
ENSG00000049239	1	9294834	9331396	64	12	962155	1.4655	0.071392	ibd
ENSG00000171621	1	9352939	9429591	262	38	962155	2.9929	0.0013817	ibd
ENSG00000171612	1	9599541	9645237	45	5	962155	-0.68052	0.75191	ibd
ENSG00000188807	1	9648932	9674935	25	4	962155	0.78835	0.21525	ibd
ENSG00000171608	1	9711790	9789172	100	19	962155	-1.5296	0.93694	ibd
ENSG00000179840	1	9712668	9714644	4	1	962155	-1.1666	0.87832	ibd
ENSG00000171603	1	9789084	9884584	87	8	962155	-0.28605	0.61258	ibd
ENSG00000178585	1	9908334	9970394	48	7	962155	1.157	0.12364	ibd
ENSG00000162441	1	9982173	10003465	33	6	962155	0.41708	0.33831	ibd
ENSG00000173614	1	10003486	10045559	50	7	962155	0.5016	0.30798	ibd
ENSG00000162444	1	10057264	10076078	26	5	962155	-0.053398	0.52129	ibd
ENSG00000130939	1	10092890	10241297	143	20	962155	-0.8644	0.80632	ibd
ENSG00000054523	1	10270863	10441661	297	12	962155	-0.85092	0.80259	ibd
ENSG00000142657	1	10458649	10480201	34	5	962155	-1.4832	0.93099	ibd
ENSG00000175279	1	10490159	10512210	37	5	962155	0.6101	0.2709	ibd
ENSG00000251503	1	10490159	10512210	37	5	962155	0.6101	0.2709	ibd
ENSG00000241563	1	10509776	10511959	4	2	962155	-1.8289	0.96629	ibd
ENSG00000160049	1	10516579	10532583	22	6	962155	0.86176	0.19441	ibd
ENSG00000142655	1	10532345	10690815	326	22	962155	1.5611	0.059252	ibd
ENSG00000130940	1	10696661	10856707	316	58	962155	0.32449	0.37278	ibd
ENSG00000175262	1	11006528	11042094	101	14	962155	-1.2121	0.88726	ibd
ENSG00000120948	1	11072414	11085796	17	4	962155	2.9769	0.0014561	ibd
ENSG00000009724	1	11086580	11107290	41	5	962155	2.3134	0.01035	ibd
ENSG00000116649	1	11114641	11120081	7	2	962155	1.5297	0.063045	ibd
ENSG00000171824	1	11126675	11159938	80	5	962155	1.5475	0.060869	ibd
ENSG00000198793	1	11166592	11322564	265	7	962155	1.7833	0.037272	ibd
ENSG00000171819	1	11249398	11256038	13	2	962155	0.83377	0.20221	ibd
ENSG00000120942	1	11333263	11356106	23	3	962155	0.20454	0.41897	ibd
ENSG00000204624	1	11539223	11597641	110	10	962155	-0.14893	0.5592	ibd
ENSG00000116661	1	11708424	11715842	19	10	962155	-1.3611	0.91327	ibd
ENSG00000132879	1	11714432	11723384	18	6	962155	0.39002	0.34826	ibd
ENSG00000116663	1	11724181	11734411	23	6	962155	0.03178	0.48732	ibd
ENSG00000116670	1	11734537	11751707	52	11	962155	-0.59515	0.72413	ibd
ENSG00000162490	1	11751786	11785914	79	16	962155	-1.1301	0.87077	ibd
ENSG00000177674	1	11796141	11814859	41	6	962155	0.28063	0.3895	ibd
ENSG00000215910	1	11821844	11849642	131	10	962155	0.21892	0.41336	ibd
ENSG00000177000	1	11845780	11866977	77	10	962155	0.73858	0.23008	ibd
ENSG00000011021	1	11866207	11903201	155	12	962155	0.97896	0.1638	ibd
ENSG00000175206	1	11905766	11908402	15	4	962155	1.0986	0.13598	ibd
ENSG00000116685	1	11979648	11986485	12	4	962155	0.99138	0.16075	ibd
ENSG00000083444	1	11994262	12035595	100	10	962155	1.1884	0.11733	ibd
ENSG00000116688	1	12040238	12073571	76	8	962155	2.5638	0.0051763	ibd
ENSG00000116691	1	12079523	12092102	19	4	962155	4.9084	4.59e-07	ibd
ENSG00000120949	1	12123434	12204264	158	30	962155	2.3447	0.0095221	ibd
ENSG00000028137	1	12227060	12269285	103	13	962155	-0.62102	0.73271	ibd
ENSG00000048707	1	12290124	12572099	356	15	962155	0.11181	0.45549	ibd
ENSG00000162496	1	12627939	12677737	134	25	962155	0.31045	0.37811	ibd
ENSG00000204518	1	12704566	12727097	38	4	962155	0.29075	0.38562	ibd
ENSG00000188984	1	12776118	12788726	36	5	962155	0.12042	0.45208	ibd
ENSG00000157330	1	12806163	12823847	37	6	962155	0.87438	0.19095	ibd
ENSG00000116726	1	12834984	12838049	6	2	962155	0.58395	0.27963	ibd
ENSG00000116721	1	12851546	12856777	8	2	962155	0.34921	0.36347	ibd
ENSG00000204513	1	12884468	12891264	10	3	962155	-0.95751	0.83085	ibd
ENSG00000179172	1	12907261	12908578	1	1	962155	-2.1721	0.98508	ibd
ENSG00000120952	1	12916941	12921764	29	5	962155	-0.91113	0.81889	ibd
ENSG00000243073	1	12939045	12946025	2	1	962155	0.42199	0.33652	ibd
ENSG00000162494	1	13801445	13840543	142	29	962155	-0.89958	0.81583	ibd
ENSG00000162493	1	13909960	13944452	82	19	962155	-0.63533	0.73739	ibd
ENSG00000116731	1	14026693	14151574	258	18	962155	-0.21833	0.58642	ibd
ENSG00000189337	1	14925200	15444539	1505	170	962155	1.6155	0.053103	ibd
ENSG00000171729	1	15479028	15546976	285	21	962155	-0.56018	0.71232	ibd
ENSG00000204464	1	15490840	15497813	21	5	962155	-0.6097	0.72897	ibd
ENSG00000142621	1	15573768	15726779	387	45	962155	0.67194	0.25081	ibd
ENSG00000142634	1	15736391	15756839	43	13	962155	-0.94736	0.82827	ibd
ENSG00000162438	1	15764935	15775737	19	7	962155	2.4019	0.0081543	ibd
ENSG00000142615	1	15783223	15798586	44	7	962155	1.7315	0.04168	ibd
ENSG00000215704	1	15792404	15817895	64	10	962155	0.01851	0.49262	ibd
ENSG00000132906	1	15817327	15853029	100	6	962155	-0.48017	0.68445	ibd
ENSG00000116138	1	15853308	15918874	151	9	962155	-0.24049	0.59503	ibd
ENSG00000116771	1	15898848	15911605	42	4	962155	0.06694	0.47331	ibd
ENSG00000197312	1	15943995	15995539	89	5	962155	0.71295	0.23794	ibd
ENSG00000215695	1	15986364	15988217	3	2	962155	-0.56828	0.71508	ibd
ENSG00000116786	1	16010827	16061264	113	9	962155	1.1688	0.12125	ibd
ENSG00000162461	1	16062900	16067891	5	2	962155	0.76997	0.22066	ibd
ENSG00000162460	1	16068917	16074477	6	2	962155	0.25912	0.39777	ibd
ENSG00000162458	1	16083102	16113089	49	7	962155	1.746	0.040405	ibd
ENSG00000065526	1	16174359	16266955	111	12	962155	0.93145	0.17581	ibd
ENSG00000116809	1	16268364	16302627	45	10	962155	0.20429	0.41906	ibd
ENSG00000183888	1	16330731	16335302	13	4	962155	-0.36554	0.64265	ibd
ENSG00000173641	1	16340523	16346089	38	5	962155	-0.3301	0.62934	ibd
ENSG00000186510	1	16345370	16360545	61	9	962155	-0.59865	0.7253	ibd
ENSG00000184908	1	16370272	16383803	79	10	962155	0.87768	0.19006	ibd
ENSG00000185519	1	16384264	16400127	55	8	962155	1.0813	0.13978	ibd
ENSG00000142627	1	16450832	16482582	46	10	962155	1.901	0.028654	ibd
ENSG00000142632	1	16524349	16539104	34	4	962155	-0.97809	0.83599	ibd
ENSG00000204377	1	16555368	16556038	3	1	962155	-0.80216	0.78877	ibd
ENSG00000132881	1	16558195	16563657	9	3	962155	-0.080351	0.53202	ibd
ENSG00000037637	1	16573334	16678949	147	8	962155	-0.35347	0.63813	ibd
ENSG00000055070	1	16679070	16724640	77	8	962155	-0.50266	0.6924	ibd
ENSG00000187144	1	16713612	16763919	100	16	962155	-0.9604	0.83157	ibd
ENSG00000157191	1	16767167	16786573	37	8	962155	-0.26264	0.60359	ibd
ENSG00000058453	1	17066768	17299474	179	19	962155	0.80767	0.20964	ibd
ENSG00000117122	1	17300997	17307330	12	3	962155	-1.1535	0.87565	ibd
ENSG00000159363	1	17312453	17338423	36	7	962155	-0.18442	0.57316	ibd
ENSG00000117118	1	17345217	17380665	99	9	962155	-0.60542	0.72755	ibd
ENSG00000117115	1	17393256	17445948	214	14	962155	1.2597	0.10389	ibd
ENSG00000142623	1	17531621	17572500	114	31	962155	1.453	0.073119	ibd
ENSG00000142619	1	17575593	17610728	134	19	962155	-0.33694	0.63192	ibd
ENSG00000159339	1	17634690	17690499	207	19	962155	0.80073	0.21164	ibd
ENSG00000269468	1	17655507	17676070	106	9	962155	0.82146	0.20569	ibd
ENSG00000179051	1	17733256	17766220	50	7	962155	0.33708	0.36803	ibd
ENSG00000074964	1	17866330	18024369	307	32	962155	-0.3215	0.62608	ibd
ENSG00000117148	1	18081808	18153558	180	21	962155	-1.281	0.8999	ibd
ENSG00000117154	1	18434240	18704977	780	101	962155	-0.083743	0.53337	ibd
ENSG00000179023	1	18807424	18812478	16	4	962155	0.3642	0.35785	ibd
ENSG00000009709	1	18957500	19075360	259	46	962155	0.12106	0.45182	ibd
ENSG00000179002	1	19166093	19186176	75	13	962155	-0.72984	0.76726	ibd
ENSG00000255275	1	19175767	19247615	259	32	962155	-1.0787	0.85965	ibd
ENSG00000159423	1	19197926	19229275	108	15	962155	-1.3903	0.91778	ibd
ENSG00000169991	1	19230775	19283180	128	24	962155	-1.4765	0.93009	ibd
ENSG00000127481	1	19401000	19536770	193	17	962155	-0.15245	0.56059	ibd
ENSG00000127463	1	19542158	19578046	77	10	962155	-0.40122	0.65587	ibd
ENSG00000053372	1	19578033	19586622	44	7	962155	-0.9619	0.83195	ibd
ENSG00000162482	1	19609052	19615744	22	4	962155	-0.73659	0.76931	ibd
ENSG00000053371	1	19630459	19638640	19	7	962155	0.10403	0.45857	ibd
ENSG00000040487	1	19638820	19655794	68	9	962155	0.4551	0.32452	ibd
ENSG00000077549	1	19665267	19812066	387	19	962155	0.87416	0.19102	ibd
ENSG00000270136	1	19923473	19984549	129	21	962155	-1.3903	0.91778	ibd
ENSG00000173436	1	19923477	19956314	52	9	962155	-0.88697	0.81245	ibd
ENSG00000158747	1	19967048	19984945	52	14	962155	-1.8482	0.96771	ibd
ENSG00000158748	1	19991780	20006055	34	8	962155	-1.08	0.85993	ibd
ENSG00000162542	1	20008706	20126438	320	42	962155	0.17587	0.4302	ibd
ENSG00000178828	1	20140523	20141771	5	3	962155	1.1649	0.12203	ibd
ENSG00000169914	1	20209006	20239438	64	13	962155	2.8731	0.0020324	ibd
ENSG00000188784	1	20246502	20250110	14	5	962155	1.6624	0.048215	ibd
ENSG00000188257	1	20301925	20306932	9	4	962155	-0.073961	0.52948	ibd
ENSG00000127472	1	20354672	20417683	155	18	962155	-1.0406	0.85096	ibd
ENSG00000117215	1	20438432	20446050	18	7	962155	-1.1481	0.87454	ibd
ENSG00000158786	1	20465819	20476879	17	6	962155	0.26275	0.39637	ibd
ENSG00000187980	1	20487746	20503917	34	8	962155	0.27743	0.39072	ibd
ENSG00000162543	1	20512578	20522541	5	2	962155	-0.45488	0.6754	ibd
ENSG00000158816	1	20617412	20681387	175	20	962155	-1.4239	0.92277	ibd
ENSG00000162545	1	20808884	20812713	2	1	962155	0.89202	0.18619	ibd
ENSG00000090432	1	20825943	20834654	19	6	962155	0.010196	0.49593	ibd
ENSG00000183114	1	20878932	20881512	2	1	962155	-0.22011	0.58711	ibd
ENSG00000158825	1	20915441	20945401	95	16	962155	-0.56273	0.71319	ibd
ENSG00000158828	1	20959948	20978004	55	7	962155	0.49724	0.30951	ibd
ENSG00000244038	1	20978270	20988000	24	4	962155	-0.22087	0.5874	ibd
ENSG00000117245	1	20990507	21044510	163	34	962155	0.73687	0.2306	ibd
ENSG00000189410	1	21046225	21059330	28	6	962155	0.12461	0.45042	ibd
ENSG00000127483	1	21069154	21113816	53	11	962155	0.40073	0.34431	ibd
ENSG00000075151	1	21132963	21503377	260	16	962155	0.8942	0.18561	ibd
ENSG00000117298	1	21543740	21671997	267	26	962155	1.6124	0.05344	ibd
ENSG00000142794	1	21766621	21811498	110	10	962155	-0.20849	0.58258	ibd
ENSG00000162551	1	21835858	21904905	245	29	962155	0.052039	0.47925	ibd
ENSG00000076864	1	21922708	21995801	202	40	962155	0.47298	0.31811	ibd
ENSG00000090686	1	22004791	22110099	246	25	962155	1.4927	0.067753	ibd
ENSG00000187942	1	22138758	22151714	34	15	962155	-0.83422	0.79792	ibd
ENSG00000142798	1	22148738	22263790	263	25	962155	0.18128	0.42807	ibd
ENSG00000219073	1	22303514	22325135	115	15	962155	2.0164	0.021882	ibd
ENSG00000142789	1	22328149	22339032	36	6	962155	2.3352	0.0097678	ibd
ENSG00000070831	1	22379120	22419437	69	11	962155	2.1758	0.014785	ibd
ENSG00000162552	1	22443798	22470462	69	12	962155	1.2174	0.11173	ibd
ENSG00000184677	1	22778344	22857650	88	9	962155	0.20162	0.42011	ibd
ENSG00000070886	1	22890057	22930087	112	18	962155	0.96467	0.16736	ibd
ENSG00000173372	1	22962999	22966101	4	2	962155	1.1195	0.13147	ibd
ENSG00000159189	1	22970123	22974603	16	3	962155	-0.52212	0.69921	ibd
ENSG00000173369	1	22979255	22988031	18	4	962155	-0.56331	0.71339	ibd
ENSG00000133216	1	23037332	23241818	356	42	962155	0.28174	0.38907	ibd
ENSG00000215906	1	23279536	23291831	30	7	962155	-0.18406	0.57302	ibd
ENSG00000227868	1	23337327	23342343	7	3	962155	0.83946	0.20061	ibd
ENSG00000004487	1	23345941	23410182	56	6	962155	1.4923	0.067812	ibd
ENSG00000169641	1	23410516	23504301	111	11	962155	1.4589	0.072292	ibd
ENSG00000179546	1	23516993	23521222	6	2	962155	0.99802	0.15913	ibd
ENSG00000125944	1	23630264	23670829	25	3	962155	0.10293	0.45901	ibd
ENSG00000125945	1	23685941	23695935	24	4	962155	-0.21665	0.58576	ibd
ENSG00000249087	1	23695490	23698332	2	1	962155	0.62514	0.26594	ibd
ENSG00000204219	1	23707554	23751233	71	14	962155	0.16126	0.43595	ibd
ENSG00000088280	1	23755056	23811061	80	10	962155	0.58704	0.27859	ibd
ENSG00000007968	1	23832922	23857712	36	5	962155	-0.12648	0.55032	ibd
ENSG00000117318	1	23884409	23886285	7	3	962155	-0.41831	0.66214	ibd
ENSG00000197880	1	23907985	23967058	90	21	962155	1.0391	0.14939	ibd
ENSG00000142676	1	24018269	24022915	10	3	962155	-0.47114	0.68123	ibd
ENSG00000011007	1	24069645	24088549	11	4	962155	0.27778	0.39059	ibd
ENSG00000057757	1	24104895	24114722	4	2	962155	-0.87443	0.80906	ibd
ENSG00000011009	1	24117460	24122029	2	1	962155	-0.42446	0.66438	ibd
ENSG00000117308	1	24122089	24127271	1	1	962155	0.35225	0.36232	ibd
ENSG00000117305	1	24128375	24165110	33	3	962155	-0.54522	0.7072	ibd
ENSG00000179163	1	24171567	24194784	26	4	962155	-0.30852	0.62116	ibd
ENSG00000188822	1	24197016	24285549	183	12	962155	-0.2091	0.58282	ibd
ENSG00000142661	1	24382525	24438665	147	17	962155	-0.096227	0.53833	ibd
ENSG00000142677	1	24446261	24469611	51	10	962155	3.0211	0.0012593	ibd
ENSG00000185436	1	24480647	24514449	114	16	962155	0.36291	0.35834	ibd
ENSG00000158055	1	24645812	24690972	74	16	962155	-1.1291	0.87056	ibd
ENSG00000001460	1	24683489	24743424	121	13	962155	-0.47661	0.68318	ibd
ENSG00000001461	1	24742284	24799466	129	11	962155	-0.21978	0.58698	ibd
ENSG00000117602	1	24829387	24867530	87	11	962155	0.84311	0.19958	ibd
ENSG00000184454	1	24882602	24935819	189	24	962155	0.28216	0.38891	ibd
ENSG00000133226	1	24958207	24999758	26	5	962155	0.75672	0.22461	ibd
ENSG00000169504	1	25071848	25170815	54	5	962155	0.394	0.34679	ibd
ENSG00000020633	1	25226002	25291612	94	18	962155	2.8728	0.0020345	ibd
ENSG00000117614	1	25549170	25558993	3	2	962155	-1.0039	0.84229	ibd
ENSG00000117616	1	25568728	25664704	12	5	962155	-0.79026	0.78531	ibd
ENSG00000187010	1	25598884	25656936	2	1	962155	1.3021	0.096439	ibd
ENSG00000183726	1	25664408	25688852	16	3	962155	-0.60261	0.72661	ibd
ENSG00000188672	1	25688740	25756683	49	3	962155	-1.0299	0.84847	ibd
ENSG00000204178	1	25757388	25826700	69	2	962155	-0.82749	0.79602	ibd
ENSG00000157978	1	25870071	25895377	61	8	962155	-1.0643	0.8564	ibd
ENSG00000117643	1	25943959	26112698	199	21	962155	1.275	0.10115	ibd
ENSG00000162430	1	26126667	26144713	31	4	962155	0.37232	0.35483	ibd
ENSG00000255054	1	26137961	26150235	24	3	962155	0.49875	0.30898	ibd
ENSG00000117640	1	26145131	26159432	26	2	962155	-0.52873	0.7015	ibd
ENSG00000223474	1	26145212	26147288	3	2	962155	-0.52201	0.69917	ibd
ENSG00000127423	1	26158414	26185903	53	2	962155	-0.26004	0.60258	ibd
ENSG00000182749	1	26187701	26197744	5	1	962155	-0.48956	0.68778	ibd
ENSG00000117632	1	26210672	26233482	19	2	962155	-1.5141	0.935	ibd
ENSG00000158006	1	26286258	26324648	54	4	962155	0.15298	0.43921	ibd
ENSG00000158008	1	26346375	26362955	20	4	962155	-0.29561	0.61624	ibd
ENSG00000158014	1	26363743	26372624	15	2	962155	0.068998	0.4725	ibd
ENSG00000158022	1	26377795	26394927	28	4	962155	0.27912	0.39008	ibd
ENSG00000175087	1	26437664	26452034	20	2	962155	-0.16991	0.56746	ibd
ENSG00000197245	1	26485511	26489119	6	2	962155	0.5274	0.29896	ibd
ENSG00000142684	1	26496362	26498551	9	3	962155	-0.13659	0.55432	ibd
ENSG00000142675	1	26503894	26516377	18	4	962155	1.0162	0.15477	ibd
ENSG00000188782	1	26517052	26529459	51	8	962155	0.55264	0.29025	ibd
ENSG00000130695	1	26560691	26605299	112	9	962155	3.7377	9.2865e-05	ibd
ENSG00000142669	1	26605667	26608007	5	2	962155	3.6139	0.00015084	ibd
ENSG00000158062	1	26607819	26644854	110	9	962155	3.5399	0.00020011	ibd
ENSG00000169442	1	26644448	26647014	11	3	962155	3.1873	0.00071805	ibd
ENSG00000176092	1	26648350	26680621	71	9	962155	2.3144	0.010323	ibd
ENSG00000176083	1	26688125	26701013	33	6	962155	1.8859	0.029654	ibd
ENSG00000131914	1	26737269	26756213	30	10	962155	2.3325	0.009836	ibd
ENSG00000117682	1	26758773	26797785	40	8	962155	-0.043891	0.5175	ibd
ENSG00000198830	1	26798941	26802463	3	2	962155	-0.11045	0.54398	ibd
ENSG00000117676	1	26856252	26901521	65	8	962155	1.2416	0.1072	ibd
ENSG00000117713	1	27022524	27108595	80	6	962155	1.4389	0.075093	ibd
ENSG00000060642	1	27113963	27124889	10	3	962155	1.5438	0.061322	ibd
ENSG00000204160	1	27153201	27184093	34	6	962155	0.52597	0.29945	ibd
ENSG00000175793	1	27189633	27190947	1	1	962155	-0.0019367	0.50077	ibd
ENSG00000142751	1	27202624	27216788	18	3	962155	0.82937	0.20345	ibd
ENSG00000198746	1	27216979	27226957	10	4	962155	0.89696	0.18487	ibd
ENSG00000090273	1	27226729	27273353	44	6	962155	0.84385	0.19938	ibd
ENSG00000131910	1	27237980	27240457	3	2	962155	-1.3195	0.90649	ibd
ENSG00000175707	1	27276053	27286897	8	2	962155	1.5495	0.060635	ibd
ENSG00000253368	1	27320198	27327389	3	1	962155	1.8792	0.030106	ibd
ENSG00000158246	1	27331511	27339327	5	1	962155	0.83419	0.20209	ibd
ENSG00000090020	1	27425306	27493472	53	4	962155	-0.89534	0.8147	ibd
ENSG00000142784	1	27561007	27635110	76	9	962155	0.090497	0.46395	ibd
ENSG00000186501	1	27648651	27662891	24	5	962155	-1.0026	0.84196	ibd
ENSG00000142765	1	27668513	27680421	20	6	962155	-0.19458	0.57714	ibd
ENSG00000142733	1	27681675	27693383	18	5	962155	0.57425	0.2829	ibd
ENSG00000142748	1	27695603	27701315	3	1	962155	1.1449	0.12613	ibd
ENSG00000174950	1	27705666	27709870	3	1	962155	0.56912	0.28464	ibd
ENSG00000181773	1	27719148	27722318	1	1	962155	0.53351	0.29684	ibd
ENSG00000158195	1	27730730	27816669	82	3	962155	0.49595	0.30996	ibd
ENSG00000126705	1	27860546	27930942	41	6	962155	-1.3149	0.90573	ibd
ENSG00000000938	1	27938575	27961788	29	5	962155	0.040048	0.48403	ibd
ENSG00000126709	1	27992572	27998729	5	1	962155	-0.60183	0.72636	ibd
ENSG00000009780	1	28052490	28089633	50	2	962155	-0.18243	0.57238	ibd
ENSG00000117758	1	28099694	28150963	36	2	962155	-0.62735	0.73478	ibd
ENSG00000117751	1	28157289	28178187	12	1	962155	-0.32199	0.62627	ibd
ENSG00000130775	1	28199055	28213196	40	7	962155	1.4769	0.069856	ibd
ENSG00000117748	1	28218035	28241257	42	3	962155	1.7887	0.036832	ibd
ENSG00000130768	1	28261504	28285668	57	8	962155	1.2292	0.1095	ibd
ENSG00000158156	1	28285973	28294607	14	5	962155	2.2655	0.01174	ibd
ENSG00000158161	1	28296855	28415207	163	16	962155	1.0945	0.13688	ibd
ENSG00000169403	1	28473677	28520447	33	6	962155	-1.5406	0.93829	ibd
ENSG00000126698	1	28525967	28559536	65	7	962155	-0.9926	0.83955	ibd
ENSG00000130770	1	28562620	28573417	29	3	962155	-0.77464	0.78072	ibd
ENSG00000130766	1	28586038	28609002	29	6	962155	-1.2076	0.88641	ibd
ENSG00000130772	1	28655513	28662476	5	3	962155	-0.47011	0.68086	ibd
ENSG00000204138	1	28696114	28826881	303	8	962155	-1.6392	0.94942	ibd
ENSG00000180198	1	28832455	28865812	51	6	962155	-1.0131	0.8445	ibd
ENSG00000180098	1	28879597	28905051	35	7	962155	-0.39068	0.65198	ibd
ENSG00000120656	1	28915835	28969597	47	8	962155	0.56331	0.28661	ibd
ENSG00000188060	1	28918712	28921955	5	3	962155	0.96047	0.16841	ibd
ENSG00000162419	1	28995244	29045865	50	4	962155	0.95537	0.1697	ibd
ENSG00000198492	1	29063133	29096287	37	5	962155	1.0422	0.14866	ibd
ENSG00000116329	1	29138654	29190208	135	15	962155	0.92859	0.17655	ibd
ENSG00000159023	1	29213603	29446553	295	17	962155	0.30641	0.37964	ibd
ENSG00000253304	1	29445940	29450447	9	3	962155	0.34975	0.36326	ibd
ENSG00000116350	1	29474255	29508499	35	7	962155	0.3017	0.38144	ibd
ENSG00000116353	1	29519385	29557454	52	8	962155	-0.16666	0.56618	ibd
ENSG00000060656	1	29563028	29653325	176	24	962155	-1.1218	0.86902	ibd
ENSG00000162510	1	31184124	31196434	26	3	962155	0.9238	0.17779	ibd
ENSG00000162511	1	31205316	31230667	50	15	962155	1.4015	0.080531	ibd
ENSG00000162512	1	31342314	31381608	68	21	962155	-0.46032	0.67736	ibd
ENSG00000134644	1	31404353	31538838	183	15	962155	-1.0546	0.8542	ibd
ENSG00000084628	1	31652592	31712401	193	14	962155	0.26476	0.3956	ibd
ENSG00000060688	1	31732417	31769662	77	5	962155	-0.54942	0.70864	ibd
ENSG00000121766	1	31769842	31837783	125	7	962155	-0.068833	0.52744	ibd
ENSG00000121769	1	31838472	31849697	12	5	962155	-0.34215	0.63388	ibd
ENSG00000168528	1	31882412	31907525	55	6	962155	0.47974	0.31571	ibd
ENSG00000268950	1	31902192	31902614	2	1	962155	1.127	0.12988	ibd
ENSG00000142910	1	32042116	32053288	7	3	962155	0.32424	0.37288	ibd
ENSG00000121764	1	32083287	32098119	28	4	962155	-1.3541	0.91215	ibd
ENSG00000162517	1	32095463	32110497	14	2	962155	-2.0844	0.98144	ibd
ENSG00000084636	1	32117848	32169920	80	14	962155	-1.6691	0.95245	ibd
ENSG00000121753	1	32192718	32230494	30	6	962155	-0.0072091	0.50288	ibd
ENSG00000134668	1	32256023	32281652	33	8	962155	-1.5013	0.93336	ibd
ENSG00000184007	1	32372022	32410457	25	5	962155	0.0019052	0.49924	ibd
ENSG00000121774	1	32479430	32526451	13	8	962155	0.30072	0.38181	ibd
ENSG00000121775	1	32537632	32568467	29	3	962155	-0.79528	0.78678	ibd
ENSG00000025800	1	32573639	32642169	46	4	962155	-0.56875	0.71524	ibd
ENSG00000084652	1	32645287	32663886	19	4	962155	-0.20151	0.57985	ibd
ENSG00000160050	1	32665987	32670988	2	1	962155	-1.4489	0.92631	ibd
ENSG00000160051	1	32671236	32674288	2	1	962155	-0.45056	0.67384	ibd
ENSG00000222046	1	32674695	32681797	6	2	962155	-0.74564	0.77206	ibd
ENSG00000160055	1	32680073	32687972	8	2	962155	-0.21135	0.58369	ibd
ENSG00000084623	1	32687529	32697205	9	1	962155	-0.78088	0.78256	ibd
ENSG00000183615	1	32712834	32714457	1	1	962155	-1.2072	0.88633	ibd
ENSG00000182866	1	32716840	32751766	18	7	962155	-1.5651	0.94122	ibd
ENSG00000116478	1	32757687	32799236	6	3	962155	-1.4353	0.92439	ibd
ENSG00000162526	1	32817122	32829913	1	1	962155	-0.0031659	0.50126	ibd
ENSG00000160058	1	32830704	32860332	6	4	962155	0.19049	0.42446	ibd
ENSG00000254553	1	32930658	33066393	205	8	962155	-1.6088	0.94617	ibd
ENSG00000273274	1	32930670	32962287	18	4	962155	-1.4127	0.92112	ibd
ENSG00000160062	1	33005028	33071540	119	5	962155	-1.731	0.95828	ibd
ENSG00000176261	1	33065773	33116504	90	4	962155	-1.1151	0.86761	ibd
ENSG00000162521	1	33116743	33151812	59	3	962155	-0.56881	0.71526	ibd
ENSG00000162520	1	33145507	33169197	42	3	962155	-1.3525	0.91189	ibd
ENSG00000162522	1	33207486	33240571	34	9	962155	1.0208	0.15367	ibd
ENSG00000134684	1	33240840	33283754	53	6	962155	0.62622	0.26558	ibd
ENSG00000116497	1	33282368	33324476	43	7	962155	0.97631	0.16446	ibd
ENSG00000160097	1	33327869	33338083	10	3	962155	0.21956	0.41311	ibd
ENSG00000121905	1	33351595	33364042	7	1	962155	0.84327	0.19954	ibd
ENSG00000121900	1	33360195	33367039	5	1	962155	0.62996	0.26436	ibd
ENSG00000116514	1	33402046	33430286	38	4	962155	-0.468	0.68011	ibd
ENSG00000004455	1	33473585	33546597	89	7	962155	-0.78642	0.78419	ibd
ENSG00000142920	1	33546705	33586131	31	6	962155	-0.54282	0.70637	ibd
ENSG00000116525	1	33611003	33647660	61	4	962155	0.084196	0.46645	ibd
ENSG00000160094	1	33722146	33766320	53	7	962155	0.33869	0.36742	ibd
ENSG00000184389	1	33772367	33786699	37	7	962155	0.81629	0.20717	ibd
ENSG00000134686	1	33789224	33896653	221	19	962155	1.022	0.15339	ibd
ENSG00000121903	1	33938246	33962107	41	5	962155	-0.30885	0.62128	ibd
ENSG00000121904	1	33979609	34631443	1361	130	962155	1.0754	0.14109	ibd
ENSG00000176256	1	34326076	34330392	6	2	962155	-0.0036981	0.50148	ibd
ENSG00000142698	1	34632484	34684732	143	19	962155	-0.21248	0.58413	ibd
ENSG00000163866	1	35178338	35325417	433	57	962155	-1.2413	0.89275	ibd
ENSG00000189280	1	35220648	35224113	5	2	962155	0.51827	0.30214	ibd
ENSG00000189433	1	35225342	35229325	11	6	962155	-1.2825	0.90017	ibd
ENSG00000188910	1	35246790	35251970	10	4	962155	-0.31958	0.62536	ibd
ENSG00000187513	1	35258599	35261348	8	2	962155	0.60628	0.27217	ibd
ENSG00000116544	1	35331037	35395186	71	21	962155	-0.12151	0.54836	ibd
ENSG00000271741	1	35447134	35497342	61	3	962155	-0.68148	0.75222	ibd
ENSG00000243749	1	35447136	35450954	5	2	962155	-1.0362	0.84994	ibd
ENSG00000163867	1	35449523	35497569	58	3	962155	-0.65395	0.74343	ibd
ENSG00000197056	1	35525387	35581460	54	5	962155	-1.6317	0.94863	ibd
ENSG00000116560	1	35641979	35658749	25	3	962155	-0.073665	0.52936	ibd
ENSG00000146463	1	35734568	35887659	110	6	962155	0.55488	0.28949	ibd
ENSG00000142687	1	35899091	36023551	91	7	962155	0.58664	0.27872	ibd
ENSG00000020129	1	36023074	36032875	7	2	962155	-0.12199	0.54855	ibd
ENSG00000116819	1	36038971	36060929	16	4	962155	-1.0149	0.84491	ibd
ENSG00000126067	1	36067185	36107445	22	4	962155	-0.3445	0.63476	ibd
ENSG00000142686	1	36179476	36185073	5	2	962155	0.18293	0.42743	ibd
ENSG00000092853	1	36185819	36235568	36	5	962155	0.31919	0.37479	ibd
ENSG00000134698	1	36273773	36323491	40	7	962155	-0.30648	0.62038	ibd
ENSG00000092847	1	36335409	36395211	51	7	962155	0.40903	0.34126	ibd
ENSG00000126070	1	36396319	36538101	112	10	962155	0.05505	0.47805	ibd
ENSG00000092850	1	36549676	36553876	3	1	962155	-1.1581	0.87659	ibd
ENSG00000116863	1	36554476	36559533	4	2	962155	-0.16178	0.56426	ibd
ENSG00000171812	1	36560837	36590821	50	8	962155	-0.98295	0.83718	ibd
ENSG00000054116	1	36602173	36615098	14	2	962155	-0.23527	0.593	ibd
ENSG00000116871	1	36621180	36646450	24	5	962155	-0.93617	0.82541	ibd
ENSG00000054118	1	36690017	36770958	62	5	962155	0.69447	0.24369	ibd
ENSG00000214193	1	36771988	36790484	13	3	962155	0.90956	0.18153	ibd
ENSG00000142694	1	36787632	36789755	2	1	962155	0.50633	0.30631	ibd
ENSG00000116883	1	36789335	36794822	9	2	962155	0.59337	0.27647	ibd
ENSG00000196182	1	36805225	36851497	41	5	962155	1.034	0.15056	ibd
ENSG00000181817	1	36856839	36863493	26	4	962155	0.63869	0.26151	ibd
ENSG00000116885	1	36881428	36916086	112	5	962155	0.19758	0.42169	ibd
ENSG00000116898	1	36921319	36930038	29	5	962155	0.70135	0.24154	ibd
ENSG00000119535	1	36931644	36948879	33	9	962155	0.30699	0.37943	ibd
ENSG00000163873	1	37261128	37499730	364	39	962155	-0.37622	0.64662	ibd
ENSG00000163874	1	37940153	37949980	10	3	962155	0.92657	0.17708	ibd
ENSG00000163875	1	37958176	37980375	55	10	962155	1.0605	0.14446	ibd
ENSG00000163877	1	38000050	38019903	32	7	962155	1.3707	0.085232	ibd
ENSG00000163879	1	38022520	38032458	21	4	962155	1.9632	0.024812	ibd
ENSG00000134697	1	38032417	38061536	51	8	962155	1.5694	0.058276	ibd
ENSG00000169218	1	38076951	38100595	48	10	962155	0.15001	0.44038	ibd
ENSG00000116922	1	38147242	38157914	24	3	962155	0.0041	0.49836	ibd
ENSG00000134690	1	38158090	38175391	38	6	962155	-0.33462	0.63104	ibd
ENSG00000183317	1	38179552	38230805	159	18	962155	0.049875	0.48011	ibd
ENSG00000185090	1	38259474	38266809	3	2	962155	1.9926	0.023155	ibd
ENSG00000196449	1	38268616	38273857	10	3	962155	1.9887	0.023366	ibd
ENSG00000197982	1	38272651	38275126	1	1	962155	2.891	0.0019203	ibd
ENSG00000188786	1	38275239	38325292	54	9	962155	1.8711	0.030664	ibd
ENSG00000230610	1	38292232	38293886	1	1	962155	1.1335	0.1285	ibd
ENSG00000204084	1	38326369	38412729	134	15	962155	1.2884	0.098802	ibd
ENSG00000183431	1	38422647	38456593	65	6	962155	0.53314	0.29697	ibd
ENSG00000183386	1	38462442	38471278	11	7	962155	1.4076	0.079622	ibd
ENSG00000183520	1	38474930	38490496	23	8	962155	1.0133	0.15546	ibd
ENSG00000185668	1	38509523	38512450	1	1	962155	0.62254	0.26679	ibd
ENSG00000116954	1	39303870	39325495	45	10	962155	-0.13112	0.55216	ibd
ENSG00000214114	1	39328636	39347289	41	7	962155	0.70279	0.24109	ibd
ENSG00000131233	1	39330175	39347289	40	7	962155	0.71318	0.23787	ibd
ENSG00000158315	1	39351479	39407471	158	23	962155	-0.028659	0.51143	ibd
ENSG00000174574	1	39456895	39471731	37	6	962155	-0.37163	0.64492	ibd
ENSG00000168653	1	39491990	39500308	26	4	962155	-0.34775	0.63599	ibd
ENSG00000127603	1	39546988	39952849	588	25	962155	-0.14395	0.55723	ibd
ENSG00000255103	1	39876151	39882154	7	3	962155	-0.069444	0.52768	ibd
ENSG00000183682	1	39957318	39991607	59	12	962155	1.0438	0.1483	ibd
ENSG00000090621	1	40026488	40042462	27	8	962155	0.34992	0.3632	ibd
ENSG00000163909	1	40089825	40105617	33	12	962155	-1.4371	0.92465	ibd
ENSG00000116981	1	40124793	40137710	15	5	962155	-0.47924	0.68411	ibd
ENSG00000116983	1	40144320	40157361	58	10	962155	-0.43365	0.66773	ibd
ENSG00000084072	1	40157854	40229586	149	30	962155	1.2665	0.10267	ibd
ENSG00000116985	1	40222854	40254533	81	14	962155	0.44435	0.32839	ibd
ENSG00000043514	1	40306723	40349183	103	13	962155	-0.15927	0.56327	ibd
ENSG00000116990	1	40361098	40367928	7	3	962155	0.96711	0.16674	ibd
ENSG00000168389	1	40420802	40435638	11	5	962155	-0.17529	0.56958	ibd
ENSG00000131236	1	40505905	40538321	88	6	962155	-0.27766	0.60936	ibd
ENSG00000131238	1	40538379	40563375	74	9	962155	-0.3581	0.63986	ibd
ENSG00000117000	1	40627045	40706593	63	9	962155	-0.91039	0.81869	ibd
ENSG00000188800	1	40711619	40717363	3	1	962155	-0.2756	0.60857	ibd
ENSG00000084073	1	40723779	40759856	32	8	962155	-0.96597	0.83297	ibd
ENSG00000049089	1	40766159	40783488	46	8	962155	-2.2089	0.98641	ibd
ENSG00000084070	1	40810522	40888998	142	23	962155	-0.99015	0.83895	ibd
ENSG00000187801	1	40915774	40929390	36	10	962155	-0.44871	0.67318	ibd
ENSG00000187815	1	40942887	40962015	25	6	962155	0.77176	0.22013	ibd
ENSG00000164002	1	40974413	40982228	20	5	962155	1.2152	0.11214	ibd
ENSG00000117010	1	40997233	41013841	41	6	962155	1.827	0.03385	ibd
ENSG00000117016	1	41086351	41131329	90	12	962155	0.054788	0.47815	ibd
ENSG00000066136	1	41157320	41237275	154	13	962155	-0.65107	0.7425	ibd
ENSG00000117013	1	41249684	41306124	135	29	962155	0.94456	0.17244	ibd
ENSG00000179862	1	41326729	41328018	3	2	962155	1.3864	0.082815	ibd
ENSG00000171793	1	41445007	41478235	71	14	962155	1.6574	0.048723	ibd
ENSG00000171790	1	41481269	41488909	21	6	962155	1.4134	0.078762	ibd
ENSG00000010803	1	41492872	41707826	405	20	962155	1.6631	0.048148	ibd
ENSG00000204060	1	41827594	41849262	46	8	962155	-1.7487	0.95983	ibd
ENSG00000127129	1	41944446	41950344	17	5	962155	-0.78158	0.78277	ibd
ENSG00000127124	1	41972036	42501596	908	55	962155	0.0067911	0.49729	ibd
ENSG00000044012	1	42619092	42621495	6	3	962155	0.43562	0.33156	ibd
ENSG00000197273	1	42628362	42630389	2	1	962155	0.94614	0.17204	ibd
ENSG00000198815	1	42642210	42801548	186	11	962155	-0.55914	0.71197	ibd
ENSG00000177181	1	42846466	42888249	110	6	962155	-0.66891	0.74822	ibd
ENSG00000066185	1	42896000	42921938	72	7	962155	0.76197	0.22304	ibd
ENSG00000127125	1	42921788	42939056	28	4	962155	0.7756	0.21899	ibd
ENSG00000186409	1	42929001	43120335	439	16	962155	1.2252	0.11026	ibd
ENSG00000171960	1	43124096	43142429	28	7	962155	1.2223	0.11079	ibd
ENSG00000065978	1	43148098	43168020	26	6	962155	1.6307	0.051474	ibd
ENSG00000164007	1	43198764	43205925	16	5	962155	0.7443	0.22835	ibd
ENSG00000117385	1	43212006	43232755	30	7	962155	0.013047	0.4948	ibd
ENSG00000164008	1	43232940	43263968	34	6	962155	0.62574	0.26574	ibd
ENSG00000177868	1	43272723	43282954	14	4	962155	0.29788	0.3829	ibd
ENSG00000164010	1	43282795	43310660	32	8	962155	0.73322	0.23171	ibd
ENSG00000164011	1	43312280	43318148	3	1	962155	-0.8517	0.80281	ibd
ENSG00000117394	1	43391052	43424530	93	12	962155	0.79121	0.21441	ibd
ENSG00000186973	1	43610824	43622067	36	6	962155	-0.22797	0.59016	ibd
ENSG00000117395	1	43629846	43736607	305	24	962155	-0.39478	0.6535	ibd
ENSG00000243710	1	43637820	43720029	242	23	962155	-0.58918	0.72213	ibd
ENSG00000179178	1	43735665	43739673	5	2	962155	0.7186	0.2362	ibd
ENSG00000253313	1	43747554	43751288	3	1	962155	-0.21531	0.58524	ibd
ENSG00000066056	1	43766664	43788779	24	3	962155	1.7677	0.038552	ibd
ENSG00000117400	1	43803478	43818443	11	2	962155	0.91739	0.17947	ibd
ENSG00000117399	1	43824626	43828874	5	3	962155	1.2953	0.097614	ibd
ENSG00000066322	1	43829068	43833696	1	1	962155	-0.10585	0.54215	ibd
ENSG00000159479	1	43849588	43855479	4	2	962155	0.61853	0.26811	ibd
ENSG00000198198	1	43855553	43918321	63	5	962155	0.96245	0.16791	ibd
ENSG00000178922	1	43916824	43919660	4	2	962155	1.4839	0.06892	ibd
ENSG00000142949	1	43990858	44089343	194	13	962155	0.67595	0.24953	ibd
ENSG00000066135	1	44115829	44171186	59	8	962155	-0.12526	0.54984	ibd
ENSG00000126091	1	44171495	44396831	383	19	962155	-1.157	0.87636	ibd
ENSG00000117407	1	44398992	44402913	9	3	962155	-0.57204	0.71635	ibd
ENSG00000117408	1	44412611	44433694	21	4	962155	-0.5748	0.71729	ibd
ENSG00000132768	1	44435672	44439041	3	1	962155	-1.2208	0.88892	ibd
ENSG00000117410	1	44440159	44443967	5	2	962155	-1.788	0.96311	ibd
ENSG00000117411	1	44444615	44456840	15	4	962155	-1.5302	0.93701	ibd
ENSG00000159214	1	44457031	44462200	5	2	962155	-1.1417	0.8732	ibd
ENSG00000196517	1	44457172	44497139	70	15	962155	-0.69937	0.75784	ibd
ENSG00000171872	1	44584522	44600812	35	9	962155	0.68821	0.24566	ibd
ENSG00000178028	1	44679127	44686353	7	3	962155	0.11951	0.45244	ibd
ENSG00000117419	1	44686742	44820932	150	14	962155	-0.152	0.56041	ibd
ENSG00000187147	1	44870866	45117396	517	59	962155	-0.069758	0.52781	ibd
ENSG00000126106	1	45100910	45140227	65	6	962155	-0.32474	0.62731	ibd
ENSG00000198520	1	45140364	45191263	63	17	962155	2.2433	0.01244	ibd
ENSG00000142945	1	45205490	45233439	45	7	962155	2.6458	0.0040745	ibd
ENSG00000142937	1	45240923	45244451	4	2	962155	1.5192	0.064352	ibd
ENSG00000173846	1	45265897	45271662	7	2	962155	1.7811	0.037448	ibd
ENSG00000188396	1	45271585	45272957	2	1	962155	2.0314	0.021105	ibd
ENSG00000222009	1	45274154	45281257	10	3	962155	2.2439	0.01242	ibd
ENSG00000117425	1	45285516	45308735	35	5	962155	3.0736	0.0010575	ibd
ENSG00000070785	1	45316450	45452282	255	9	962155	2.8571	0.0021378	ibd
ENSG00000126107	1	45468212	45477001	13	2	962155	2.3941	0.0083305	ibd
ENSG00000126088	1	45477819	45481247	4	1	962155	2.3349	0.009774	ibd
ENSG00000162415	1	45482071	45771881	406	17	962155	1.8307	0.03357	ibd
ENSG00000132781	1	45794835	45806142	7	3	962155	0.70268	0.24113	ibd
ENSG00000132773	1	45805342	45809647	2	1	962155	0.62606	0.26564	ibd
ENSG00000070759	1	45809555	45956872	149	10	962155	0.2597	0.39755	ibd
ENSG00000236624	1	45959538	45965751	8	3	962155	0.9568	0.16933	ibd
ENSG00000132763	1	45965725	45976739	11	3	962155	-0.85387	0.80341	ibd
ENSG00000117450	1	45976708	45988719	28	3	962155	-0.40133	0.65591	ibd
ENSG00000117448	1	46016215	46035721	28	4	962155	2.3872	0.0084882	ibd
ENSG00000132780	1	46049518	46084566	36	4	962155	0.98086	0.16333	ibd
ENSG00000159588	1	46085716	46089729	5	1	962155	0.68899	0.24541	ibd
ENSG00000159592	1	46092976	46153785	87	5	962155	1.115	0.13242	ibd
ENSG00000159596	1	46152886	46160115	11	2	962155	1.3137	0.09447	ibd
ENSG00000197429	1	46159996	46216322	76	3	962155	0.69706	0.24288	ibd
ENSG00000086015	1	46252659	46501796	358	10	962155	2.0153	0.021937	ibd
ENSG00000117461	1	46505812	46642160	163	12	962155	2.2362	0.01267	ibd
ENSG00000117472	1	46640745	46651630	9	3	962155	1.314	0.094419	ibd
ENSG00000085998	1	46654354	46685977	38	7	962155	1.1376	0.12765	ibd
ENSG00000171357	1	46669006	46686933	19	6	962155	1.2329	0.10881	ibd
ENSG00000085999	1	46713360	46744145	22	7	962155	0.80811	0.20951	ibd
ENSG00000132128	1	46726868	46769280	29	7	962155	-0.23462	0.59275	ibd
ENSG00000173660	1	46769303	46782448	16	5	962155	-0.10499	0.54181	ibd
ENSG00000117481	1	46805849	46830824	148	3	962155	0.41828	0.33787	ibd
ENSG00000117480	1	46859937	46879520	24	6	962155	0.88475	0.18815	ibd
ENSG00000197587	1	46972668	46979898	19	6	962155	1.163	0.12241	ibd
ENSG00000162456	1	47011316	47017199	18	4	962155	-0.2766	0.60896	ibd
ENSG00000079277	1	47023090	47082515	90	9	962155	0.29344	0.38459	ibd
ENSG00000142961	1	47073387	47082563	15	2	962155	0.18505	0.42659	ibd
ENSG00000123472	1	47098409	47139539	77	5	962155	-0.068202	0.52719	ibd
ENSG00000159658	1	47124366	47184824	89	5	962155	-0.28247	0.61121	ibd
ENSG00000186118	1	47134527	47139266	4	1	962155	0.16283	0.43533	ibd
ENSG00000142973	1	47223510	47285085	115	20	962155	0.72378	0.2346	ibd
ENSG00000187048	1	47394849	47407156	25	5	962155	-0.063785	0.52543	ibd
ENSG00000186377	1	47427036	47516423	150	15	962155	0.31626	0.3759	ibd
ENSG00000186160	1	47533160	47583991	115	6	962155	-0.309	0.62134	ibd
ENSG00000162365	1	47603107	47615413	34	5	962155	-0.25079	0.59901	ibd
ENSG00000162366	1	47649265	47656716	10	4	962155	-0.05201	0.52074	ibd
ENSG00000162367	1	47681962	47697892	24	6	962155	-1.1778	0.88055	ibd
ENSG00000123473	1	47715811	47779819	114	8	962155	0.77361	0.21958	ibd
ENSG00000162368	1	47799469	47844511	78	7	962155	0.78162	0.21722	ibd
ENSG00000186790	1	47881744	47883723	2	1	962155	1.3278	0.092122	ibd
ENSG00000186564	1	47901689	47906363	5	3	962155	1.0883	0.13823	ibd
ENSG00000269113	1	48226200	48462567	453	27	962155	-0.22459	0.58885	ibd
ENSG00000273395	1	48226979	48227290	1	1	962155	1.4391	0.07506	ibd
ENSG00000117834	1	48688357	48714316	46	10	962155	-1.0579	0.85495	ibd
ENSG00000132122	1	48761044	48937845	251	31	962155	0.88787	0.18731	ibd
ENSG00000186094	1	48998527	50489585	1568	49	962155	0.84325	0.19954	ibd
ENSG00000162373	1	49193195	49242641	67	13	962155	2.284	0.011185	ibd
ENSG00000227839	1	50459990	50461874	1	1	962155	0.36751	0.35662	ibd
ENSG00000162374	1	50513686	50669458	135	21	962155	1.1156	0.13229	ibd
ENSG00000185104	1	50905150	51425935	469	20	962155	0.0099819	0.49602	ibd
ENSG00000123080	1	51426417	51440305	7	2	962155	0.30496	0.3802	ibd
ENSG00000204006	1	51567906	51613752	29	3	962155	-0.61535	0.73084	ibd
ENSG00000123091	1	51701943	51739127	69	4	962155	0.21989	0.41298	ibd
ENSG00000085831	1	51752930	51810788	81	15	962155	0.18127	0.42808	ibd
ENSG00000085832	1	51819935	51985000	370	16	962155	-0.63618	0.73767	ibd
ENSG00000117859	1	52042851	52254889	194	20	962155	-0.52993	0.70192	ibd
ENSG00000078618	1	52254863	52344477	154	18	962155	0.72482	0.23428	ibd
ENSG00000169213	1	52373628	52456436	128	15	962155	0.31235	0.37739	ibd
ENSG00000117862	1	52485803	52521843	42	4	962155	1.8166	0.034639	ibd
ENSG00000198841	1	52497775	52499488	2	1	962155	1.2994	0.096898	ibd
ENSG00000134717	1	52521797	52556388	30	4	962155	1.1293	0.12938	ibd
ENSG00000157077	1	52608046	52812358	158	11	962155	1.1529	0.12447	ibd
ENSG00000154222	1	52811395	52831865	11	2	962155	1.5406	0.061713	ibd
ENSG00000085840	1	52838501	52870131	20	5	962155	1.5301	0.063	ibd
ENSG00000134748	1	52870236	52886511	7	3	962155	0.98046	0.16343	ibd
ENSG00000134744	1	52873954	53019159	147	11	962155	1.404	0.080155	ibd
ENSG00000116157	1	53068044	53074723	15	5	962155	1.0429	0.14851	ibd
ENSG00000182183	1	53099016	53135355	66	15	962155	-0.33934	0.63282	ibd
ENSG00000162377	1	53152508	53164038	20	4	962155	-0.72358	0.76534	ibd
ENSG00000162378	1	53192126	53293014	215	15	962155	-0.076978	0.53068	ibd
ENSG00000203995	1	53308183	53360670	104	8	962155	0.45865	0.32324	ibd
ENSG00000121310	1	53361656	53392884	23	6	962155	0.73126	0.23231	ibd
ENSG00000116171	1	53392901	53517375	376	15	962155	0.84041	0.20034	ibd
ENSG00000174348	1	53527854	53551174	91	10	962155	-0.19751	0.57829	ibd
ENSG00000162383	1	53552855	53608289	232	27	962155	-0.15027	0.55972	ibd
ENSG00000157184	1	53662101	53679869	22	5	962155	-0.55409	0.71024	ibd
ENSG00000162384	1	53679771	53686289	12	4	962155	0.39327	0.34706	ibd
ENSG00000162385	1	53692564	53704282	17	4	962155	0.42794	0.33435	ibd
ENSG00000157193	1	53711217	53793742	161	24	962155	1.2025	0.11459	ibd
ENSG00000143006	1	53925072	53933161	16	5	962155	0.33079	0.3704	ibd
ENSG00000174332	1	53971910	54199877	501	38	962155	1.2806	0.10016	ibd
ENSG00000058804	1	54231133	54304533	76	5	962155	-2.2913	0.98903	ibd
ENSG00000058799	1	54317392	54356407	102	9	962155	-0.32754	0.62837	ibd
ENSG00000211452	1	54356912	54376759	63	8	962155	-0.68317	0.75275	ibd
ENSG00000081870	1	54382247	54411602	42	3	962155	-1.8125	0.96505	ibd
ENSG00000116212	1	54411750	54433841	20	4	962155	0.30807	0.37901	ibd
ENSG00000203985	1	54474412	54483856	20	4	962155	-0.18115	0.57188	ibd
ENSG00000116209	1	54497347	54519177	27	5	962155	-0.027771	0.51108	ibd
ENSG00000116205	1	54519260	54578192	86	9	962155	0.37772	0.35282	ibd
ENSG00000212670	1	54569968	54571750	1	1	962155	0.94502	0.17232	ibd
ENSG00000157211	1	54598747	54619443	70	14	962155	-1.0959	0.86343	ibd
ENSG00000256407	1	54606897	54665746	119	22	962155	-2.0948	0.9819	ibd
ENSG00000248835	1	54635333	54637997	6	1	962155	-1.2999	0.90318	ibd
ENSG00000215883	1	54638009	54665709	35	12	962155	-2.4017	0.99184	ibd
ENSG00000116221	1	54649714	54691137	69	18	962155	-1.0554	0.85439	ibd
ENSG00000157216	1	54691105	54879152	372	56	962155	-0.55943	0.71207	ibd
ENSG00000198711	1	54703710	54704736	4	2	962155	-1.3823	0.91656	ibd
ENSG00000162390	1	55007930	55104865	308	28	962155	-0.097405	0.5388	ibd
ENSG00000162391	1	55074855	55089229	35	11	962155	0.14974	0.44049	ibd
ENSG00000271723	1	55107459	55207981	308	30	962155	0.85119	0.19733	ibd
ENSG00000184313	1	55107463	55175939	178	28	962155	1.1956	0.11594	ibd
ENSG00000243725	1	55181495	55208330	118	3	962155	0.038624	0.4846	ibd
ENSG00000162396	1	55222571	55230187	19	5	962155	-0.15135	0.56015	ibd
ENSG00000006555	1	55245385	55266940	54	10	962155	0.2403	0.40505	ibd
ENSG00000162398	1	55271736	55307925	109	8	962155	0.2031	0.41953	ibd
ENSG00000116133	1	55315306	55352891	97	12	962155	0.51084	0.30473	ibd
ENSG00000143001	1	55446465	55457966	32	3	962155	-0.076954	0.53067	ibd
ENSG00000162399	1	55464606	55476556	28	6	962155	0.56208	0.28703	ibd
ENSG00000169174	1	55505221	55530525	87	16	962155	-0.32017	0.62558	ibd
ENSG00000162402	1	55532032	55680786	180	13	962155	0.25756	0.39837	ibd
ENSG00000162407	1	56960419	57110974	414	37	962155	2.573	0.0050416	ibd
ENSG00000162409	1	57110995	57181008	192	14	962155	-0.63041	0.73579	ibd
ENSG00000187889	1	57184477	57285369	258	41	962155	-2.0963	0.98197	ibd
ENSG00000157131	1	57320479	57383894	192	24	962155	-1.063	0.85612	ibd
ENSG00000021852	1	57394883	57431813	96	18	962155	-1.6214	0.94754	ibd
ENSG00000173406	1	57460451	59012406	3606	232	962155	-0.46637	0.67952	ibd
ENSG00000162600	1	58881056	59012474	388	36	962155	-0.38403	0.64952	ibd
ENSG00000184292	1	59041099	59043166	10	3	962155	-1.0008	0.84155	ibd
ENSG00000162601	1	59120411	59165764	136	9	962155	0.5861	0.27891	ibd
ENSG00000177606	1	59246465	59249785	2	1	962155	-0.3158	0.62392	ibd
ENSG00000172456	1	59762310	60233347	853	59	962155	1.0514	0.14653	ibd
ENSG00000134709	1	60280458	60342050	96	14	962155	0.34773	0.36402	ibd
ENSG00000134716	1	60358980	60392462	54	10	962155	-0.8502	0.80239	ibd
ENSG00000162598	1	60452941	60539442	134	24	962155	-0.10206	0.54064	ibd
ENSG00000162599	1	61330931	61928465	1030	121	962155	0.039653	0.48418	ibd
ENSG00000162604	1	62146718	62191095	86	10	962155	0.93241	0.17556	ibd
ENSG00000132849	1	62208149	62629592	1014	74	962155	-1.4272	0.92325	ibd
ENSG00000240563	1	62660503	62678000	89	15	962155	0.17939	0.42882	ibd
ENSG00000132854	1	62702651	62785085	288	19	962155	0.5752	0.28258	ibd
ENSG00000162607	1	62901968	62917475	24	2	962155	1.2592	0.10398	ibd
ENSG00000116641	1	62920399	63153969	208	5	962155	1.4036	0.080214	ibd
ENSG00000132855	1	63063158	63071830	1	1	962155	-1.4206	0.92229	ibd
ENSG00000269624	1	63073437	63075249	2	1	962155	1.7316	0.041674	ibd
ENSG00000125703	1	63249806	63331184	131	9	962155	0.40112	0.34416	ibd
ENSG00000187140	1	63788730	63790797	1	1	962155	0.64032	0.26098	ibd
ENSG00000088035	1	63833261	63904233	126	13	962155	-1.0997	0.86426	ibd
ENSG00000142856	1	63906441	64059392	265	11	962155	-0.68928	0.75468	ibd
ENSG00000203965	1	63989043	64038364	91	9	962155	-0.8808	0.81079	ibd
ENSG00000116652	1	64014588	64015405	1	1	962155	-0.86167	0.80557	ibd
ENSG00000079739	1	64058947	64125916	165	28	962155	-0.86547	0.80661	ibd
ENSG00000185483	1	64239693	64647181	732	57	962155	-2.2361	0.98733	ibd
ENSG00000177414	1	64669310	64733051	125	12	962155	1.4506	0.073447	ibd
ENSG00000158966	1	64936428	65158741	345	48	962155	-1.2518	0.89469	ibd
ENSG00000162437	1	65210778	65298915	116	12	962155	4.0123	3.0071e-05	ibd
ENSG00000162434	1	65298912	65432187	284	21	962155	2.3046	0.010593	ibd
ENSG00000162433	1	65613232	65697828	141	14	962155	1.1932	0.1164	ibd
ENSG00000116675	1	65713902	65881552	361	25	962155	-0.08801	0.53507	ibd
ENSG00000116678	1	65886248	66107242	480	24	962155	-0.77324	0.78031	ibd
ENSG00000213625	1	65886270	65901690	36	9	962155	-0.76062	0.77656	ibd
ENSG00000184588	1	66258197	66840259	1128	71	962155	0.063228	0.47479	ibd
ENSG00000118473	1	66999066	67213982	564	19	962155	1.0608	0.14438	ibd
ENSG00000248458	1	67131547	67142710	26	5	962155	0.82463	0.20479	ibd
ENSG00000152760	1	67218142	67244470	57	8	962155	1.7176	0.042936	ibd
ENSG00000172410	1	67263424	67266939	6	3	962155	0.68176	0.24769	ibd
ENSG00000152763	1	67278568	67390570	170	22	962155	0.50409	0.3071	ibd
ENSG00000198160	1	67390578	67454302	96	8	962155	0.84824	0.19815	ibd
ENSG00000116704	1	67465015	67519782	123	11	962155	1.2279	0.10974	ibd
ENSG00000203963	1	67557848	67697536	246	23	962155	2.8863	0.0019487	ibd
ENSG00000162594	1	67632083	67725662	113	17	962155	3.3909	0.00034837	ibd
ENSG00000081985	1	67773047	67862583	175	16	962155	3.291	0.00049909	ibd
ENSG00000142864	1	67873493	67896098	15	4	962155	3.0967	0.00097834	ibd
ENSG00000116717	1	68150744	68154021	7	2	962155	0.34727	0.36419	ibd
ENSG00000172380	1	68167149	68299150	220	25	962155	0.62454	0.26613	ibd
ENSG00000162595	1	68511645	68517314	11	3	962155	0.3799	0.35201	ibd
ENSG00000116729	1	68564142	68698803	400	55	962155	0.84481	0.19911	ibd
ENSG00000116745	1	68894505	68915642	54	9	962155	0.15742	0.43746	ibd
ENSG00000024526	1	68939835	68962904	49	7	962155	0.9683	0.16645	ibd
ENSG00000033122	1	70034081	70617628	1236	64	962155	-0.63518	0.73734	ibd
ENSG00000066557	1	70610488	70671303	61	7	962155	-1.4897	0.93185	ibd
ENSG00000116754	1	70671365	70718735	40	5	962155	-1.518	0.93549	ibd
ENSG00000118454	1	70726271	70820417	92	13	962155	-0.47148	0.68135	ibd
ENSG00000197568	1	70820488	70851022	42	6	962155	0.21552	0.41468	ibd
ENSG00000116761	1	70876901	70905534	54	13	962155	0.33986	0.36698	ibd
ENSG00000050628	1	71318036	71513491	469	40	962155	0.41702	0.33833	ibd
ENSG00000132485	1	71528974	71546980	23	6	962155	-0.1987	0.57875	ibd
ENSG00000172260	1	71861623	72748417	1380	74	962155	-1.1189	0.8684	ibd
ENSG00000162620	1	74491699	74663871	206	14	962155	-1.7654	0.96125	ibd
ENSG00000254685	1	74663896	74699770	69	5	962155	-2.0768	0.98109	ibd
ENSG00000259030	1	74663919	75009666	512	40	962155	-1.4155	0.92154	ibd
ENSG00000116783	1	74663947	75010112	512	40	962155	-1.4155	0.92154	ibd
ENSG00000162621	1	74935562	74978298	59	6	962155	0.38251	0.35104	ibd
ENSG00000178965	1	75033795	75139422	118	13	962155	-0.50524	0.69331	ibd
ENSG00000116791	1	75171170	75199092	62	13	962155	0.61431	0.26951	ibd
ENSG00000162623	1	75198836	75232362	95	12	962155	0.097231	0.46127	ibd
ENSG00000162624	1	75594119	75627218	40	8	962155	1.0814	0.13976	ibd
ENSG00000137968	1	75667816	76076801	751	32	962155	-1.4958	0.93264	ibd
ENSG00000117054	1	76190036	76253260	184	15	962155	-0.67695	0.75078	ibd
ENSG00000137955	1	76251879	76260764	13	3	962155	-0.96381	0.83243	ibd
ENSG00000057468	1	76262567	76378923	311	18	962155	-0.66318	0.74639	ibd
ENSG00000154007	1	76384558	76398116	34	8	962155	-0.18188	0.57216	ibd
ENSG00000184005	1	76540404	77100286	1300	114	962155	-1.0015	0.8417	ibd
ENSG00000117069	1	77333126	77531396	371	33	962155	-0.27286	0.60752	ibd
ENSG00000142892	1	77554675	77685115	296	17	962155	-0.23941	0.59461	ibd
ENSG00000154027	1	77747736	78025651	768	60	962155	-1.5299	0.93698	ibd
ENSG00000036549	1	78028101	78149104	147	17	962155	-1.3851	0.91699	ibd
ENSG00000077254	1	78161672	78225537	72	14	962155	-1.2929	0.90198	ibd
ENSG00000180488	1	78245309	78344106	124	22	962155	-0.32058	0.62573	ibd
ENSG00000162614	1	78354198	78409580	76	12	962155	1.0701	0.14228	ibd
ENSG00000162613	1	78409740	78444794	52	8	962155	1.23	0.10934	ibd
ENSG00000162616	1	78444859	78483648	67	15	962155	0.46538	0.32083	ibd
ENSG00000137960	1	78445226	78604133	285	26	962155	-0.10619	0.54228	ibd
ENSG00000122420	1	78769568	79005434	481	37	962155	0.32355	0.37314	ibd
ENSG00000137959	1	79085607	79111830	38	8	962155	-0.81752	0.79318	ibd
ENSG00000137965	1	79115481	79129763	18	4	962155	-0.36157	0.64116	ibd
ENSG00000162618	1	79355449	79472403	375	23	962155	-0.14185	0.5564	ibd
ENSG00000117114	1	81771845	82458120	1711	146	962155	-0.61434	0.7305	ibd
ENSG00000137941	1	84330711	84464833	255	10	962155	-0.37516	0.64623	ibd
ENSG00000142875	1	84543745	84704181	160	14	962155	-1.7044	0.95585	ibd
ENSG00000203943	1	84764049	84855640	143	17	962155	-1.4862	0.93138	ibd
ENSG00000137976	1	84864215	84880701	50	8	962155	-1.6125	0.94658	ibd
ENSG00000117133	1	84944942	84963473	61	11	962155	-1.3016	0.90347	ibd
ENSG00000174021	1	84964008	84972248	17	5	962155	-0.20702	0.582	ibd
ENSG00000117151	1	85015289	85040163	58	8	962155	-0.78746	0.78449	ibd
ENSG00000180869	1	85093913	85100703	9	3	962155	0.63146	0.26387	ibd
ENSG00000117155	1	85109390	85156486	96	12	962155	1.8597	0.031463	ibd
ENSG00000171517	1	85277285	85358896	208	41	962155	-0.97047	0.83409	ibd
ENSG00000153898	1	85391268	85462796	197	14	962155	-0.22325	0.58833	ibd
ENSG00000162643	1	85464830	85598821	291	27	962155	-0.45163	0.67423	ibd
ENSG00000055732	1	85483765	85514182	46	9	962155	-0.35201	0.63758	ibd
ENSG00000097096	1	85622556	85666729	90	10	962155	-0.30205	0.61869	ibd
ENSG00000162642	1	85715639	85725355	22	6	962155	-0.756	0.77517	ibd
ENSG00000142867	1	85731931	85742773	25	8	962155	0.069661	0.47223	ibd
ENSG00000153904	1	85784164	86043933	600	50	962155	-0.78296	0.78318	ibd
ENSG00000142871	1	86046444	86049645	3	1	962155	0.015403	0.49386	ibd
ENSG00000117174	1	86115106	86174116	93	14	962155	0.36854	0.35623	ibd
ENSG00000171502	1	86194916	86622626	1197	52	962155	-0.092174	0.53672	ibd
ENSG00000122417	1	86814344	86862023	95	11	962155	-1.2991	0.90305	ibd
ENSG00000137975	1	86889769	86922241	138	16	962155	-1.3363	0.90927	ibd
ENSG00000016490	1	86934051	86965972	94	20	962155	-0.036805	0.51468	ibd
ENSG00000016602	1	87012761	87046437	53	10	962155	1.0273	0.15215	ibd
ENSG00000097033	1	87170259	87213867	73	13	962155	-0.076837	0.53062	ibd
ENSG00000183291	1	87328132	87380107	118	10	962155	1.3894	0.08236	ibd
ENSG00000153936	1	87380331	87602334	413	17	962155	1.2588	0.10406	ibd
ENSG00000267561	1	87458692	87634884	316	22	962155	1.0063	0.15715	ibd
ENSG00000143013	1	87794151	87814606	41	11	962155	-0.032858	0.51311	ibd
ENSG00000065243	1	89149905	89301938	277	6	962155	-0.6825	0.75254	ibd
ENSG00000137947	1	89318615	89357627	78	4	962155	0.12436	0.45052	ibd
ENSG00000137944	1	89401456	89458636	66	5	962155	1.7943	0.036382	ibd
ENSG00000213516	1	89445139	89458643	7	3	962155	0.26526	0.3954	ibd
ENSG00000117226	1	89472349	89488577	21	4	962155	0.28715	0.387	ibd
ENSG00000117228	1	89518002	89531043	22	4	962155	-0.82419	0.79508	ibd
ENSG00000162645	1	89571815	89616139	95	8	962155	0.58203	0.28027	ibd
ENSG00000213512	1	89597434	89641723	69	7	962155	0.51215	0.30427	ibd
ENSG00000162654	1	89646831	89664615	23	4	962155	0.86904	0.19241	ibd
ENSG00000154451	1	89724633	89738544	10	2	962155	0.13325	0.447	ibd
ENSG00000183347	1	89829617	89852020	60	11	962155	-0.99814	0.8409	ibd
ENSG00000197147	1	89990395	90063423	144	10	962155	-0.48947	0.68775	ibd
ENSG00000171488	1	90098631	90235462	176	12	962155	-1.2681	0.89761	ibd
ENSG00000271949	1	90098699	90398809	405	27	962155	-1.7729	0.96188	ibd
ENSG00000171492	1	90286573	90402170	126	24	962155	-1.3604	0.91314	ibd
ENSG00000162664	1	90460671	90501090	37	8	962155	-0.054648	0.52179	ibd
ENSG00000143032	1	91177096	91182794	8	4	962155	0.067767	0.47299	ibd
ENSG00000122482	1	91380859	91487829	134	9	962155	2.5282	0.005732	ibd
ENSG00000162669	1	91726323	91870426	229	18	962155	-0.8941	0.81437	ibd
ENSG00000097046	1	91966408	91991321	38	8	962155	-1.3669	0.91417	ibd
ENSG00000069702	1	92145902	92371892	568	47	962155	1.7337	0.041484	ibd
ENSG00000137948	1	92414928	92479983	144	10	962155	0.92667	0.17705	ibd
ENSG00000172031	1	92495539	92529093	58	10	962155	0.67146	0.25096	ibd
ENSG00000189195	1	92545862	92613393	89	8	962155	0.97784	0.16408	ibd
ENSG00000069712	1	92632542	92650280	21	3	962155	1.3277	0.092133	ibd
ENSG00000203910	1	92683497	92711370	18	3	962155	0.84502	0.19905	ibd
ENSG00000174842	1	92711959	92764544	30	4	962155	1.3214	0.093192	ibd
ENSG00000122484	1	92764522	92867613	85	9	962155	1.7475	0.040279	ibd
ENSG00000162676	1	92940319	92952433	15	3	962155	1.5229	0.063887	ibd
ENSG00000067208	1	92974253	93257961	498	13	962155	0.97508	0.16476	ibd
ENSG00000122406	1	93297582	93307481	6	2	962155	0.5997	0.27435	ibd
ENSG00000154511	1	93307724	93427057	130	5	962155	0.67251	0.25063	ibd
ENSG00000143033	1	93544792	93604638	64	6	962155	2.3756	0.0087592	ibd
ENSG00000117500	1	93615299	93646285	36	4	962155	3.6813	0.00011601	ibd
ENSG00000122483	1	93645476	93744287	149	10	962155	3.3929	0.00034575	ibd
ENSG00000117505	1	93811445	93835055	26	3	962155	3.4109	0.00032371	ibd
ENSG00000137942	1	93913688	94020218	60	8	962155	3.3784	0.00036452	ibd
ENSG00000137936	1	94027347	94312706	683	27	962155	-0.20563	0.58146	ibd
ENSG00000067334	1	94333373	94345474	38	7	962155	-0.56323	0.71336	ibd
ENSG00000023909	1	94350761	94374966	45	8	962155	0.84421	0.19928	ibd
ENSG00000198691	1	94458393	94586688	353	54	962155	-1.6153	0.94688	ibd
ENSG00000137962	1	94614544	94740624	140	20	962155	0.99984	0.15869	ibd
ENSG00000117528	1	94883933	94984222	83	9	962155	-0.11255	0.54481	ibd
ENSG00000117525	1	94994781	95007356	19	4	962155	-0.25238	0.59962	ibd
ENSG00000143036	1	95285898	95360802	228	40	962155	-1.7048	0.95588	ibd
ENSG00000117519	1	95362507	95392834	89	18	962155	-1.1434	0.87357	ibd
ENSG00000172339	1	95439963	95538501	188	19	962155	-1.0834	0.86068	ibd
ENSG00000152078	1	95582894	95663163	177	22	962155	-0.4609	0.67757	ibd
ENSG00000271092	1	95583479	95712781	282	21	962155	-0.69892	0.7577	ibd
ENSG00000122481	1	95699711	95712781	28	8	962155	-0.77067	0.77955	ibd
ENSG00000237435	1	96403457	96488436	195	19	962155	-1.7712	0.96173	ibd
ENSG00000117569	1	97187221	97289294	143	13	962155	-0.91287	0.81934	ibd
ENSG00000188641	1	97543299	98386605	1443	92	962155	0.11248	0.45522	ibd
ENSG00000162627	1	99127236	99226056	233	18	962155	0.50081	0.30825	ibd
ENSG00000117598	1	99355806	99470588	320	32	962155	-1.2966	0.90262	ibd
ENSG00000117600	1	99729509	99775146	89	12	962155	-0.062437	0.52489	ibd
ENSG00000099260	1	100111499	100160097	112	13	962155	-1.5988	0.94506	ibd
ENSG00000156869	1	100174259	100232187	167	7	962155	0.9407	0.17343	ibd
ENSG00000162688	1	100315640	100389579	166	15	962155	0.49893	0.30891	ibd
ENSG00000117620	1	100435345	100492535	97	8	962155	1.2899	0.098536	ibd
ENSG00000156875	1	100503653	100548933	73	10	962155	1.0024	0.15808	ibd
ENSG00000156876	1	100549119	100598511	76	10	962155	0.60018	0.27419	ibd
ENSG00000122435	1	100598706	100616053	21	5	962155	0.45654	0.324	ibd
ENSG00000122477	1	100614409	100643771	29	7	962155	0.6984	0.24246	ibd
ENSG00000137992	1	100652475	100715390	87	7	962155	0.85499	0.19628	ibd
ENSG00000137996	1	100731763	100758325	47	3	962155	0.10118	0.4597	ibd
ENSG00000079335	1	100810584	100985833	194	15	962155	0.63039	0.26422	ibd
ENSG00000181656	1	101003693	101007574	8	3	962155	1.3565	0.087468	ibd
ENSG00000162692	1	101185298	101204601	27	11	962155	-0.039078	0.51559	ibd
ENSG00000162694	1	101337943	101361554	20	6	962155	0.031302	0.48751	ibd
ENSG00000162695	1	101361632	101447309	84	7	962155	0.39677	0.34577	ibd
ENSG00000117543	1	101455179	101491644	35	5	962155	0.46776	0.31998	ibd
ENSG00000170989	1	101702444	101707074	4	2	962155	0.36334	0.35818	ibd
ENSG00000118733	1	102268130	102462586	530	51	962155	-0.23847	0.59424	ibd
ENSG00000060718	1	103342023	103574052	792	27	962155	-2.0259	0.97861	ibd
ENSG00000185946	1	104068313	104097861	29	7	962155	1.4326	0.075987	ibd
ENSG00000240038	1	104096437	104122156	18	7	962155	0.56865	0.2848	ibd
ENSG00000198890	1	107599267	107601916	2	1	962155	2.2531	0.012125	ibd
ENSG00000162631	1	107682629	108026080	577	58	962155	0.46511	0.32093	ibd
ENSG00000134215	1	108113782	108507766	1018	69	962155	-1.163	0.87759	ibd
ENSG00000085491	1	108676658	108743471	156	14	962155	0.14243	0.44337	ibd
ENSG00000196427	1	108765963	108786689	1	1	962155	0.45166	0.32576	ibd
ENSG00000186086	1	108918421	109013624	5	1	962155	-0.41263	0.66006	ibd
ENSG00000162636	1	109102711	109187522	100	5	962155	-1.2361	0.89178	ibd
ENSG00000162639	1	109190912	109204148	10	3	962155	-0.61082	0.72934	ibd
ENSG00000134186	1	109234945	109244425	3	2	962155	0.82462	0.20479	ibd
ENSG00000143107	1	109255279	109285365	47	10	962155	-0.41258	0.66004	ibd
ENSG00000116266	1	109289296	109352148	158	9	962155	-0.56367	0.71351	ibd
ENSG00000162641	1	109358520	109506106	401	26	962155	-0.83197	0.79729	ibd
ENSG00000121957	1	109417972	109477167	125	16	962155	-0.16243	0.56452	ibd
ENSG00000121940	1	109472130	109506111	90	14	962155	-0.3302	0.62937	ibd
ENSG00000085433	1	109512836	109584850	154	15	962155	-1.1277	0.87028	ibd
ENSG00000197780	1	109605108	109618624	39	9	962155	-0.16732	0.56644	ibd
ENSG00000215717	1	109632425	109639556	15	4	962155	-0.81291	0.79186	ibd
ENSG00000179902	1	109648573	109656479	24	5	962155	-1.0599	0.85541	ibd
ENSG00000116299	1	109656301	109749401	270	27	962155	-1.1589	0.87676	ibd
ENSG00000031698	1	109756540	109780791	30	7	962155	-1.7034	0.95576	ibd
ENSG00000143126	1	109792641	109818372	55	9	962155	-1.6862	0.95412	ibd
ENSG00000134222	1	109822178	109825808	5	3	962155	-0.91697	0.82042	ibd
ENSG00000221986	1	109834987	109849663	24	6	962155	-0.51313	0.69607	ibd
ENSG00000134243	1	109852192	109940573	86	6	962155	0.67606	0.2495	ibd
ENSG00000143106	1	109941653	109969062	28	4	962155	0.37534	0.3537	ibd
ENSG00000143028	1	110009180	110024759	33	3	962155	0.51344	0.30382	ibd
ENSG00000162650	1	110026101	110035426	9	3	962155	0.31005	0.37826	ibd
ENSG00000174151	1	110036674	110045554	8	2	962155	-0.51302	0.69603	ibd
ENSG00000181754	1	110046797	110052360	5	2	962155	0.32575	0.37231	ibd
ENSG00000156097	1	110082494	110091028	7	2	962155	0.090195	0.46407	ibd
ENSG00000065135	1	110091233	110136975	41	6	962155	-0.23334	0.59225	ibd
ENSG00000134183	1	110145889	110155679	16	5	962155	0.28143	0.38919	ibd
ENSG00000116337	1	110158726	110174673	26	7	962155	-0.27968	0.61014	ibd
ENSG00000168765	1	110198703	110208118	17	6	962155	0.049365	0.48031	ibd
ENSG00000213366	1	110210644	110252171	51	15	962155	0.90183	0.18357	ibd
ENSG00000134184	1	110230436	110251661	25	7	962155	0.47994	0.31563	ibd
ENSG00000134201	1	110254864	110318050	113	20	962155	-0.33543	0.63135	ibd
ENSG00000134202	1	110276554	110284384	12	2	962155	-0.13832	0.55501	ibd
ENSG00000198758	1	110292702	110306649	31	10	962155	-0.36666	0.64306	ibd
ENSG00000184371	1	110452864	110473614	31	9	962155	1.3601	0.0869	ibd
ENSG00000168710	1	110527308	110566357	24	7	962155	0.52518	0.29973	ibd
ENSG00000143093	1	110574199	110617263	42	5	962155	1.1009	0.13548	ibd
ENSG00000156150	1	110602616	110613322	13	2	962155	1.0167	0.15464	ibd
ENSG00000186150	1	110655062	110656569	1	1	962155	-0.68828	0.75436	ibd
ENSG00000197106	1	110693108	110744824	85	12	962155	0.97141	0.16567	ibd
ENSG00000116396	1	110753965	110825722	174	20	962155	-0.34035	0.6332	ibd
ENSG00000162775	1	110881128	110889299	8	4	962155	-0.40657	0.65784	ibd
ENSG00000168679	1	110905470	110933704	46	9	962155	-0.47935	0.68416	ibd
ENSG00000134248	1	110943871	110950564	13	4	962155	-0.19923	0.57896	ibd
ENSG00000143125	1	110993822	110999976	16	4	962155	-1.3849	0.91696	ibd
ENSG00000143105	1	111059839	111061797	5	2	962155	-0.73898	0.77004	ibd
ENSG00000177301	1	111136202	111174096	75	9	962155	-0.36586	0.64276	ibd
ENSG00000177272	1	111214310	111217655	1	1	962155	-0.36125	0.64104	ibd
ENSG00000143119	1	111415775	111442550	63	8	962155	0.24092	0.40481	ibd
ENSG00000121931	1	111489807	111506701	13	4	962155	0.3486	0.3637	ibd
ENSG00000156171	1	111659955	111682838	39	5	962155	-0.322	0.62627	ibd
ENSG00000134255	1	111682249	111727724	46	9	962155	0.81672	0.20704	ibd
ENSG00000162777	1	111729796	111747157	35	12	962155	1.7346	0.041408	ibd
ENSG00000064886	1	111743393	111786062	93	15	962155	-0.29801	0.61715	ibd
ENSG00000134216	1	111833484	111863188	156	17	962155	0.50401	0.30713	ibd
ENSG00000173947	1	111888910	111895635	19	4	962155	0.71242	0.2381	ibd
ENSG00000085465	1	111956936	111970399	32	5	962155	-0.876	0.80948	ibd
ENSG00000116455	1	111982512	111991998	11	3	962155	-0.76641	0.77828	ibd
ENSG00000116459	1	111991486	112005395	15	3	962155	-0.95635	0.83055	ibd
ENSG00000143110	1	112016414	112021134	5	2	962155	-1.1406	0.87297	ibd
ENSG00000121933	1	112025970	112106584	196	30	962155	0.159	0.43684	ibd
ENSG00000116473	1	112084840	112259313	427	37	962155	-0.27863	0.60973	ibd
ENSG00000197852	1	112223252	112298446	204	29	962155	-0.36443	0.64223	ibd
ENSG00000064703	1	112297867	112310638	33	5	962155	-0.62105	0.73272	ibd
ENSG00000171385	1	112313284	112531777	497	70	962155	-1.0005	0.84148	ibd
ENSG00000143079	1	112938803	113006078	125	5	962155	0.84292	0.19964	ibd
ENSG00000134245	1	113009163	113072787	108	21	962155	2.3847	0.0085472	ibd
ENSG00000007341	1	113066140	113163447	145	10	962155	3.3705	0.00037511	ibd
ENSG00000116489	1	113161795	113214241	50	8	962155	3.5307	0.0002072	ibd
ENSG00000155363	1	113215763	113243368	34	5	962155	3.3311	0.00043259	ibd
ENSG00000155366	1	113243728	113250056	7	2	962155	2.7108	0.0033557	ibd
ENSG00000271810	1	113245236	113254055	10	3	962155	2.7824	0.0026976	ibd
ENSG00000155367	1	113252616	113258099	8	4	962155	1.3966	0.081265	ibd
ENSG00000184599	1	113263041	113269857	9	3	962155	1.0483	0.14726	ibd
ENSG00000155380	1	113454469	113499635	38	6	962155	0.84903	0.19793	ibd
ENSG00000198799	1	113615831	113674882	72	10	962155	-1.3963	0.91869	ibd
ENSG00000081026	1	113933371	114228545	395	24	962155	2.8473	0.0022045	ibd
ENSG00000116793	1	114239453	114302111	81	8	962155	3.2991	0.00048499	ibd
ENSG00000081019	1	114304454	114355098	43	7	962155	3.2144	0.00065367	ibd
ENSG00000134242	1	114356433	114414381	71	9	962155	3.3188	0.00045202	ibd
ENSG00000188761	1	114420790	114430169	15	5	962155	3.3665	0.0003807	ibd
ENSG00000134262	1	114437370	114447823	10	4	962155	3.2771	0.00052438	ibd
ENSG00000118655	1	114447763	114456708	9	4	962155	3.065	0.0010884	ibd
ENSG00000163349	1	114471814	114520426	44	8	962155	-0.052446	0.52091	ibd
ENSG00000116774	1	114522063	114524876	4	2	962155	0.78024	0.21763	ibd
ENSG00000134207	1	114631913	114696541	198	43	962155	-0.85005	0.80235	ibd
ENSG00000197323	1	114935399	115053781	222	17	962155	-1.1287	0.87049	ibd
ENSG00000116752	1	115110178	115124260	18	5	962155	-0.44347	0.67129	ibd
ENSG00000175984	1	115125469	115213043	155	16	962155	-0.73623	0.7692	ibd
ENSG00000116748	1	115215719	115238239	33	9	962155	0.16098	0.43605	ibd
ENSG00000213281	1	115247090	115259515	11	3	962155	-1.1149	0.86756	ibd
ENSG00000009307	1	115259534	115301297	54	7	962155	-0.54675	0.70773	ibd
ENSG00000052723	1	115312100	115323306	2	1	962155	-1.1525	0.87544	ibd
ENSG00000198765	1	115397424	115537991	259	15	962155	-0.28593	0.61253	ibd
ENSG00000134200	1	115572415	115576941	17	3	962155	-0.033883	0.51351	ibd
ENSG00000134198	1	115590632	115632121	124	17	962155	-0.10293	0.54099	ibd
ENSG00000134259	1	115828539	115880857	125	24	962155	-0.81762	0.79321	ibd
ENSG00000173218	1	116184574	116240845	146	25	962155	0.4283	0.33422	ibd
ENSG00000118729	1	116242628	116311402	245	17	962155	-0.1645	0.56533	ibd
ENSG00000177551	1	116378998	116386538	19	4	962155	1.4833	0.068997	ibd
ENSG00000163393	1	116519119	116612675	165	18	962155	1.1907	0.11689	ibd
ENSG00000173212	1	116654376	116677861	61	11	962155	0.34175	0.36627	ibd
ENSG00000163399	1	116915290	116952883	43	3	962155	-0.50723	0.694	ibd
ENSG00000269279	1	116915890	116926718	17	3	962155	-0.57949	0.71887	ibd
ENSG00000116815	1	117057157	117113661	39	7	962155	-1.425	0.92292	ibd
ENSG00000143061	1	117117031	117210375	78	15	962155	0.52575	0.29953	ibd
ENSG00000203864	1	117236734	117249225	7	3	962155	-1.0694	0.85756	ibd
ENSG00000116824	1	117297007	117311850	30	7	962155	-0.86106	0.8054	ibd
ENSG00000134247	1	117452679	117532980	187	21	962155	-0.70761	0.76041	ibd
ENSG00000134256	1	117544382	117579167	61	13	962155	-0.26674	0.60517	ibd
ENSG00000116830	1	117602925	117650075	75	16	962155	-1.4536	0.92697	ibd
ENSG00000134253	1	117653682	117665209	29	6	962155	0.80985	0.20901	ibd
ENSG00000134258	1	117686209	117753556	130	18	962155	0.16806	0.43327	ibd
ENSG00000198162	1	117910071	118071494	356	18	962155	1.7456	0.040443	ibd
ENSG00000183508	1	118148556	118170994	55	7	962155	0.50867	0.30549	ibd
ENSG00000196505	1	118406107	118472253	113	5	962155	-0.97327	0.83479	ibd
ENSG00000065183	1	118472343	118509165	55	5	962155	-0.76615	0.77821	ibd
ENSG00000155761	1	118496484	118727846	314	14	962155	1.0504	0.14677	ibd
ENSG00000092607	1	119425669	119532179	217	25	962155	-0.93322	0.82465	ibd
ENSG00000116874	1	119573839	119683294	202	19	962155	-0.063593	0.52535	ibd
ENSG00000116882	1	119911402	119936753	46	8	962155	-0.92864	0.82346	ibd
ENSG00000203859	1	119957554	119965658	11	2	962155	0.056096	0.47763	ibd
ENSG00000203857	1	120049821	120057681	5	1	962155	-1.2285	0.89036	ibd
ENSG00000143067	1	120162045	120190396	48	9	962155	-0.7313	0.7677	ibd
ENSG00000092621	1	120202421	120286838	139	18	962155	-1.3255	0.9075	ibd
ENSG00000134240	1	120290619	120311528	36	8	962155	1.0019	0.15819	ibd
ENSG00000134193	1	120336641	120354283	38	7	962155	-1.0512	0.85343	ibd
ENSG00000134249	1	120436156	120439118	3	1	962155	0.38199	0.35123	ibd
ENSG00000134250	1	120454176	120612240	92	8	962155	0.15714	0.43757	ibd
ENSG00000188610	1	120837756	120855681	1	1	962155	1.0221	0.15338	ibd
ENSG00000198019	1	120926979	120935937	1	1	962155	-0.076006	0.53029	ibd
ENSG00000178104	1	144836157	145076186	1	1	962155	0.53499	0.29633	ibd
ENSG00000255168	1	145209145	145319796	1	1	962155	-0.2597	0.60245	ibd
ENSG00000163386	1	145289772	145370303	1	1	962155	-0.2597	0.60245	ibd
ENSG00000168509	1	145413095	145417545	1	1	962155	-1.1534	0.87563	ibd
ENSG00000121851	1	145456236	145470388	3	2	962155	0.99615	0.15959	ibd
ENSG00000181039	1	145470508	145475646	3	2	962155	0.11414	0.45456	ibd
ENSG00000152022	1	145477085	145501669	6	2	962155	-1.322	0.90691	ibd
ENSG00000131779	1	145516252	145523730	2	1	962155	0.51911	0.30184	ibd
ENSG00000143127	1	145524891	145543868	16	5	962155	1.6438	0.050104	ibd
ENSG00000198483	1	145549230	145568526	34	5	962155	1.5242	0.06373	ibd
ENSG00000131788	1	145575233	145586546	2	1	962155	0.23759	0.4061	ibd
ENSG00000186364	1	145586115	145589439	2	1	962155	2.6552	0.0039631	ibd
ENSG00000186141	1	145592605	145611025	15	3	962155	1.045	0.14801	ibd
ENSG00000121848	1	145611036	145696218	86	6	962155	1.454	0.072967	ibd
ENSG00000117281	1	145695798	145715614	14	2	962155	1.8712	0.030656	ibd
ENSG00000174827	1	145726918	145764074	13	5	962155	1.3478	0.08886	ibd
ENSG00000117262	1	145764411	145827103	2	1	962155	0.98627	0.162	ibd
ENSG00000186275	1	146373546	146467744	1	1	962155	1.3636	0.086342	ibd
ENSG00000131791	1	146626685	146644129	39	5	962155	1.0679	0.14278	ibd
ENSG00000131781	1	146646930	146714700	285	13	962155	1.7384	0.041073	ibd
ENSG00000131778	1	146714291	146767443	148	15	962155	-0.51184	0.69562	ibd
ENSG00000116128	1	147013182	147098017	158	32	962155	-0.89583	0.81483	ibd
ENSG00000162836	1	147101453	147142618	73	8	962155	0.74438	0.22832	ibd
ENSG00000143140	1	147228332	147245484	30	6	962155	0.98433	0.16248	ibd
ENSG00000121634	1	147374946	147381393	26	7	962155	-0.22884	0.5905	ibd
ENSG00000188092	1	147400506	147465753	15	1	962155	-0.17815	0.5707	ibd
ENSG00000150337	1	149754227	149764074	3	1	962155	-0.6973	0.75719	ibd
ENSG00000203814	1	149754245	149783928	18	2	962155	-1.4797	0.93052	ibd
ENSG00000184678	1	149856010	149858232	2	1	962155	-0.90694	0.81778	ibd
ENSG00000178096	1	149859440	149872351	21	1	962155	-0.51314	0.69607	ibd
ENSG00000159164	1	149874870	149889434	17	4	962155	-0.54031	0.70551	ibd
ENSG00000143368	1	149895209	149900236	7	1	962155	-1.987	0.97654	ibd
ENSG00000014914	1	149900543	149908791	13	3	962155	-0.32618	0.62785	ibd
ENSG00000163113	1	149909705	149982625	54	6	962155	0.48674	0.31322	ibd
ENSG00000136631	1	150039369	150117505	73	3	962155	0.19951	0.42093	ibd
ENSG00000023902	1	150121373	150136916	22	3	962155	-0.1162	0.54625	ibd
ENSG00000143401	1	150190717	150208504	14	3	962155	2.4135	0.0079002	ibd
ENSG00000118298	1	150229554	150237478	5	3	962155	2.8323	0.0023105	ibd
ENSG00000117362	1	150237804	150241980	2	1	962155	1.91	0.028066	ibd
ENSG00000118292	1	150240600	150253327	13	3	962155	4.2334	1.1509e-05	ibd
ENSG00000159208	1	150254953	150259505	5	2	962155	4.9669	3.401e-07	ibd
ENSG00000187145	1	150266289	150281414	41	5	962155	4.8768	5.3917e-07	ibd
ENSG00000117360	1	150293925	150325671	69	8	962155	4.8228	7.077e-07	ibd
ENSG00000163125	1	150335567	150449042	246	13	962155	4.5638	2.5122e-06	ibd
ENSG00000143374	1	150459887	150480078	43	5	962155	4.9483	3.7424e-07	ibd
ENSG00000143369	1	150480538	150486265	11	4	962155	5.0114	2.7013e-07	ibd
ENSG00000143382	1	150521884	150533413	15	4	962155	-0.15877	0.56307	ibd
ENSG00000143384	1	150547032	150552066	5	3	962155	1.8132	0.034902	ibd
ENSG00000143420	1	150573327	150602088	25	6	962155	3.1419	0.00083927	ibd
ENSG00000143457	1	150618701	150669630	80	4	962155	4.4396	4.5064e-06	ibd
ENSG00000143452	1	150670536	150693364	47	3	962155	4.4684	3.9409e-06	ibd
ENSG00000163131	1	150702672	150738433	34	4	962155	4.8693	5.599e-07	ibd
ENSG00000143387	1	150768684	150780799	9	3	962155	4.5313	2.9312e-06	ibd
ENSG00000143437	1	150782181	150849244	51	5	962155	4.9366	3.9754e-07	ibd
ENSG00000143379	1	150898739	150937213	36	5	962155	4.9373	3.9602e-07	ibd
ENSG00000143418	1	150933059	150947479	17	2	962155	4.9662	3.414e-07	ibd
ENSG00000143412	1	150954493	150968110	25	6	962155	2.8266	0.0023523	ibd
ENSG00000143409	1	150969025	150980851	12	3	962155	0.62488	0.26602	ibd
ENSG00000143363	1	150980896	151008189	47	11	962155	2.3419	0.0095933	ibd
ENSG00000163141	1	151009046	151020076	18	5	962155	1.2015	0.11477	ibd
ENSG00000143443	1	151020216	151024462	1	1	962155	2.1473	0.015883	ibd
ENSG00000197622	1	151023447	151042801	18	6	962155	2.035	0.020925	ibd
ENSG00000213190	1	151030234	151040970	10	3	962155	1.3686	0.085566	ibd
ENSG00000143458	1	151043054	151098018	85	11	962155	1.0837	0.13925	ibd
ENSG00000143434	1	151104161	151119104	32	8	962155	1.599	0.054915	ibd
ENSG00000163154	1	151129105	151132225	3	1	962155	-0.79744	0.7874	ibd
ENSG00000163156	1	151129140	151142773	9	5	962155	2.9864	0.0014114	ibd
ENSG00000163155	1	151132224	151138424	3	2	962155	3.8293	6.4255e-05	ibd
ENSG00000163157	1	151142462	151148760	5	3	962155	3.6287	0.00014243	ibd
ENSG00000163159	1	151142463	151167797	12	4	962155	2.2971	0.010808	ibd
ENSG00000143398	1	151170425	151222012	38	4	962155	1.8827	0.029868	ibd
ENSG00000159352	1	151227179	151239955	12	2	962155	2.6449	0.0040856	ibd
ENSG00000232671	1	151252500	151254405	2	1	962155	4.3239	7.6631e-06	ibd
ENSG00000143373	1	151254094	151264656	7	3	962155	3.6603	0.00012596	ibd
ENSG00000143393	1	151264273	151300191	19	4	962155	3.6495	0.00013138	ibd
ENSG00000143390	1	151313116	151319833	3	2	962155	4.2187	1.2286e-05	ibd
ENSG00000143416	1	151336778	151345209	12	6	962155	3.4189	0.00031437	ibd
ENSG00000159377	1	151372010	151374420	2	1	962155	-0.74092	0.77063	ibd
ENSG00000143442	1	151375200	151431941	55	3	962155	0.37742	0.35293	ibd
ENSG00000143375	1	151482986	151511168	27	6	962155	1.9985	0.022834	ibd
ENSG00000143367	1	151512781	151556059	74	11	962155	3.9823	3.4124e-05	ibd
ENSG00000143376	1	151584541	151671567	73	7	962155	1.3459	0.089162	ibd
ENSG00000159409	1	151674880	151689290	19	4	962155	2.0487	0.020248	ibd
ENSG00000240510	1	151682909	151702070	23	7	962155	3.8898	5.0164e-05	ibd
ENSG00000178796	1	151682909	151702281	23	7	962155	3.8898	5.0164e-05	ibd
ENSG00000143436	1	151732119	151736040	8	2	962155	3.9384	4.1016e-05	ibd
ENSG00000143450	1	151735445	151743808	16	3	962155	4.2964	8.6802e-06	ibd
ENSG00000182134	1	151742583	151763892	52	4	962155	4.5262	3.002e-06	ibd
ENSG00000213171	1	151772740	151778630	5	1	962155	2.8552	0.0021502	ibd
ENSG00000143365	1	151778547	151804348	38	9	962155	4.4916	3.5343e-06	ibd
ENSG00000225556	1	151810295	151813033	2	1	962155	0.42499	0.33542	ibd
ENSG00000196407	1	151819739	151826173	8	2	962155	2.7356	0.0031135	ibd
ENSG00000159445	1	151846060	151882284	59	5	962155	2.1015	0.017797	ibd
ENSG00000197747	1	151955391	151966866	15	4	962155	2.6567	0.0039452	ibd
ENSG00000163191	1	152004982	152020383	11	3	962155	0.67642	0.24939	ibd
ENSG00000182898	1	152056620	152061540	1	1	962155	0.73126	0.23231	ibd
ENSG00000159450	1	152078793	152086556	1	1	962155	0.60242	0.27345	ibd
ENSG00000215853	1	152126071	152131704	4	2	962155	3.4824	0.00024851	ibd
ENSG00000197915	1	152184558	152196669	30	4	962155	0.74675	0.22761	ibd
ENSG00000143631	1	152274651	152297679	48	4	962155	0.18	0.42858	ibd
ENSG00000143520	1	152321211	152332482	15	2	962155	2.3854	0.0085299	ibd
ENSG00000143536	1	152381719	152386739	5	1	962155	3.0469	0.0011562	ibd
ENSG00000186207	1	152483320	152484653	1	1	962155	4.752	1.007e-06	ibd
ENSG00000169509	1	152486978	152488486	3	1	962155	3.2183	0.00064473	ibd
ENSG00000163202	1	152551857	152552980	1	1	962155	1.476	0.069973	ibd
ENSG00000187223	1	152635872	152637135	1	1	962155	1.9228	0.027255	ibd
ENSG00000159455	1	152647771	152659877	25	4	962155	2.5073	0.0060825	ibd
ENSG00000187170	1	152680636	152681967	4	2	962155	1.9116	0.027966	ibd
ENSG00000198854	1	152691998	152692905	5	2	962155	1.7651	0.038769	ibd
ENSG00000203786	1	152730506	152734529	5	2	962155	2.3984	0.0082331	ibd
ENSG00000240386	1	152748848	152749445	2	1	962155	2.3278	0.0099614	ibd
ENSG00000186226	1	152758690	152760902	5	2	962155	2.5889	0.0048144	ibd
ENSG00000197084	1	152777311	152779107	11	2	962155	2.8085	0.0024884	ibd
ENSG00000196734	1	152784447	152785585	1	1	962155	-1.0394	0.85068	ibd
ENSG00000235942	1	152815344	152816459	1	1	962155	-1.0507	0.85329	ibd
ENSG00000163206	1	152850793	152857523	3	1	962155	3.627	0.00014334	ibd
ENSG00000163207	1	152881021	152884362	11	1	962155	0.22495	0.41101	ibd
ENSG00000184148	1	152943142	152945050	2	1	962155	0.62068	0.26741	ibd
ENSG00000169474	1	152956557	152958289	5	1	962155	0.67493	0.24986	ibd
ENSG00000163209	1	152974223	152976332	12	1	962155	0.57246	0.28351	ibd
ENSG00000169469	1	153003678	153005376	11	1	962155	3.044	0.0011673	ibd
ENSG00000163216	1	153012201	153014407	5	1	962155	3.4609	0.00026917	ibd
ENSG00000241794	1	153028589	153030013	2	1	962155	2.3452	0.0095073	ibd
ENSG00000196805	1	153042700	153113927	145	17	962155	2.6906	0.0035664	ibd
ENSG00000203785	1	153065611	153078660	28	5	962155	0.90913	0.18164	ibd
ENSG00000244094	1	153084590	153085991	2	1	962155	-3.0242	0.99875	ibd
ENSG00000159516	1	153122058	153123345	4	1	962155	-2.9383	0.99835	ibd
ENSG00000203784	1	153175919	153177596	1	1	962155	0.29321	0.38468	ibd
ENSG00000203783	1	153190060	153191793	2	1	962155	2.0517	0.0201	ibd
ENSG00000203782	1	153232176	153234598	3	2	962155	1.0653	0.14337	ibd
ENSG00000159527	1	153270338	153283194	26	4	962155	-0.076996	0.53069	ibd
ENSG00000163218	1	153302596	153321316	63	5	962155	1.0436	0.14834	ibd
ENSG00000163220	1	153330330	153333503	1	1	962155	0.28622	0.38735	ibd
ENSG00000163221	1	153346184	153348125	1	1	962155	0.93803	0.17412	ibd
ENSG00000143546	1	153362508	153363664	2	1	962155	0.34035	0.3668	ibd
ENSG00000184330	1	153389000	153395701	13	2	962155	1.3066	0.09567	ibd
ENSG00000197364	1	153409534	153412425	7	2	962155	0.67312	0.25044	ibd
ENSG00000143556	1	153430220	153433177	4	2	962155	1.92	0.02743	ibd
ENSG00000197956	1	153507075	153508720	1	1	962155	-0.22586	0.58934	ibd
ENSG00000196420	1	153509623	153514241	6	2	962155	1.0018	0.15822	ibd
ENSG00000196154	1	153516089	153522612	22	2	962155	0.035245	0.48594	ibd
ENSG00000188015	1	153519805	153521848	13	1	962155	-0.12521	0.54982	ibd
ENSG00000196754	1	153533584	153540366	9	2	962155	-0.34322	0.63428	ibd
ENSG00000188643	1	153579362	153585621	11	3	962155	-0.30887	0.62129	ibd
ENSG00000189334	1	153586731	153589462	5	1	962155	0.28081	0.38943	ibd
ENSG00000189171	1	153591263	153606568	22	3	962155	0.085774	0.46582	ibd
ENSG00000160678	1	153600402	153604513	7	3	962155	-0.73196	0.7679	ibd
ENSG00000160679	1	153606525	153618782	21	3	962155	0.0016828	0.49933	ibd
ENSG00000143553	1	153631130	153634306	3	1	962155	-0.34377	0.63449	ibd
ENSG00000143621	1	153634512	153643524	10	2	962155	-0.42989	0.66636	ibd
ENSG00000169418	1	153651113	153666468	4	2	962155	1.1478	0.12552	ibd
ENSG00000143624	1	153700543	153746555	48	7	962155	-0.053673	0.5214	ibd
ENSG00000143554	1	153746830	153752633	4	2	962155	0.63913	0.26137	ibd
ENSG00000143614	1	153777201	153895451	138	9	962155	-0.061155	0.52438	ibd
ENSG00000198837	1	153901977	153919172	17	3	962155	-0.24769	0.59781	ibd
ENSG00000160741	1	153920145	153931101	5	1	962155	0.084022	0.46652	ibd
ENSG00000143570	1	153931575	153940188	8	3	962155	-0.41069	0.65935	ibd
ENSG00000143578	1	153940010	153946839	9	2	962155	-1.0587	0.85514	ibd
ENSG00000143543	1	153946745	153950164	2	1	962155	-1.1421	0.8733	ibd
ENSG00000143545	1	153954127	153958834	3	2	962155	-0.64044	0.73906	ibd
ENSG00000177954	1	153963235	153964626	1	1	962155	1.0856	0.13882	ibd
ENSG00000143552	1	153965161	154127592	150	12	962155	0.56011	0.2877	ibd
ENSG00000143549	1	154127784	154167124	44	7	962155	1.7194	0.042774	ibd
ENSG00000163263	1	154171848	154178809	3	2	962155	0.19699	0.42192	ibd
ENSG00000143612	1	154179182	154193104	12	3	962155	1.7554	0.039593	ibd
ENSG00000143569	1	154192655	154243986	52	6	962155	2.1659	0.015159	ibd
ENSG00000143575	1	154244987	154248351	1	1	962155	0.43279	0.33259	ibd
ENSG00000143595	1	154293566	154297801	9	3	962155	0.95771	0.1691	ibd
ENSG00000143515	1	154298029	154323783	45	7	962155	1.3926	0.081876	ibd
ENSG00000160712	1	154377669	154441926	112	14	962155	3.7501	8.8399e-05	ibd
ENSG00000169291	1	154442248	154474589	29	4	962155	4.4836	3.6697e-06	ibd
ENSG00000163239	1	154474695	154520623	117	7	962155	4.2869	9.0581e-06	ibd
ENSG00000160714	1	154521053	154531504	10	2	962155	2.1608	0.015357	ibd
ENSG00000160716	1	154540257	154552502	15	4	962155	-0.79994	0.78813	ibd
ENSG00000160710	1	154554538	154600475	61	5	962155	0.88818	0.18722	ibd
ENSG00000143603	1	154669931	154842756	393	70	962155	1.2476	0.10608	ibd
ENSG00000163344	1	154897210	154909467	17	3	962155	0.72669	0.23371	ibd
ENSG00000163346	1	154916552	154928599	9	4	962155	-0.84145	0.79995	ibd
ENSG00000163348	1	154929502	154936329	2	1	962155	-1.2433	0.89311	ibd
ENSG00000160691	1	154934774	154946871	7	1	962155	0.30169	0.38144	ibd
ENSG00000160688	1	154955814	154965587	12	1	962155	0.10799	0.457	ibd
ENSG00000160685	1	154975127	154990998	17	6	962155	2.8238	0.0023726	ibd
ENSG00000163354	1	154990996	155006257	20	7	962155	3.3621	0.0003868	ibd
ENSG00000163357	1	155006300	155023406	17	3	962155	3.0267	0.0012362	ibd
ENSG00000143537	1	155023042	155035252	18	6	962155	4.7846	8.567e-07	ibd
ENSG00000243364	1	155036207	155042029	3	1	962155	1.0307	0.15134	ibd
ENSG00000251246	1	155036224	155059283	22	5	962155	3.6164	0.00014934	ibd
ENSG00000143590	1	155036224	155060014	24	5	962155	3.6024	0.00015766	ibd
ENSG00000169242	1	155099936	155107333	10	3	962155	3.5607	0.00018495	ibd
ENSG00000169241	1	155107820	155111329	1	1	962155	3.0459	0.0011601	ibd
ENSG00000163463	1	155141884	155145951	9	3	962155	2.8494	0.0021898	ibd
ENSG00000273088	1	155141885	155159748	20	4	962155	2.5964	0.0047097	ibd
ENSG00000163462	1	155145873	155157447	8	2	962155	2.2962	0.010831	ibd
ENSG00000185499	1	155158300	155162707	2	1	962155	2.5852	0.0048666	ibd
ENSG00000169231	1	155165379	155178842	11	2	962155	2.0882	0.018392	ibd
ENSG00000173171	1	155178490	155183615	2	1	962155	0.75936	0.22382	ibd
ENSG00000177628	1	155204243	155214490	11	2	962155	0.9315	0.1758	ibd
ENSG00000160767	1	155216996	155225274	12	1	962155	2.341	0.009617	ibd
ENSG00000116521	1	155225770	155232221	7	1	962155	2.0249	0.021438	ibd
ENSG00000176444	1	155232659	155248282	12	2	962155	1.8366	0.033135	ibd
ENSG00000143630	1	155247374	155259639	14	2	962155	2.2504	0.012213	ibd
ENSG00000143627	1	155259630	155271225	9	1	962155	2.2056	0.013705	ibd
ENSG00000160752	1	155278539	155290457	10	2	962155	1.5748	0.057649	ibd
ENSG00000160753	1	155290687	155300905	2	1	962155	0.45625	0.32411	ibd
ENSG00000116539	1	155305059	155532598	108	10	962155	2.0896	0.018326	ibd
ENSG00000125459	1	155579979	155718153	89	10	962155	1.1975	0.11555	ibd
ENSG00000163374	1	155629237	155658791	18	5	962155	1.9407	0.026147	ibd
ENSG00000132676	1	155657751	155708801	43	6	962155	0.87559	0.19063	ibd
ENSG00000116580	1	155719508	155829191	110	6	962155	0.32962	0.37084	ibd
ENSG00000132718	1	155829300	155854990	27	6	962155	0.43784	0.33075	ibd
ENSG00000143622	1	155867599	155881195	17	3	962155	1.6243	0.052155	ibd
ENSG00000132680	1	155882834	155904191	16	2	962155	0.95058	0.17091	ibd
ENSG00000116584	1	155916630	155976861	57	7	962155	1.5946	0.055401	ibd
ENSG00000163479	1	155978839	155990750	12	3	962155	2.278	0.011364	ibd
ENSG00000160803	1	156005092	156023585	17	5	962155	2.6136	0.00448	ibd
ENSG00000116586	1	156024543	156028301	3	1	962155	0.57241	0.28352	ibd
ENSG00000132698	1	156030951	156040295	1	1	962155	0.54834	0.29173	ibd
ENSG00000254726	1	156041804	156051789	11	5	962155	1.9222	0.027288	ibd
ENSG00000160789	1	156052364	156109880	107	8	962155	0.42605	0.33504	ibd
ENSG00000196189	1	156117157	156147543	32	6	962155	-0.27933	0.61	ibd
ENSG00000160785	1	156163880	156182587	18	3	962155	-0.14129	0.55618	ibd
ENSG00000260238	1	156182773	156213123	52	5	962155	-0.37512	0.64621	ibd
ENSG00000160783	1	156182784	156212874	52	5	962155	-0.37512	0.64621	ibd
ENSG00000242252	1	156211753	156213112	1	1	962155	0.16877	0.43299	ibd
ENSG00000160781	1	156213206	156217881	5	3	962155	-0.084162	0.53354	ibd
ENSG00000198952	1	156219015	156252620	61	6	962155	-0.024051	0.50959	ibd
ENSG00000163472	1	156252726	156262976	11	2	962155	-0.50076	0.69173	ibd
ENSG00000198715	1	156259880	156265463	7	2	962155	-0.40695	0.65798	ibd
ENSG00000189030	1	156268415	156269428	2	1	962155	-0.25997	0.60256	ibd
ENSG00000163468	1	156278759	156337664	77	7	962155	-0.29463	0.61586	ibd
ENSG00000163467	1	156307105	156316786	7	3	962155	-0.055678	0.5222	ibd
ENSG00000132677	1	156339003	156355011	35	7	962155	0.57741	0.28183	ibd
ENSG00000125462	1	156374042	156400493	22	8	962155	-0.72905	0.76701	ibd
ENSG00000116604	1	156433519	156470620	51	8	962155	-0.20033	0.57939	ibd
ENSG00000183856	1	156495197	156542396	77	9	962155	0.59707	0.27523	ibd
ENSG00000187862	1	156549519	156556562	19	4	962155	0.51336	0.30385	ibd
ENSG00000163382	1	156561554	156564091	10	1	962155	-0.011976	0.50478	ibd
ENSG00000160818	1	156564279	156571288	32	3	962155	-0.34282	0.63413	ibd
ENSG00000132702	1	156589086	156595517	7	2	962155	-0.27124	0.6069	ibd
ENSG00000132692	1	156611182	156629324	23	6	962155	1.0851	0.13894	ibd
ENSG00000132688	1	156638555	156647189	13	2	962155	-0.26679	0.60519	ibd
ENSG00000143320	1	156669398	156675608	6	3	962155	-0.87734	0.80985	ibd
ENSG00000143319	1	156691683	156698591	10	4	962155	1.1392	0.12731	ibd
ENSG00000143303	1	156698234	156706752	13	4	962155	1.2554	0.10467	ibd
ENSG00000143314	1	156707095	156711382	4	2	962155	2.1808	0.014599	ibd
ENSG00000143321	1	156711899	156736717	39	10	962155	1.1754	0.11991	ibd
ENSG00000143294	1	156720402	156770607	89	12	962155	0.59492	0.27595	ibd
ENSG00000027869	1	156776035	156786654	14	3	962155	1.394	0.081661	ibd
ENSG00000198400	1	156785432	156851642	123	23	962155	1.6887	0.045637	ibd
ENSG00000027644	1	156809855	156828810	18	7	962155	1.4061	0.079846	ibd
ENSG00000187800	1	156863490	156886226	52	6	962155	0.85908	0.19515	ibd
ENSG00000160838	1	156890442	156902886	24	3	962155	1.007	0.15697	ibd
ENSG00000132694	1	156904632	157015162	180	13	962155	0.93619	0.17459	ibd
ENSG00000253831	1	157061836	157069600	25	8	962155	2.3443	0.0095322	ibd
ENSG00000117036	1	157090983	157108266	8	3	962155	0.1101	0.45616	ibd
ENSG00000143297	1	157483167	157522310	118	9	962155	0.68104	0.24792	ibd
ENSG00000163518	1	157543539	157567870	45	6	962155	0.41419	0.33937	ibd
ENSG00000160856	1	157644111	157670647	29	5	962155	1.815	0.034761	ibd
ENSG00000132704	1	157715523	157746922	35	6	962155	0.16259	0.43542	ibd
ENSG00000163534	1	157764193	157789895	48	5	962155	0.074125	0.47046	ibd
ENSG00000073754	1	157800704	157868046	144	12	962155	0.4102	0.34083	ibd
ENSG00000183853	1	157963063	158070052	260	43	962155	1.3334	0.091198	ibd
ENSG00000158473	1	158149737	158154686	5	2	962155	1.3182	0.093715	ibd
ENSG00000158477	1	158223927	158228059	10	3	962155	1.3638	0.08632	ibd
ENSG00000158481	1	158259576	158263420	2	1	962155	0.77066	0.22046	ibd
ENSG00000158485	1	158297741	158301321	5	3	962155	0.36967	0.35581	ibd
ENSG00000158488	1	158323254	158327343	3	2	962155	1.0305	0.15139	ibd
ENSG00000186306	1	158368312	158369256	7	2	962155	0.98107	0.16328	ibd
ENSG00000180708	1	158389718	158390656	2	1	962155	1.2729	0.10153	ibd
ENSG00000173285	1	158435272	158436344	2	1	962155	2.2288	0.012915	ibd
ENSG00000198965	1	158449668	158450675	5	2	962155	1.6479	0.049684	ibd
ENSG00000197532	1	158516918	158517895	2	1	962155	1.7633	0.038921	ibd
ENSG00000186440	1	158532441	158533394	3	1	962155	2.5038	0.0061436	ibd
ENSG00000186400	1	158548709	158549689	5	1	962155	2.7278	0.0031879	ibd
ENSG00000198967	1	158576229	158577170	1	1	962155	1.2875	0.098961	ibd
ENSG00000163554	1	158580496	158656488	132	15	962155	1.721	0.042626	ibd
ENSG00000203757	1	158686958	158687953	3	1	962155	0.84936	0.19784	ibd
ENSG00000180433	1	158724510	158725681	2	1	962155	-0.88725	0.81253	ibd
ENSG00000197403	1	158735466	158736492	7	2	962155	-0.20685	0.58194	ibd
ENSG00000188340	1	158746472	158747425	2	1	962155	0.055384	0.47792	ibd
ENSG00000163563	1	158801107	158819296	25	5	962155	0.53888	0.29499	ibd
ENSG00000163564	1	158900586	158946844	78	11	962155	1.8595	0.031475	ibd
ENSG00000163565	1	158969758	159024945	160	11	962155	0.44314	0.32883	ibd
ENSG00000163568	1	159032274	159116886	123	17	962155	0.38913	0.34859	ibd
ENSG00000162706	1	159141399	159173103	50	11	962155	1.2444	0.10668	ibd
ENSG00000213088	1	159173097	159176290	10	3	962155	1.7502	0.040039	ibd
ENSG00000179639	1	159259504	159278014	35	7	962155	0.81386	0.20786	ibd
ENSG00000196266	1	159283460	159284449	2	1	962155	-0.45949	0.67706	ibd
ENSG00000196184	1	159409512	159410600	4	2	962155	-2.0368	0.97916	ibd
ENSG00000184155	1	159504793	159505842	2	1	962155	-0.24756	0.59776	ibd
ENSG00000132703	1	159557615	159558655	2	1	962155	0.0054042	0.49784	ibd
ENSG00000132693	1	159682079	159684379	3	2	962155	-0.50831	0.69438	ibd
ENSG00000158716	1	159750722	159752333	3	1	962155	-0.36553	0.64264	ibd
ENSG00000181036	1	159770301	159786041	47	7	962155	-0.20264	0.58029	ibd
ENSG00000158714	1	159796540	159807039	20	6	962155	0.57407	0.28296	ibd
ENSG00000188004	1	159804264	159825137	34	11	962155	0.099473	0.46038	ibd
ENSG00000243284	1	159824106	159832447	22	5	962155	-0.97879	0.83616	ibd
ENSG00000256029	1	159827690	159842843	40	6	962155	-1.6196	0.94734	ibd
ENSG00000213085	1	159842154	159869953	58	9	962155	-1.7491	0.95986	ibd
ENSG00000158710	1	159887897	159895522	13	5	962155	-0.076294	0.53041	ibd
ENSG00000085552	1	159896829	159915386	45	11	962155	0.35502	0.36129	ibd
ENSG00000162723	1	159921282	159924044	10	3	962155	-0.02727	0.51088	ibd
ENSG00000143315	1	159997462	160001783	3	2	962155	-0.60453	0.72725	ibd
ENSG00000177807	1	160007257	160040038	49	9	962155	1.4144	0.078622	ibd
ENSG00000162728	1	160051360	160060353	15	4	962155	0.4881	0.31274	ibd
ENSG00000162729	1	160061130	160068733	12	3	962155	1.5328	0.062657	ibd
ENSG00000018625	1	160085549	160113381	71	15	962155	-0.31484	0.62356	ibd
ENSG00000132681	1	160121360	160156767	120	29	962155	0.41716	0.33828	ibd
ENSG00000143318	1	160160285	160171676	13	5	962155	0.53418	0.29661	ibd
ENSG00000162734	1	160175127	160185166	5	2	962155	0.66629	0.25261	ibd
ENSG00000132716	1	160185505	160254920	60	8	962155	0.65624	0.25583	ibd
ENSG00000258465	1	160187254	160254920	59	8	962155	0.64969	0.25795	ibd
ENSG00000162735	1	160246602	160256138	8	3	962155	0.4833	0.31444	ibd
ENSG00000122218	1	160259063	160313190	56	8	962155	0.78352	0.21666	ibd
ENSG00000162736	1	160313062	160328742	31	7	962155	-0.30489	0.61978	ibd
ENSG00000171786	1	160336857	160342638	11	3	962155	0.79427	0.21352	ibd
ENSG00000162738	1	160370376	160398468	45	8	962155	1.9559	0.025237	ibd
ENSG00000162739	1	160454820	160493052	91	18	962155	-0.90824	0.81812	ibd
ENSG00000066294	1	160510885	160549306	90	12	962155	-1.2562	0.89549	ibd
ENSG00000117090	1	160577890	160617085	92	19	962155	-0.15989	0.56351	ibd
ENSG00000117091	1	160648536	160681641	118	17	962155	1.4051	0.079999	ibd
ENSG00000026751	1	160709037	160724611	23	4	962155	-1.1275	0.87024	ibd
ENSG00000122224	1	160765864	160798051	59	5	962155	0.57511	0.28261	ibd
ENSG00000122223	1	160799950	160832692	76	5	962155	1.724	0.042353	ibd
ENSG00000179914	1	160846329	160854960	25	1	962155	3.9318	4.2154e-05	ibd
ENSG00000158764	1	160914815	160924589	20	4	962155	2.9034	0.0018455	ibd
ENSG00000158769	1	160965001	160991138	48	4	962155	1.114	0.13263	ibd
ENSG00000270149	1	160967747	161008752	63	7	962155	1.2455	0.10648	ibd
ENSG00000215845	1	161007421	161008780	1	1	962155	-0.93439	0.82495	ibd
ENSG00000158773	1	161009041	161015767	14	3	962155	-0.024409	0.50974	ibd
ENSG00000186517	1	161016736	161039760	34	8	962155	0.056547	0.47745	ibd
ENSG00000268154	1	161035655	161035943	1	1	962155	1.072	0.14185	ibd
ENSG00000143217	1	161040785	161059389	29	7	962155	1.858	0.031585	ibd
ENSG00000162755	1	161068151	161070136	4	2	962155	0.65035	0.25773	ibd
ENSG00000143256	1	161070346	161087901	27	5	962155	1.5811	0.056923	ibd
ENSG00000158793	1	161087876	161095235	6	2	962155	2.402	0.0081534	ibd
ENSG00000158796	1	161090764	161102478	8	3	962155	1.832	0.033479	ibd
ENSG00000143222	1	161122566	161128646	6	2	962155	2.3127	0.01037	ibd
ENSG00000143258	1	161129240	161135513	4	2	962155	2.7371	0.0030989	ibd
ENSG00000143224	1	161136200	161147803	12	3	962155	2.3137	0.010342	ibd
ENSG00000158850	1	161141100	161147287	6	3	962155	2.4007	0.0081823	ibd
ENSG00000158859	1	161154098	161168846	18	6	962155	2.3261	0.010006	ibd
ENSG00000158864	1	161166894	161184185	22	6	962155	1.4591	0.072265	ibd
ENSG00000158869	1	161185024	161190489	13	5	962155	1.2861	0.099205	ibd
ENSG00000268387	1	161190160	161192296	9	3	962155	0.59964	0.27437	ibd
ENSG00000158874	1	161192082	161193421	1	1	962155	0.39801	0.34531	ibd
ENSG00000158882	1	161195793	161200408	2	1	962155	-0.83566	0.79833	ibd
ENSG00000143257	1	161199456	161208092	21	5	962155	0.58681	0.27867	ibd
ENSG00000248485	1	161228517	161255240	79	10	962155	0.84652	0.19863	ibd
ENSG00000158887	1	161274525	161279762	7	3	962155	0.53191	0.29739	ibd
ENSG00000143252	1	161284047	161332984	188	7	962155	0.67285	0.25052	ibd
ENSG00000188931	1	161334521	161337664	13	1	962155	0.81847	0.20654	ibd
ENSG00000143226	1	161475220	161493803	45	9	962155	2.4255	0.0076442	ibd
ENSG00000173110	1	161494036	161496681	2	1	962155	3.6236	0.00014529	ibd
ENSG00000203747	1	161511549	161600917	120	16	962155	1.4985	0.067008	ibd
ENSG00000072694	1	161551101	161648444	144	17	962155	1.7628	0.038964	ibd
ENSG00000162747	1	161592986	161601753	20	5	962155	0.93669	0.17446	ibd
ENSG00000132185	1	161676762	161684142	25	5	962155	0.77373	0.21955	ibd
ENSG00000162746	1	161691353	161697933	25	6	962155	-0.51847	0.69794	ibd
ENSG00000081721	1	161719548	161727028	21	5	962155	-1.4793	0.93046	ibd
ENSG00000118217	1	161736084	161933860	375	13	962155	-0.99131	0.83923	ibd
ENSG00000162745	1	161952982	161993644	121	25	962155	0.35268	0.36216	ibd
ENSG00000198929	1	162039564	162353321	880	64	962155	-0.52381	0.6998	ibd
ENSG00000254706	1	162335197	162351905	49	16	962155	0.25604	0.39896	ibd
ENSG00000239887	1	162336698	162356600	58	19	962155	-0.25539	0.60079	ibd
ENSG00000171722	1	162342993	162346660	15	5	962155	0.23973	0.40527	ibd
ENSG00000198574	1	162365056	162381928	47	6	962155	0.52199	0.30084	ibd
ENSG00000152332	1	162467041	162499419	58	3	962155	-0.90994	0.81857	ibd
ENSG00000117143	1	162531323	162569627	49	8	962155	-0.65721	0.74448	ibd
ENSG00000162733	1	162601163	162757190	280	20	962155	-0.45084	0.67395	ibd
ENSG00000132196	1	162760492	162782607	31	9	962155	-0.54023	0.70548	ibd
ENSG00000185860	1	162794248	162838605	167	25	962155	-1.0283	0.84809	ibd
ENSG00000117152	1	163038565	163046592	14	5	962155	0.25809	0.39817	ibd
ENSG00000143248	1	163080911	163291577	644	41	962155	1.184	0.11821	ibd
ENSG00000143228	1	163236366	163325554	327	25	962155	0.75363	0.22553	ibd
ENSG00000185630	1	164524821	164868533	691	92	962155	-1.2757	0.89897	ibd
ENSG00000162761	1	165171104	165325952	384	39	962155	-1.2767	0.89914	ibd
ENSG00000143171	1	165370159	165414433	148	20	962155	-1.3064	0.9043	ibd
ENSG00000162763	1	165513244	165533198	64	10	962155	-0.82293	0.79473	ibd
ENSG00000143198	1	165600098	165631033	94	15	962155	-2.2134	0.98657	ibd
ENSG00000143149	1	165631453	165668100	120	13	962155	-2.9793	0.99856	ibd
ENSG00000143183	1	165696032	165796992	117	22	962155	-1.052	0.85359	ibd
ENSG00000143179	1	165796768	165880855	125	19	962155	0.23807	0.40592	ibd
ENSG00000188859	1	166026674	166136206	227	19	962155	0.90638	0.18237	ibd
ENSG00000267884	1	166026679	166028709	3	1	962155	0.19989	0.42078	ibd
ENSG00000143157	1	166808681	166825581	17	4	962155	0.69964	0.24208	ibd
ENSG00000152382	1	166825747	166845564	44	5	962155	0.682	0.24762	ibd
ENSG00000143195	1	166882443	166944719	57	11	962155	1.0078	0.15678	ibd
ENSG00000143194	1	166958346	166991451	53	8	962155	0.48199	0.31491	ibd
ENSG00000143167	1	167022073	167059868	76	12	962155	1.3479	0.088844	ibd
ENSG00000198842	1	167063282	167098402	96	13	962155	0.95074	0.17087	ibd
ENSG00000143190	1	167190066	167396582	200	20	962155	1.1163	0.13215	ibd
ENSG00000198821	1	167399877	167487847	237	48	962155	1.4424	0.074593	ibd
ENSG00000143162	1	167498914	167523004	88	16	962155	0.33598	0.36844	ibd
ENSG00000198771	1	167599330	167675486	236	44	962155	-0.34316	0.63426	ibd
ENSG00000197965	1	167690429	167761156	153	20	962155	-0.53476	0.70359	ibd
ENSG00000143199	1	167778625	167883453	287	41	962155	-0.76248	0.77711	ibd
ENSG00000143158	1	167885967	167906278	19	4	962155	-1.0485	0.85279	ibd
ENSG00000143164	1	167905021	168045081	143	11	962155	-0.23116	0.59141	ibd
ENSG00000143147	1	168053997	168106821	80	10	962155	0.35138	0.36265	ibd
ENSG00000143155	1	168148171	168169950	51	5	962155	0.41038	0.34076	ibd
ENSG00000213064	1	168195176	168222263	29	4	962155	0.014539	0.4942	ibd
ENSG00000143178	1	168250278	168283664	78	14	962155	-0.24642	0.59732	ibd
ENSG00000143185	1	168510003	168513235	9	4	962155	0.5491	0.29147	ibd
ENSG00000143184	1	168545711	168551315	13	3	962155	0.66636	0.25259	ibd
ENSG00000143196	1	168664697	168698502	107	16	962155	0.22991	0.40908	ibd
ENSG00000143153	1	169074935	169101960	77	13	962155	-0.98653	0.83806	ibd
ENSG00000143156	1	169101769	169337205	631	19	962155	-1.2213	0.88901	ibd
ENSG00000117475	1	169337208	169365778	66	10	962155	-1.15	0.87492	ibd
ENSG00000117477	1	169364108	169429907	155	17	962155	-1.2627	0.89664	ibd
ENSG00000117479	1	169433147	169455241	30	9	962155	-1.2351	0.89161	ibd
ENSG00000198734	1	169483404	169555826	257	20	962155	-0.79893	0.78783	ibd
ENSG00000174175	1	169558087	169599431	106	20	962155	3.5357	0.00020336	ibd
ENSG00000000460	1	169631245	169823221	687	29	962155	5.9796	1.1183e-09	ibd
ENSG00000188404	1	169659808	169680839	71	11	962155	4.8929	4.9681e-07	ibd
ENSG00000007908	1	169691781	169733846	219	12	962155	5.1185	1.5395e-07	ibd
ENSG00000171806	1	169761670	169764107	6	3	962155	3.3696	0.00037642	ibd
ENSG00000000457	1	169818772	169863408	134	12	962155	4.6042	2.0702e-06	ibd
ENSG00000075945	1	169890467	170054349	368	10	962155	4.0984	2.0799e-05	ibd
ENSG00000203740	1	170115142	170136931	50	9	962155	1.9695	0.024445	ibd
ENSG00000120370	1	170501270	170522587	22	6	962155	-0.33838	0.63246	ibd
ENSG00000116132	1	170631869	170708560	83	14	962155	-0.40155	0.65599	ibd
ENSG00000117501	1	170904612	171033906	347	19	962155	-0.781	0.7826	ibd
ENSG00000007933	1	171060018	171086959	79	11	962155	-1.9582	0.9749	ibd
ENSG00000117507	1	171106879	171130707	64	5	962155	-1.3913	0.91794	ibd
ENSG00000094963	1	171154347	171181822	106	10	962155	-0.97109	0.83425	ibd
ENSG00000010932	1	171217638	171255117	77	13	962155	-0.20439	0.58097	ibd
ENSG00000076258	1	171283347	171311223	28	7	962155	0.92245	0.17815	ibd
ENSG00000117523	1	171454651	171562650	195	14	962155	1.3733	0.084828	ibd
ENSG00000034971	1	171604557	171621823	61	10	962155	-2.0394	0.97929	ibd
ENSG00000117533	1	171669300	171711387	81	8	962155	0.18061	0.42834	ibd
ENSG00000010165	1	171750788	171783163	84	6	962155	-1.3906	0.91783	ibd
ENSG00000197959	1	171810621	172387606	1012	52	962155	-0.56344	0.71343	ibd
ENSG00000135845	1	172339329	172413230	125	16	962155	-1.2636	0.89681	ibd
ENSG00000180999	1	172389828	172437971	100	11	962155	-1.6706	0.9526	ibd
ENSG00000094975	1	172501489	172580971	71	9	962155	1.2147	0.11224	ibd
ENSG00000117560	1	172628154	172636014	7	2	962155	0.81201	0.20839	ibd
ENSG00000120337	1	173009100	173020103	15	3	962155	2.0126	0.022078	ibd
ENSG00000117586	1	173152873	173176452	44	7	962155	7.3019	1.4189e-13	ibd
ENSG00000117592	1	173446405	173457946	12	3	962155	0.14653	0.44175	ibd
ENSG00000162753	1	173469603	173572233	192	10	962155	1.357	0.087384	ibd
ENSG00000183831	1	173578700	173639001	42	8	962155	0.61341	0.2698	ibd
ENSG00000076321	1	173684080	173755840	58	7	962155	0.62436	0.2662	ibd
ENSG00000120334	1	173768688	173793858	16	4	962155	0.97216	0.16548	ibd
ENSG00000117593	1	173793641	173827684	30	5	962155	-0.86472	0.8064	ibd
ENSG00000185278	1	173837220	173872687	65	8	962155	-0.75379	0.77451	ibd
ENSG00000117601	1	173872947	173886516	18	4	962155	-0.77982	0.78225	ibd
ENSG00000135870	1	173900352	173991435	118	8	962155	-0.96368	0.8324	ibd
ENSG00000152061	1	174128548	174964445	1295	18	962155	-0.10676	0.54251	ibd
ENSG00000203737	1	174417212	174418683	2	1	962155	0.083269	0.46682	ibd
ENSG00000116161	1	174968300	174980851	15	4	962155	-1.4496	0.92642	ibd
ENSG00000120333	1	174979925	174992561	19	5	962155	0.71673	0.23677	ibd
ENSG00000120332	1	175036994	175117202	236	23	962155	-0.93314	0.82463	ibd
ENSG00000235750	1	175126123	175162135	85	10	962155	-0.28633	0.61269	ibd
ENSG00000116147	1	175284330	175712906	937	95	962155	-1.1753	0.88006	ibd
ENSG00000143207	1	175913967	176176629	450	22	962155	-0.019846	0.50792	ibd
ENSG00000116183	1	176432307	176814735	604	31	962155	-1.2298	0.89062	ibd
ENSG00000152092	1	176826438	177134109	508	42	962155	-1.7699	0.96163	ibd
ENSG00000198797	1	177140633	177251558	147	20	962155	-0.23078	0.59126	ibd
ENSG00000120341	1	177893091	177953438	187	31	962155	0.31747	0.37544	ibd
ENSG00000075391	1	178062864	178448644	429	18	962155	-2.0825	0.98135	ibd
ENSG00000240021	1	178482212	178517734	69	8	962155	0.45637	0.32406	ibd
ENSG00000213057	1	178511887	178518024	20	3	962155	0.69792	0.24261	ibd
ENSG00000184909	1	178511950	178517579	16	2	962155	0.81803	0.20667	ibd
ENSG00000116191	1	178694300	178889238	302	15	962155	0.98809	0.16155	ibd
ENSG00000116194	1	178818840	178840187	22	6	962155	0.53028	0.29796	ibd
ENSG00000116199	1	178994939	179045697	135	14	962155	1.1162	0.13216	ibd
ENSG00000186283	1	179050512	179067158	46	12	962155	1.1963	0.11578	ibd
ENSG00000143322	1	179068462	179198819	214	16	962155	1.0666	0.14308	ibd
ENSG00000057252	1	179262925	179327815	202	17	962155	0.30872	0.37877	ibd
ENSG00000162779	1	179334855	179523870	867	19	962155	-0.90652	0.81767	ibd
ENSG00000269064	1	179443716	179457805	95	7	962155	-1.0187	0.84582	ibd
ENSG00000116218	1	179519674	179545087	86	12	962155	-1.3031	0.90373	ibd
ENSG00000162782	1	179560748	179660407	235	16	962155	-1.5864	0.94367	ibd
ENSG00000143340	1	179712298	179785333	185	25	962155	-0.68509	0.75336	ibd
ENSG00000169905	1	179809102	179846938	51	8	962155	-0.56528	0.71406	ibd
ENSG00000143337	1	179851177	179894135	81	9	962155	-0.47146	0.68135	ibd
ENSG00000135837	1	179923873	180084015	307	14	962155	1.4007	0.080658	ibd
ENSG00000116260	1	180123969	180173165	200	20	962155	0.06885	0.47255	ibd
ENSG00000121454	1	180199421	180249380	151	28	962155	-0.10896	0.54338	ibd
ENSG00000135847	1	180244515	180472089	435	19	962155	-0.55483	0.7105	ibd
ENSG00000143324	1	180601140	180859387	356	21	962155	0.29607	0.38359	ibd
ENSG00000135835	1	180882290	180920750	74	20	962155	0.61277	0.27001	ibd
ENSG00000234237	1	180941695	180949868	7	2	962155	0.032583	0.487	ibd
ENSG00000135823	1	180941861	180992047	56	6	962155	-0.25103	0.5991	ibd
ENSG00000153029	1	181003067	181031074	71	13	962155	0.0035832	0.49857	ibd
ENSG00000162783	1	181057638	181059977	3	1	962155	-0.93409	0.82487	ibd
ENSG00000198216	1	181382238	181777219	771	62	962155	0.52148	0.30102	ibd
ENSG00000179930	1	182023705	182030847	6	2	962155	0.96234	0.16794	ibd
ENSG00000135821	1	182350839	182361341	18	3	962155	-0.10052	0.54003	ibd
ENSG00000203730	1	182367252	182369751	6	1	962155	-0.73545	0.76897	ibd
ENSG00000121446	1	182419256	182529734	280	13	962155	0.1657	0.4342	ibd
ENSG00000135828	1	182542769	182558391	25	8	962155	0.59187	0.27697	ibd
ENSG00000143333	1	182567758	182573543	5	2	962155	-1.3331	0.90876	ibd
ENSG00000135824	1	182615239	182653711	81	9	962155	0.51727	0.30249	ibd
ENSG00000135838	1	182758428	182799519	97	11	962155	-0.11891	0.54733	ibd
ENSG00000135829	1	182808504	182856886	78	9	962155	0.22833	0.40969	ibd
ENSG00000157060	1	182869000	182922660	78	10	962155	0.8237	0.20505	ibd
ENSG00000135862	1	182992595	183114727	361	9	962155	-0.97369	0.8349	ibd
ENSG00000058085	1	183155373	183214035	162	13	962155	-0.056276	0.52244	ibd
ENSG00000157064	1	183217372	183387737	336	23	962155	0.884	0.18835	ibd
ENSG00000116698	1	183441351	183567381	166	23	962155	0.78607	0.21591	ibd
ENSG00000116701	1	183524698	183560011	69	14	962155	0.89068	0.18655	ibd
ENSG00000162704	1	183592401	183604892	55	2	962155	2.1047	0.017658	ibd
ENSG00000143344	1	183605220	183897665	655	43	962155	1.7159	0.043086	ibd
ENSG00000173627	1	183615541	183622451	29	2	962155	2.0118	0.022123	ibd
ENSG00000198756	1	183898796	184006863	269	26	962155	1.1263	0.13003	ibd
ENSG00000198860	1	184020811	184043346	25	7	962155	1.2387	0.10773	ibd
ENSG00000116667	1	184356192	184598154	386	26	962155	-1.6585	0.95139	ibd
ENSG00000116406	1	184659365	184724047	84	9	962155	-0.22282	0.58816	ibd
ENSG00000135842	1	184759858	184943682	298	21	962155	0.28637	0.3873	ibd
ENSG00000121481	1	185014496	185071740	34	7	962155	2.4738	0.0066851	ibd
ENSG00000121486	1	185087220	185126204	44	4	962155	1.2318	0.10902	ibd
ENSG00000116668	1	185126212	185260897	89	6	962155	1.3817	0.083532	ibd
ENSG00000116679	1	185265520	185286461	17	5	962155	0.030816	0.48771	ibd
ENSG00000143341	1	185703683	186160085	493	32	962155	2.2946	0.010879	ibd
ENSG00000116690	1	186265405	186283694	24	4	962155	0.89866	0.18442	ibd
ENSG00000047410	1	186280784	186344825	109	12	962155	1.0183	0.15426	ibd
ENSG00000157181	1	186344890	186390510	65	11	962155	1.0556	0.14558	ibd
ENSG00000116703	1	186412698	186430254	16	2	962155	0.18943	0.42488	ibd
ENSG00000073756	1	186640923	186649559	15	5	962155	0.0047472	0.49811	ibd
ENSG00000116711	1	186798085	186958113	375	31	962155	-0.07681	0.53061	ibd
ENSG00000162670	1	190066792	190446759	524	26	962155	-1.0628	0.85607	ibd
ENSG00000150681	1	192127587	192154945	24	7	962155	0.56507	0.28601	ibd
ENSG00000253148	1	192286122	192336415	75	9	962155	-0.44541	0.67199	ibd
ENSG00000090104	1	192544857	192549161	8	3	962155	0.13353	0.44689	ibd
ENSG00000127074	1	192605275	192629390	59	6	962155	-1.9664	0.97538	ibd
ENSG00000116741	1	192778169	192781403	2	1	962155	0.31676	0.37571	ibd
ENSG00000116750	1	192981380	193029237	49	6	962155	-0.78541	0.78389	ibd
ENSG00000116747	1	193028552	193060907	40	6	962155	-0.71808	0.76365	ibd
ENSG00000023572	1	193065598	193075244	11	4	962155	-0.26599	0.60488	ibd
ENSG00000134371	1	193091147	193223031	227	14	962155	-0.52517	0.70027	ibd
ENSG00000162630	1	193148175	193155784	10	3	962155	-0.36534	0.64257	ibd
ENSG00000162687	1	196194909	196578355	463	13	962155	0.93191	0.17569	ibd
ENSG00000000971	1	196621008	196716634	161	11	962155	0.90348	0.18313	ibd
ENSG00000244414	1	196788887	196801319	2	1	962155	-0.009827	0.50392	ibd
ENSG00000080910	1	196788898	196928356	201	15	962155	0.17354	0.43111	ibd
ENSG00000134365	1	196819371	196888102	139	11	962155	0.39267	0.34728	ibd
ENSG00000134389	1	196946667	196978804	39	6	962155	0.20733	0.41788	ibd
ENSG00000143278	1	197008321	197036397	41	4	962155	-0.28965	0.61396	ibd
ENSG00000066279	1	197053258	197115824	74	6	962155	-0.0049794	0.50199	ibd
ENSG00000177888	1	197122810	197169672	62	8	962155	-0.28717	0.61301	ibd
ENSG00000134376	1	197170592	197447585	262	22	962155	0.47563	0.31717	ibd
ENSG00000213047	1	197473878	197744826	227	13	962155	2.0976	0.017969	ibd
ENSG00000203724	1	197871777	197876497	1	1	962155	0.11087	0.45586	ibd
ENSG00000143355	1	197881037	197904608	33	7	962155	-1.4942	0.93244	ibd
ENSG00000151414	1	198126093	198291550	381	19	962155	-0.29639	0.61654	ibd
ENSG00000151418	1	198492352	198510075	31	8	962155	0.5594	0.28794	ibd
ENSG00000081237	1	198607801	198726545	175	23	962155	2.9855	0.0014154	ibd
ENSG00000116833	1	199996730	200146552	417	50	962155	0.90395	0.18301	ibd
ENSG00000162702	1	200374068	200379184	3	2	962155	0.22935	0.4093	ibd
ENSG00000118193	1	200520628	200589862	176	18	962155	1.995	0.023021	ibd
ENSG00000118197	1	200593024	200639097	106	13	962155	2.5675	0.0051217	ibd
ENSG00000118200	1	200708686	200829832	171	16	962155	2.4526	0.0070919	ibd
ENSG00000170128	1	200842083	200843306	1	1	962155	3.0608	0.0011036	ibd
ENSG00000163362	1	200860176	200884863	46	12	962155	3.5664	0.00018097	ibd
ENSG00000116852	1	200938520	200992828	111	12	962155	4.694	1.3394e-06	ibd
ENSG00000081248	1	201008642	201081694	190	36	962155	4.1394	1.7411e-05	ibd
ENSG00000232237	1	201083081	201096312	28	5	962155	0.27915	0.39007	ibd
ENSG00000116857	1	201103900	201140702	103	16	962155	0.59281	0.27665	ibd
ENSG00000163395	1	201159953	201198080	113	19	962155	-1.3907	0.91784	ibd
ENSG00000081277	1	201252580	201302121	172	15	962155	-0.16968	0.56737	ibd
ENSG00000118194	1	201328136	201346890	63	9	962155	-0.25403	0.60026	ibd
ENSG00000159166	1	201342372	201368736	85	17	962155	-0.12038	0.54791	ibd
ENSG00000159173	1	201373625	201398994	44	13	962155	0.20787	0.41766	ibd
ENSG00000174307	1	201434620	201438365	7	3	962155	0.65644	0.25577	ibd
ENSG00000159176	1	201452658	201478584	67	9	962155	-0.7322	0.76798	ibd
ENSG00000134369	1	201592411	201796102	360	37	962155	0.54067	0.29437	ibd
ENSG00000198700	1	201798269	201853422	65	10	962155	1.7218	0.042554	ibd
ENSG00000198892	1	201857808	201861434	4	2	962155	0.99506	0.15985	ibd
ENSG00000163431	1	201865580	201915715	87	15	962155	0.59291	0.27662	ibd
ENSG00000134375	1	201924619	201939789	30	6	962155	-0.37107	0.64471	ibd
ENSG00000176393	1	201951500	201975275	97	13	962155	0.36832	0.35632	ibd
ENSG00000163435	1	201977073	201986316	21	6	962155	-0.087635	0.53492	ibd
ENSG00000170075	1	202091986	202102720	37	10	962155	-0.025928	0.51034	ibd
ENSG00000143862	1	202102532	202113869	10	3	962155	-0.34653	0.63553	ibd
ENSG00000143851	1	202116141	202130716	35	13	962155	-0.81151	0.79146	ibd
ENSG00000133067	1	202163029	202288909	242	27	962155	-0.4223	0.6636	ibd
ENSG00000077152	1	202300785	202311108	10	2	962155	0.7719	0.22009	ibd
ENSG00000077157	1	202317827	202561834	226	12	962155	0.78336	0.21671	ibd
ENSG00000143858	1	202559724	202679545	227	33	962155	0.68036	0.24814	ibd
ENSG00000117139	1	202696526	202778598	166	15	962155	-0.02289	0.50913	ibd
ENSG00000184774	1	202789394	202796353	21	3	962155	1.1498	0.12512	ibd
ENSG00000183155	1	202848085	202858263	18	4	962155	0.0059698	0.49762	ibd
ENSG00000117153	1	202860228	202897764	61	5	962155	-0.37753	0.64711	ibd
ENSG00000159346	1	202909951	202927700	36	7	962155	-0.10291	0.54098	ibd
ENSG00000159348	1	202930997	202936408	7	2	962155	-0.87321	0.80873	ibd
ENSG00000163444	1	202976514	202993976	23	5	962155	-1.3896	0.91767	ibd
ENSG00000143847	1	202995626	203047868	134	19	962155	-2.6236	0.99565	ibd
ENSG00000122180	1	203052260	203055164	10	4	962155	0.72114	0.23541	ibd
ENSG00000163485	1	203059782	203136533	138	20	962155	2.4302	0.0075451	ibd
ENSG00000133055	1	203136939	203144941	17	5	962155	0.98912	0.1613	ibd
ENSG00000133048	1	203148059	203155877	21	4	962155	-0.19931	0.57899	ibd
ENSG00000133063	1	203181955	203242769	137	22	962155	0.041337	0.48351	ibd
ENSG00000159388	1	203274619	203278730	4	2	962155	-0.74725	0.77254	ibd
ENSG00000122176	1	203309756	203320617	29	7	962155	-0.20092	0.57962	ibd
ENSG00000188783	1	203444956	203460480	36	7	962155	-0.59801	0.72508	ibd
ENSG00000188770	1	203463271	203477992	48	9	962155	-0.54619	0.70753	ibd
ENSG00000058668	1	203595689	203713209	219	30	962155	-0.79359	0.78628	ibd
ENSG00000122188	1	203734304	203745361	26	4	962155	-1.5164	0.93529	ibd
ENSG00000058673	1	203764782	203823252	124	9	962155	-0.94616	0.82797	ibd
ENSG00000257315	1	203765437	203769686	8	3	962155	-0.8817	0.81103	ibd
ENSG00000182004	1	203830731	203839678	31	4	962155	-0.23032	0.59108	ibd
ENSG00000143842	1	204042243	204096863	118	28	962155	-0.19527	0.57741	ibd
ENSG00000143845	1	204100190	204121307	36	13	962155	-2.3497	0.9906	ibd
ENSG00000143839	1	204123944	204135465	32	7	962155	-0.32145	0.62607	ibd
ENSG00000170498	1	204159469	204165614	18	4	962155	-0.069523	0.52771	ibd
ENSG00000174567	1	204167288	204183220	25	6	962155	-0.29645	0.61656	ibd
ENSG00000143850	1	204187979	204346793	406	31	962155	1.904	0.028452	ibd
ENSG00000158615	1	204372515	204380919	9	3	962155	-1.4677	0.9289	ibd
ENSG00000133056	1	204391756	204463852	143	14	962155	-0.17931	0.57115	ibd
ENSG00000198625	1	204485511	204542871	93	8	962155	0.66916	0.2517	ibd
ENSG00000170382	1	204586298	204654861	150	19	962155	0.55704	0.28875	ibd
ENSG00000163531	1	204797779	204991950	449	46	962155	1.9411	0.026123	ibd
ENSG00000184144	1	205012325	205047627	112	14	962155	0.89775	0.18466	ibd
ENSG00000174529	1	205052258	205053645	5	2	962155	-0.011098	0.50443	ibd
ENSG00000117222	1	205055270	205091143	81	10	962155	0.89085	0.18651	ibd
ENSG00000133059	1	205111632	205180727	122	9	962155	1.2607	0.10372	ibd
ENSG00000133069	1	205197304	205242471	96	11	962155	0.53182	0.29743	ibd
ENSG00000163545	1	205271187	205290883	40	10	962155	-0.99124	0.83922	ibd
ENSG00000162873	1	205305220	205326218	81	14	962155	1.9679	0.024537	ibd
ENSG00000186007	1	205350506	205425082	180	25	962155	1.8475	0.032341	ibd
ENSG00000117266	1	205473723	205501921	98	26	962155	-0.6144	0.73053	ibd
ENSG00000174514	1	205538013	205572046	95	15	962155	0.025691	0.48975	ibd
ENSG00000158711	1	205577071	205601090	43	7	962155	0.34077	0.36664	ibd
ENSG00000158715	1	205626979	205649587	51	14	962155	-0.31514	0.62367	ibd
ENSG00000069275	1	205681947	205719404	55	11	962155	0.96825	0.16646	ibd
ENSG00000268313	1	205682497	205684153	2	1	962155	1.6234	0.052249	ibd
ENSG00000117280	1	205737114	205744588	27	7	962155	2.0604	0.019682	ibd
ENSG00000133065	1	205758221	205782876	51	10	962155	2.1664	0.015139	ibd
ENSG00000162877	1	205797150	205819260	38	11	962155	0.85301	0.19683	ibd
ENSG00000174502	1	205882176	205912588	109	17	962155	0.80149	0.21142	ibd
ENSG00000196550	1	206136916	206155151	1	1	962155	0.92223	0.17821	ibd
ENSG00000198049	1	206223976	206231639	29	4	962155	-1.3298	0.9082	ibd
ENSG00000196533	1	206238872	206288647	74	8	962155	-2.0749	0.981	ibd
ENSG00000196188	1	206317459	206332104	14	2	962155	0.29248	0.38496	ibd
ENSG00000163486	1	206516200	206637783	148	15	962155	2.0047	0.0225	ibd
ENSG00000143466	1	206643791	206670223	78	19	962155	2.4457	0.0072283	ibd
ENSG00000162888	1	206664449	206671061	22	6	962155	2.4193	0.0077753	ibd
ENSG00000136653	1	206680879	206762616	145	23	962155	1.5231	0.063866	ibd
ENSG00000143486	1	206744620	206785904	92	16	962155	0.12102	0.45184	ibd
ENSG00000143479	1	206808881	206857764	93	14	962155	2.5507	0.0053756	ibd
ENSG00000162889	1	206858289	206907628	87	13	962155	3.3771	0.00036624	ibd
ENSG00000136634	1	206940947	206945839	10	3	962155	2.6765	0.0037198	ibd
ENSG00000142224	1	206972215	207016324	86	13	962155	2.7672	0.0028272	ibd
ENSG00000162891	1	207038699	207042568	3	2	962155	0.65604	0.2559	ibd
ENSG00000162892	1	207070788	207077484	9	1	962155	-0.42085	0.66307	ibd
ENSG00000162894	1	207077731	207096592	20	4	962155	0.25574	0.39907	ibd
ENSG00000162896	1	207101863	207119811	27	4	962155	0.013767	0.49451	ibd
ENSG00000162897	1	207131310	207143970	28	3	962155	1.1745	0.1201	ibd
ENSG00000182795	1	207191866	207206101	6	3	962155	2.1271	0.016704	ibd
ENSG00000180667	1	207217194	207226325	12	3	962155	2.2539	0.012102	ibd
ENSG00000123836	1	207222801	207254369	36	6	962155	2.4441	0.0072599	ibd
ENSG00000123843	1	207262187	207273338	13	4	962155	1.1791	0.11919	ibd
ENSG00000123838	1	207277607	207318317	71	13	962155	1.3131	0.094573	ibd
ENSG00000196352	1	207494853	207534311	55	5	962155	0.020058	0.492	ibd
ENSG00000117322	1	207627575	207663240	56	9	962155	1.0707	0.14215	ibd
ENSG00000203710	1	207669492	207813992	178	17	962155	-0.057709	0.52301	ibd
ENSG00000197721	1	207818458	207911761	270	16	962155	0.39501	0.34642	ibd
ENSG00000117335	1	207925402	207968858	67	7	962155	1.656	0.048856	ibd
ENSG00000174059	1	208057594	208084747	73	12	962155	0.72807	0.23328	ibd
ENSG00000076356	1	208195587	208417665	465	50	962155	-1.0189	0.84587	ibd
ENSG00000008118	1	209757062	209787283	81	13	962155	-0.93797	0.82587	ibd
ENSG00000196878	1	209788215	209825811	106	15	962155	0.42328	0.33604	ibd
ENSG00000123689	1	209848765	209849733	1	1	962155	0.4793	0.31586	ibd
ENSG00000117594	1	209859510	209908295	79	11	962155	1.3815	0.083556	ibd
ENSG00000009790	1	209929377	209955668	61	8	962155	2.3524	0.0093254	ibd
ENSG00000162757	1	209955661	209957904	2	1	962155	3.4062	0.00032938	ibd
ENSG00000117595	1	209959036	209979465	42	6	962155	4.885	5.1702e-07	ibd
ENSG00000117597	1	210001352	210030910	75	8	962155	3.572	0.00017711	ibd
ENSG00000143469	1	210111538	210337636	353	18	962155	0.80924	0.20919	ibd
ENSG00000082497	1	210406144	210419976	10	4	962155	0.1365	0.44571	ibd
ENSG00000054392	1	210501596	210849638	1014	86	962155	-0.44817	0.67299	ibd
ENSG00000143473	1	210856555	211307457	1065	66	962155	-0.01478	0.5059	ibd
ENSG00000117625	1	211431719	211489727	113	15	962155	0.77429	0.21938	ibd
ENSG00000082512	1	211499957	211548288	72	12	962155	0.75314	0.22568	ibd
ENSG00000198570	1	211649864	211666259	36	9	962155	0.60348	0.2731	ibd
ENSG00000170385	1	211744910	211752084	9	3	962155	-0.0056755	0.50226	ibd
ENSG00000117650	1	211836114	211848960	21	6	962155	-0.89112	0.81357	ibd
ENSG00000123684	1	211916799	212004114	221	21	962155	0.058084	0.47684	ibd
ENSG00000143493	1	212113741	212208884	260	14	962155	0.21763	0.41386	ibd
ENSG00000143476	1	212208919	212280742	180	20	962155	0.18205	0.42777	ibd
ENSG00000066027	1	212458879	212535200	120	15	962155	-1.0045	0.84243	ibd
ENSG00000065600	1	212537273	212588243	90	14	962155	-1.5465	0.939	ibd
ENSG00000117691	1	212606229	212619714	34	6	962155	-0.76513	0.7779	ibd
ENSG00000162772	1	212738676	212794119	156	27	962155	0.23785	0.406	ibd
ENSG00000162771	1	212797789	212800120	7	4	962155	-1.5655	0.94127	ibd
ENSG00000123685	1	212859760	212873327	35	10	962155	2.9688	0.0014949	ibd
ENSG00000117697	1	212899495	212965124	243	15	962155	2.5248	0.0057886	ibd
ENSG00000203705	1	212965170	212989968	89	7	962155	1.8439	0.032597	ibd
ENSG00000185523	1	213003483	213020991	71	11	962155	1.2371	0.10802	ibd
ENSG00000162769	1	213031597	213072705	189	12	962155	0.48118	0.31519	ibd
ENSG00000143494	1	213123862	213165379	101	16	962155	-0.32183	0.62621	ibd
ENSG00000174606	1	213165524	213189168	27	5	962155	0.35242	0.36226	ibd
ENSG00000136643	1	213224589	213448116	199	16	962155	-0.82236	0.79456	ibd
ENSG00000117707	1	214156524	214214595	88	15	962155	0.047472	0.48107	ibd
ENSG00000143499	1	214454445	214510474	158	19	962155	0.18251	0.42759	ibd
ENSG00000152104	1	214522039	214725792	595	51	962155	-1.1281	0.87037	ibd
ENSG00000117724	1	214776538	214837931	158	14	962155	-0.77806	0.78173	ibd
ENSG00000082482	1	215179118	215410436	541	25	962155	-0.47513	0.68265	ibd
ENSG00000136636	1	215740735	215795149	11	3	962155	0.22273	0.41187	ibd
ENSG00000042781	1	215796236	216596738	1667	115	962155	-1.4373	0.92469	ibd
ENSG00000196482	1	216676588	217311097	1579	124	962155	-0.9333	0.82467	ibd
ENSG00000092978	1	217600334	217804424	370	40	962155	-1.235	0.89158	ibd
ENSG00000162814	1	217804666	218045038	541	27	962155	-0.77661	0.78131	ibd
ENSG00000067533	1	218458629	218511325	61	4	962155	1.0739	0.14144	ibd
ENSG00000092969	1	218519577	218617961	163	29	962155	1.2393	0.10762	ibd
ENSG00000228208	1	218683438	218699320	43	3	962155	0.62601	0.26565	ibd
ENSG00000143353	1	219347186	219386207	32	6	962155	-0.60765	0.72829	ibd
ENSG00000196660	1	219858769	220131989	702	43	962155	-0.32363	0.62689	ibd
ENSG00000136628	1	220141943	220220000	232	11	962155	1.1999	0.11508	ibd
ENSG00000162813	1	220230824	220263804	55	12	962155	-0.29288	0.61519	ibd
ENSG00000067704	1	220267444	220321380	85	12	962155	0.7692	0.22089	ibd
ENSG00000118873	1	220321635	220445796	188	17	962155	0.52865	0.29852	ibd
ENSG00000224867	1	220603286	220608023	22	5	962155	-0.87958	0.81046	ibd
ENSG00000116141	1	220701568	220837803	183	12	962155	1.249	0.10583	ibd
ENSG00000162817	1	220863187	220872499	33	7	962155	0.60863	0.27139	ibd
ENSG00000117791	1	220921567	220958150	73	6	962155	1.1056	0.13446	ibd
ENSG00000186205	1	220960101	220987735	65	16	962155	1.9983	0.022842	ibd
ENSG00000136630	1	221051699	221058401	10	3	962155	2.832	0.0023127	ibd
ENSG00000143507	1	221874766	221915518	68	16	962155	1.4331	0.07592	ibd
ENSG00000143512	1	222695602	222721445	78	6	962155	-0.33038	0.62944	ibd
ENSG00000143498	1	222731244	222763275	61	8	962155	-1.8216	0.96574	ibd
ENSG00000154305	1	222791428	222841354	95	9	962155	-0.87223	0.80846	ibd
ENSG00000186063	1	222841355	222886552	42	8	962155	-1.7411	0.95916	ibd
ENSG00000162819	1	222885895	222908538	23	8	962155	-1.6236	0.94777	ibd
ENSG00000197520	1	222910549	222924147	16	4	962155	-1.6234	0.94775	ibd
ENSG00000154309	1	222988406	223179337	386	29	962155	-1.0096	0.84365	ibd
ENSG00000187554	1	223282748	223316624	80	7	962155	1.4205	0.077726	ibd
ENSG00000143502	1	223394161	223537544	243	21	962155	-1.0073	0.8431	ibd
ENSG00000178395	1	223566715	223568812	7	1	962155	-0.60502	0.72742	ibd
ENSG00000203697	1	223711349	223853436	203	24	962155	-0.11855	0.54718	ibd
ENSG00000162909	1	223889295	223963720	145	11	962155	0.053623	0.47862	ibd
ENSG00000143514	1	223967601	224033674	71	8	962155	0.69794	0.24261	ibd
ENSG00000269358	1	224215760	224216371	1	1	962155	0.27732	0.39077	ibd
ENSG00000143756	1	224301789	224349749	92	7	962155	-1.8122	0.96502	ibd
ENSG00000143753	1	224363458	224381143	33	7	962155	-1.3786	0.91599	ibd
ENSG00000143748	1	224415036	224518089	143	11	962155	-1.9966	0.97707	ibd
ENSG00000143771	1	224544552	224567161	26	3	962155	-0.49775	0.69067	ibd
ENSG00000162923	1	224572845	224624735	51	4	962155	0.0025308	0.49899	ibd
ENSG00000143786	1	224622362	224928251	546	31	962155	-0.98009	0.83648	ibd
ENSG00000185842	1	225083964	225586996	1211	27	962155	-0.16552	0.56573	ibd
ENSG00000143815	1	225589204	225616627	55	10	962155	0.97703	0.16428	ibd
ENSG00000203691	1	225600404	225602040	2	1	962155	1.1655	0.1219	ibd
ENSG00000154380	1	225674537	225840844	280	10	962155	-0.78567	0.78397	ibd
ENSG00000143742	1	225965531	225978168	31	6	962155	-1.114	0.86737	ibd
ENSG00000143819	1	225997794	226033260	100	26	962155	-1.8836	0.97019	ibd
ENSG00000196187	1	226033237	226070069	86	10	962155	-0.82856	0.79632	ibd
ENSG00000243709	1	226073982	226099082	61	9	962155	0.12263	0.4512	ibd
ENSG00000255835	1	226074396	226111978	83	14	962155	-0.075719	0.53018	ibd
ENSG00000143811	1	226107578	226111978	7	3	962155	-0.70034	0.75814	ibd
ENSG00000143768	1	226124298	226129189	5	2	962155	1.1322	0.12877	ibd
ENSG00000143751	1	226170403	226187032	12	4	962155	1.5883	0.056107	ibd
ENSG00000163041	1	226249552	226259702	7	2	962155	1.7941	0.036402	ibd
ENSG00000182827	1	226332380	226374431	63	9	962155	1.4285	0.076569	ibd
ENSG00000185155	1	226411319	226414755	2	1	962155	0.93033	0.1761	ibd
ENSG00000183814	1	226418850	226497570	77	11	962155	1.3188	0.093623	ibd
ENSG00000143799	1	226548392	226595780	94	9	962155	0.74117	0.2293	ibd
ENSG00000203685	1	226736501	226796915	135	21	962155	0.38013	0.35192	ibd
ENSG00000143772	1	226819391	226927024	143	21	962155	1.2506	0.10554	ibd
ENSG00000143801	1	227057885	227083806	57	7	962155	0.7682	0.22118	ibd
ENSG00000163050	1	227085237	227175246	154	31	962155	1.4195	0.077879	ibd
ENSG00000143776	1	227177566	227506175	1264	19	962155	-0.18679	0.57409	ibd
ENSG00000181450	1	227751244	227865144	206	14	962155	-1.8314	0.96648	ibd
ENSG00000143740	1	227916240	227968927	105	13	962155	-2.2777	0.98863	ibd
ENSG00000081692	1	227918126	227923112	12	5	962155	-1.8725	0.96943	ibd
ENSG00000185888	1	228003394	228034171	92	16	962155	-2.3072	0.98948	ibd
ENSG00000143816	1	228106357	228135599	65	7	962155	0.25742	0.39843	ibd
ENSG00000154342	1	228194752	228248961	68	7	962155	0.77535	0.21907	ibd
ENSG00000143761	1	228270361	228286912	14	3	962155	1.2481	0.106	ibd
ENSG00000143793	1	228288427	228293112	1	1	962155	0.86586	0.19328	ibd
ENSG00000162910	1	228294380	228297013	1	1	962155	0.066221	0.4736	ibd
ENSG00000143774	1	228327663	228336685	9	3	962155	0.29278	0.38484	ibd
ENSG00000198835	1	228337553	228347527	8	2	962155	1.3187	0.093638	ibd
ENSG00000181873	1	228353516	228369958	14	4	962155	0.29704	0.38322	ibd
ENSG00000162913	1	228391207	228401365	12	2	962155	0.66072	0.2544	ibd
ENSG00000154358	1	228395831	228566577	342	18	962155	-0.13228	0.55262	ibd
ENSG00000154370	1	228581374	228594541	18	3	962155	0.22386	0.41143	ibd
ENSG00000162931	1	228595641	228604562	9	3	962155	0.27773	0.39061	ibd
ENSG00000168148	1	228612546	228613026	2	1	962155	-0.0065968	0.50263	ibd
ENSG00000168159	1	228674762	228683467	15	4	962155	0.45525	0.32446	ibd
ENSG00000116574	1	228870824	228882416	35	5	962155	0.26316	0.39621	ibd
ENSG00000168118	1	229406822	229441641	48	5	962155	-1.2846	0.90053	ibd
ENSG00000213029	1	229440129	229441248	1	1	962155	-1.687	0.9542	ibd
ENSG00000154429	1	229456758	229479041	37	8	962155	0.28028	0.38963	ibd
ENSG00000143632	1	229566992	229569845	3	1	962155	1.0817	0.13969	ibd
ENSG00000069248	1	229577045	229644103	97	4	962155	0.30906	0.37864	ibd
ENSG00000135776	1	229652329	229694442	46	4	962155	0.3953	0.34631	ibd
ENSG00000135801	1	229728858	229761794	64	8	962155	0.42578	0.33513	ibd
ENSG00000135763	1	229761981	229795946	54	7	962155	0.86618	0.1932	ibd
ENSG00000143641	1	230193536	230417870	631	56	962155	0.47243	0.31831	ibd
ENSG00000177614	1	230457392	230561475	301	29	962155	-0.60264	0.72663	ibd
ENSG00000135775	1	230778235	230829728	121	20	962155	-1.8732	0.96948	ibd
ENSG00000135744	1	230838269	230850043	46	8	962155	0.74713	0.22749	ibd
ENSG00000135773	1	230883130	230937749	200	24	962155	0.43873	0.33043	ibd
ENSG00000119280	1	230972865	231005335	96	17	962155	-0.57739	0.71816	ibd
ENSG00000143643	1	231041989	231114621	214	18	962155	0.079833	0.46819	ibd
ENSG00000173409	1	231114727	231136341	54	8	962155	0.34896	0.36356	ibd
ENSG00000182118	1	231154704	231175992	92	18	962155	0.049391	0.4803	ibd
ENSG00000119283	1	231297858	231357302	141	23	962155	0.47332	0.31799	ibd
ENSG00000143633	1	231359509	231376933	31	8	962155	0.57105	0.28398	ibd
ENSG00000116906	1	231376953	231413719	56	4	962155	-0.96418	0.83252	ibd
ENSG00000116903	1	231468480	231473598	5	1	962155	-0.1314	0.55227	ibd
ENSG00000010072	1	231472850	231490769	26	2	962155	0.22717	0.41015	ibd
ENSG00000135766	1	231499497	231560790	215	6	962155	-0.66343	0.74647	ibd
ENSG00000116918	1	231664399	231702270	26	6	962155	-0.15769	0.56265	ibd
ENSG00000270106	1	231664399	231954990	462	44	962155	-0.52555	0.7004	ibd
ENSG00000162946	1	231762561	232177018	845	88	962155	-0.72125	0.76462	ibd
ENSG00000116991	1	232533711	232697304	380	27	962155	-0.51817	0.69783	ibd
ENSG00000212916	1	232940643	232946092	8	2	962155	1.4742	0.070215	ibd
ENSG00000135778	1	233086351	233119628	61	6	962155	0.17938	0.42882	ibd
ENSG00000135749	1	233119181	233431459	860	56	962155	-0.26128	0.60306	ibd
ENSG00000143674	1	233463514	233520894	176	19	962155	-0.29373	0.61552	ibd
ENSG00000135750	1	233749750	233808258	150	30	962155	-1.0423	0.85137	ibd
ENSG00000183780	1	234040679	234460262	1182	97	962155	-1.8125	0.96504	ibd
ENSG00000168275	1	234509202	234519795	33	4	962155	-0.51993	0.69844	ibd
ENSG00000059588	1	234527059	234614849	326	37	962155	0.50824	0.30564	ibd
ENSG00000168264	1	234740015	234745271	9	3	962155	2.2504	0.01221	ibd
ENSG00000173726	1	235272651	235292251	36	4	962155	0.25819	0.39813	ibd
ENSG00000188739	1	235294498	235324772	46	4	962155	-0.14056	0.55589	ibd
ENSG00000054267	1	235294949	235491534	315	10	962155	0.54976	0.29124	ibd
ENSG00000152904	1	235490665	235507847	22	4	962155	0.37991	0.35201	ibd
ENSG00000116957	1	235530675	235612283	176	18	962155	-0.58479	0.72066	ibd
ENSG00000162885	1	235613238	235667781	92	9	962155	-0.50042	0.69161	ibd
ENSG00000168243	1	235710987	235814054	262	31	962155	-1.1902	0.88301	ibd
ENSG00000143669	1	235824341	236046940	205	11	962155	-0.78344	0.78332	ibd
ENSG00000116962	1	236139130	236228462	193	26	962155	-0.907	0.8178	ibd
ENSG00000077585	1	236305832	236385165	193	17	962155	-0.6203	0.73247	ibd
ENSG00000086619	1	236378855	236445319	281	10	962155	-0.31413	0.62329	ibd
ENSG00000186197	1	236511562	236648214	452	39	962155	0.82463	0.20479	ibd
ENSG00000116977	1	236681300	236716281	157	9	962155	-0.038252	0.51526	ibd
ENSG00000119285	1	236712305	236767804	226	12	962155	0.32718	0.37177	ibd
ENSG00000077522	1	236849754	236927931	209	32	962155	1.5955	0.055295	ibd
ENSG00000116984	1	236958610	237067281	193	12	962155	-0.03082	0.51229	ibd
ENSG00000198626	1	237205505	237997288	2146	190	962155	-0.82664	0.79578	ibd
ENSG00000116996	1	238045705	238054094	18	4	962155	0.79569	0.21311	ibd
ENSG00000270188	1	238107024	238108575	8	2	962155	-1.109	0.86628	ibd
ENSG00000133019	1	239549865	240078750	971	83	962155	0.082091	0.46729	ibd
ENSG00000155816	1	240177648	240638489	1314	81	962155	-0.64615	0.74091	ibd
ENSG00000268365	1	240629183	240643504	36	5	962155	-0.88569	0.81211	ibd
ENSG00000180875	1	240652873	240775449	273	54	962155	-0.71024	0.76122	ibd
ENSG00000182901	1	240931554	241520530	1531	134	962155	-1.4273	0.92325	ibd
ENSG00000091483	1	241660903	241683061	20	4	962155	-1.8979	0.97115	ibd
ENSG00000117009	1	241695434	241758944	164	33	962155	-0.68253	0.75255	ibd
ENSG00000054277	1	241753404	241840678	187	41	962155	-1.768	0.96147	ibd
ENSG00000203668	1	241792155	241799232	14	6	962155	-1.0366	0.85003	ibd
ENSG00000162843	1	241815580	241965435	409	47	962155	-0.33854	0.63252	ibd
ENSG00000174371	1	242011269	242058450	175	18	962155	0.95711	0.16926	ibd
ENSG00000197769	1	242158792	242162375	8	2	962155	-1.1859	0.88217	ibd
ENSG00000180287	1	242246288	242687998	1324	85	962155	-0.86743	0.80715	ibd
ENSG00000143702	1	243287730	243418650	143	16	962155	0.8875	0.18741	ibd
ENSG00000269795	1	243388058	243395911	9	4	962155	1.682	0.046286	ibd
ENSG00000054282	1	243419320	243663394	327	26	962155	-0.20664	0.58185	ibd
ENSG00000117020	1	243651535	244014381	361	17	962155	-0.045256	0.51805	ibd
ENSG00000179456	1	244214585	244220778	3	2	962155	-0.39623	0.65403	ibd
ENSG00000268146	1	244227632	244231211	5	2	962155	-0.34117	0.63351	ibd
ENSG00000173728	1	244515937	244552965	111	14	962155	-2.8587	0.99787	ibd
ENSG00000035687	1	244571796	244615436	94	16	962155	-1.5496	0.93938	ibd
ENSG00000179397	1	244617679	244804479	430	20	962155	0.50133	0.30807	ibd
ENSG00000121644	1	244816237	244872335	79	10	962155	-0.4177	0.66192	ibd
ENSG00000203667	1	244998624	245008359	17	3	962155	-0.3276	0.62839	ibd
ENSG00000153187	1	245014468	245027844	7	2	962155	-0.34623	0.63541	ibd
ENSG00000272195	1	245132652	245134390	2	1	962155	-0.69929	0.75782	ibd
ENSG00000203666	1	245133007	245290466	340	16	962155	0.79432	0.2135	ibd
ENSG00000162849	1	245318287	245872733	1628	162	962155	-2.4411	0.99268	ibd
ENSG00000185420	1	245912642	246670614	2633	90	962155	-0.53845	0.70487	ibd
ENSG00000162851	1	246703862	246729626	107	12	962155	-2.2058	0.9863	ibd
ENSG00000162852	1	246729746	246831886	184	21	962155	-0.66664	0.7475	ibd
ENSG00000143653	1	246887349	246931439	102	11	962155	-0.1144	0.54554	ibd
ENSG00000153207	1	247002400	247095280	143	16	962155	0.33826	0.36758	ibd
ENSG00000197472	1	247108849	247171395	173	21	962155	0.53875	0.29503	ibd
ENSG00000135747	1	247108849	247242113	457	23	962155	-0.035052	0.51398	ibd
ENSG00000188295	1	247263264	247267674	10	3	962155	-0.063302	0.52524	ibd
ENSG00000221953	1	247273462	247275719	7	2	962155	0.76821	0.22118	ibd
ENSG00000196418	1	247285277	247335318	121	12	962155	2.3371	0.0097161	ibd
ENSG00000162714	1	247460714	247495148	67	9	962155	1.3244	0.092687	ibd
ENSG00000162711	1	247579458	247612410	101	24	962155	-0.046565	0.51857	ibd
ENSG00000177535	1	247614255	247615308	6	2	962155	0.31946	0.37469	ibd
ENSG00000169224	1	247670360	247740992	159	27	962155	0.82611	0.20437	ibd
ENSG00000196242	1	247693434	247697141	4	2	962155	0.16859	0.43306	ibd
ENSG00000177489	1	247751662	247752615	3	2	962155	-0.53092	0.70226	ibd
ENSG00000177476	1	247768856	247769838	4	2	962155	1.378	0.084109	ibd
ENSG00000197437	1	247835320	247836365	4	2	962155	-0.085645	0.53413	ibd
ENSG00000169214	1	247875045	247876105	4	2	962155	0.61517	0.26922	ibd
ENSG00000241128	1	247886401	247887345	3	1	962155	0.057894	0.47692	ibd
ENSG00000221888	1	247920676	247921982	3	1	962155	-0.69831	0.75751	ibd
ENSG00000196772	1	247978102	247979031	4	2	962155	-1.278	0.89938	ibd
ENSG00000197591	1	248004199	248005254	5	1	962155	1.1126	0.13293	ibd
ENSG00000162722	1	248020501	248041507	71	10	962155	-0.71289	0.76204	ibd
ENSG00000238243	1	248031277	248060449	93	15	962155	-1.4154	0.92153	ibd
ENSG00000177462	1	248084320	248085258	4	2	962155	-0.22919	0.59064	ibd
ENSG00000196071	1	248100493	248264224	367	22	962155	0.64245	0.26029	ibd
ENSG00000196936	1	248112160	248113098	5	2	962155	-0.793	0.78611	ibd
ENSG00000187080	1	248128535	248129641	5	2	962155	-0.0022203	0.50089	ibd
ENSG00000197454	1	248185250	248186188	1	1	962155	-2.1197	0.98299	ibd
ENSG00000198128	1	248223984	248224922	7	1	962155	1.199	0.11527	ibd
ENSG00000162727	1	248308450	248309388	2	1	962155	0.7208	0.23552	ibd
ENSG00000198601	1	248343288	248344331	2	1	962155	-0.55628	0.71099	ibd
ENSG00000228198	1	248366332	248367392	2	1	962155	-0.13055	0.55194	ibd
ENSG00000171180	1	248402231	248403166	1	1	962155	2.3529	0.009313	ibd
ENSG00000177212	1	248436073	248437138	1	1	962155	1.3929	0.081821	ibd
ENSG00000177201	1	248457918	248458880	3	1	962155	-0.36021	0.64065	ibd
ENSG00000177186	1	248486894	248487899	7	2	962155	0.78262	0.21693	ibd
ENSG00000177174	1	248512077	248513015	5	1	962155	-0.049756	0.51984	ibd
ENSG00000196944	1	248524883	248525929	3	1	962155	0.45352	0.32509	ibd
ENSG00000198104	1	248550910	248551836	5	1	962155	1.2386	0.10774	ibd
ENSG00000175143	1	248569296	248570405	1	1	962155	-1.6161	0.94697	ibd
ENSG00000183310	1	248737022	248738080	1	1	962155	0.60305	0.27324	ibd
ENSG00000189181	1	248844628	248845629	5	1	962155	0.25541	0.3992	ibd
ENSG00000175137	1	249104648	249120832	17	2	962155	0.91431	0.18028	ibd
ENSG00000171161	1	249132409	249143716	11	3	962155	0.5351	0.29629	ibd
ENSG00000171163	1	249144205	249153343	8	2	962155	-0.60285	0.72669	ibd
ENSG00000185220	1	249200395	249214145	20	5	962155	0.90504	0.18272	ibd
ENSG00000184731	2	38814	46870	9	3	962155	0.050522	0.47985	ibd
ENSG00000035115	2	217730	266398	74	8	962155	1.0142	0.15523	ibd
ENSG00000143727	2	264140	278283	20	4	962155	1.0779	0.14055	ibd
ENSG00000189292	2	279558	288851	12	3	962155	1.0746	0.14129	ibd
ENSG00000151353	2	667335	677439	20	4	962155	0.52838	0.29862	ibd
ENSG00000172554	2	946554	1371385	1517	57	962155	-0.45579	0.67573	ibd
ENSG00000115705	2	1377995	1547483	565	36	962155	0.075317	0.46998	ibd
ENSG00000130508	2	1635659	1748624	316	40	962155	-2.4202	0.99224	ibd
ENSG00000186487	2	1792885	2335032	1235	81	962155	-0.39105	0.65212	ibd
ENSG00000032389	2	3192696	3381653	573	24	962155	-2.1855	0.98557	ibd
ENSG00000171853	2	3383446	3488865	277	24	962155	-0.3903	0.65184	ibd
ENSG00000182551	2	3501132	3523507	71	5	962155	-0.49084	0.68823	ibd
ENSG00000255767	2	3579574	3595547	42	8	962155	0.37088	0.35536	ibd
ENSG00000171865	2	3592383	3606206	37	9	962155	0.40747	0.34183	ibd
ENSG00000171863	2	3622795	3628509	21	6	962155	0.031367	0.48749	ibd
ENSG00000118004	2	3642426	3692048	171	19	962155	0.73879	0.23002	ibd
ENSG00000151360	2	3705785	3750261	135	16	962155	-1.1588	0.87673	ibd
ENSG00000214866	2	3751453	3836122	252	34	962155	-1.7906	0.96332	ibd
ENSG00000176887	2	5832799	5841516	6	2	962155	-0.46445	0.67884	ibd
ENSG00000272268	2	6111712	6114374	7	3	962155	-1.3397	0.90982	ibd
ENSG00000134326	2	6980701	7006766	15	6	962155	0.6272	0.26526	ibd
ENSG00000134321	2	7005937	7038370	38	8	962155	-1.4672	0.92884	ibd
ENSG00000151692	2	7057523	7208417	417	36	962155	-0.73711	0.76947	ibd
ENSG00000115738	2	8818975	8824583	12	4	962155	-1.8849	0.97028	ibd
ENSG00000134313	2	8865408	8977760	139	16	962155	1.3687	0.085545	ibd
ENSG00000143797	2	8992820	9143942	181	12	962155	-1.7204	0.95732	ibd
ENSG00000151693	2	9346894	9545812	293	16	962155	1.8069	0.035392	ibd
ENSG00000119185	2	9543604	9563676	36	4	962155	1.5157	0.064797	ibd
ENSG00000119203	2	9563697	9613230	54	5	962155	2.4033	0.0081238	ibd
ENSG00000134330	2	9613787	9636672	47	5	962155	2.5528	0.0053428	ibd
ENSG00000151694	2	9628615	9695921	103	8	962155	2.2168	0.013319	ibd
ENSG00000134308	2	9724101	9771143	73	9	962155	2.776	0.0027513	ibd
ENSG00000115750	2	9983483	10074545	374	16	962155	1.533	0.062635	ibd
ENSG00000134317	2	10085341	10142411	206	20	962155	-0.76652	0.77832	ibd
ENSG00000172059	2	10182976	10194963	23	6	962155	0.075104	0.47007	ibd
ENSG00000205795	2	10196907	10221071	71	14	962155	-0.17819	0.57071	ibd
ENSG00000233502	2	10223908	10226228	8	3	962155	-0.20736	0.58214	ibd
ENSG00000171848	2	10262455	10271545	14	4	962155	-1.8129	0.96508	ibd
ENSG00000163009	2	10281509	10351851	221	30	962155	0.002063	0.49918	ibd
ENSG00000115756	2	10443015	10567743	449	58	962155	-0.49852	0.69094	ibd
ENSG00000115758	2	10580094	10588630	16	4	962155	-0.95793	0.83095	ibd
ENSG00000115761	2	10710892	10830101	408	15	962155	-0.80793	0.79044	ibd
ENSG00000143882	2	10861775	10925236	155	22	962155	-0.21885	0.58662	ibd
ENSG00000143870	2	10923517	10978103	273	14	962155	2.0442	0.020469	ibd
ENSG00000232056	2	10987703	10995081	28	6	962155	-0.46598	0.67938	ibd
ENSG00000162975	2	11052063	11054350	4	2	962155	-2.0736	0.98094	ibd
ENSG00000150873	2	11273179	11286916	48	5	962155	0.14974	0.44048	ibd
ENSG00000162976	2	11295324	11319000	72	12	962155	0.28542	0.38766	ibd
ENSG00000134318	2	11319887	11488456	387	18	962155	0.80751	0.20969	ibd
ENSG00000169016	2	11584501	11606297	17	3	962155	-0.015903	0.50634	ibd
ENSG00000269074	2	11603927	11606274	1	1	962155	0.84645	0.19865	ibd
[truncated: 53,079 more rows]

## Sheet: Table S3
VARIABLE	TYPE	NGENES	BETA	BETA_STD	SE	P	FULL_NAME	Disease
ABBUD_LIF_SIGNALING_1_DN	SET	21	0.10008	0.0033863	0.22077	0.32517	ABBUD_LIF_SIGNALING_1_DN	ibd
ABBUD_LIF_SIGNALING_1_UP	SET	38	0.12361	0.005624	0.15989	0.21973	ABBUD_LIF_SIGNALING_1_UP	ibd
ABBUD_LIF_SIGNALING_2_DN	SET	7	-0.43625	-0.0085259	0.38614	0.87071	ABBUD_LIF_SIGNALING_2_DN	ibd
ABBUD_LIF_SIGNALING_2_UP	SET	13	-0.43998	-0.011716	0.28698	0.93737	ABBUD_LIF_SIGNALING_2_UP	ibd
ABDELMOHSEN_ELAVL4_TARGETS	SET	16	0.30915	0.0091323	0.229	0.08852	ABDELMOHSEN_ELAVL4_TARGETS	ibd
ABDULRAHMAN_KIDNEY_CANCER_VH...	SET	13	0.072643	0.0019344	0.26468	0.39187	ABDULRAHMAN_KIDNEY_CANCER_VHL_DN	ibd
ABE_INNER_EAR	SET	40	-0.19678	-0.0091849	0.14646	0.91045	ABE_INNER_EAR	ibd
ABE_VEGFA_TARGETS	SET	17	0.090948	0.0027692	0.21943	0.33927	ABE_VEGFA_TARGETS	ibd
ABE_VEGFA_TARGETS_2HR	SET	29	0.2535	0.010078	0.17386	0.072423	ABE_VEGFA_TARGETS_2HR	ibd
ABE_VEGFA_TARGETS_30MIN	SET	26	0.18788	0.0070727	0.18914	0.16028	ABE_VEGFA_TARGETS_30MIN	ibd
ABRAHAM_ALPC_VS_MULTIPLE_MYE...1	SET	20	0.13199	0.0043588	0.18906	0.24255	ABRAHAM_ALPC_VS_MULTIPLE_MYELOMA_DN	ibd
ABRAHAM_ALPC_VS_MULTIPLE_MYE...2	SET	25	0.23594	0.0087099	0.19418	0.11218	ABRAHAM_ALPC_VS_MULTIPLE_MYELOMA_UP	ibd
ABRAMSON_INTERACT_WITH_AIRE	SET	41	0.071859	0.0033957	0.12475	0.2823	ABRAMSON_INTERACT_WITH_AIRE	ibd
ACEVEDO_LIVER_CANCER_DN	SET	509	0.023466	0.0038567	0.040804	0.28262	ACEVEDO_LIVER_CANCER_DN	ibd
ACEVEDO_LIVER_CANCER_UP	SET	875	-0.011847	-0.0025265	0.030714	0.65014	ACEVEDO_LIVER_CANCER_UP	ibd
ACEVEDO_LIVER_CANCER_WITH_H3...1	SET	147	-0.059988	-0.0053519	0.082657	0.766	ACEVEDO_LIVER_CANCER_WITH_H3K27ME3_DN	ibd
ACEVEDO_LIVER_CANCER_WITH_H3...2	SET	235	0.00016313	1.8356e-05	0.06952	0.49906	ACEVEDO_LIVER_CANCER_WITH_H3K27ME3_UP	ibd
ACEVEDO_LIVER_CANCER_WITH_H3...3	SET	84	0.14314	0.0096703	0.10162	0.079499	ACEVEDO_LIVER_CANCER_WITH_H3K9ME3_DN	ibd
ACEVEDO_LIVER_CANCER_WITH_H3...4	SET	113	-0.21685	-0.016978	0.093041	0.99011	ACEVEDO_LIVER_CANCER_WITH_H3K9ME3_UP	ibd
ACEVEDO_LIVER_TUMOR_VS_NORMA...1	SET	259	0.011712	0.0013826	0.054202	0.41447	ACEVEDO_LIVER_TUMOR_VS_NORMAL_ADJACENT_TISSUE_DN	ibd
ACEVEDO_LIVER_TUMOR_VS_NORMA...2	SET	775	0.0012273	0.00024704	0.031901	0.48466	ACEVEDO_LIVER_TUMOR_VS_NORMAL_ADJACENT_TISSUE_UP	ibd
ACEVEDO_METHYLATED_IN_LIVER_...	SET	699	0.026718	0.0051183	0.038395	0.24326	ACEVEDO_METHYLATED_IN_LIVER_CANCER_DN	ibd
ACEVEDO_NORMAL_TISSUE_ADJACE...1	SET	333	-0.0010454	-0.00013966	0.047809	0.50872	ACEVEDO_NORMAL_TISSUE_ADJACENT_TO_LIVER_TUMOR_DN	ibd
ACEVEDO_NORMAL_TISSUE_ADJACE...2	SET	153	0.1401	0.01275	0.07273	0.027043	ACEVEDO_NORMAL_TISSUE_ADJACENT_TO_LIVER_TUMOR_UP	ibd
ACOSTA_PROLIFERATION_INDEPEN...1	SET	106	-0.018951	-0.0014373	0.085111	0.5881	ACOSTA_PROLIFERATION_INDEPENDENT_MYC_TARGETS_DN	ibd
ACOSTA_PROLIFERATION_INDEPEN...2	SET	80	-0.03817	-0.0025168	0.097533	0.65223	ACOSTA_PROLIFERATION_INDEPENDENT_MYC_TARGETS_UP	ibd
ADDYA_ERYTHROID_DIFFERENTIAT...	SET	66	-0.15014	-0.0089952	0.1207	0.89323	ADDYA_ERYTHROID_DIFFERENTIATION_BY_HEMIN	ibd
AFFAR_YY1_TARGETS_DN	SET	235	0.040558	0.004564	0.061067	0.2533	AFFAR_YY1_TARGETS_DN	ibd
AFFAR_YY1_TARGETS_UP	SET	181	0.058676	0.0058034	0.069448	0.19909	AFFAR_YY1_TARGETS_UP	ibd
AGARWAL_AKT_PATHWAY_TARGETS	SET	10	0.4719	0.011022	0.29414	0.054332	AGARWAL_AKT_PATHWAY_TARGETS	ibd
AGUIRRE_PANCREATIC_CANCER_CO...1	SET	230	0.055718	0.0062038	0.066535	0.20118	AGUIRRE_PANCREATIC_CANCER_COPY_NUMBER_DN	ibd
AGUIRRE_PANCREATIC_CANCER_CO...2	SET	289	0.083584	0.010415	0.056667	0.070117	AGUIRRE_PANCREATIC_CANCER_COPY_NUMBER_UP	ibd
AIGNER_ZEB1_TARGETS	SET	33	0.21142	0.0089648	0.17971	0.11972	AIGNER_ZEB1_TARGETS	ibd
AIYAR_COBRA1_TARGETS_DN	SET	26	-0.0023187	-8.7291e-05	0.18672	0.50495	AIYAR_COBRA1_TARGETS_DN	ibd
AIYAR_COBRA1_TARGETS_UP	SET	37	-0.17932	-0.0080508	0.15701	0.87328	AIYAR_COBRA1_TARGETS_UP	ibd
AKL_HTLV1_INFECTION_DN	SET	63	0.1141	0.0066795	0.12068	0.17223	AKL_HTLV1_INFECTION_DN	ibd
AKL_HTLV1_INFECTION_UP	SET	24	0.12168	0.0044011	0.18242	0.25239	AKL_HTLV1_INFECTION_UP	ibd
ALCALAY_AML_BY_NPM1_LOCALIZA...1	SET	168	0.032792	0.0031258	0.073545	0.32784	ALCALAY_AML_BY_NPM1_LOCALIZATION_DN	ibd
ALCALAY_AML_BY_NPM1_LOCALIZA...2	SET	128	0.10509	0.0087535	0.086459	0.1121	ALCALAY_AML_BY_NPM1_LOCALIZATION_UP	ibd
ALCALA_APOPTOSIS	SET	83	-0.15229	-0.010227	0.10005	0.936	ALCALA_APOPTOSIS	ibd
ALFANO_MYC_TARGETS	SET	225	-0.041771	-0.0046007	0.06261	0.74766	ALFANO_MYC_TARGETS	ibd
ALONSO_METASTASIS_DN	SET	24	0.23131	0.0083666	0.18585	0.10665	ALONSO_METASTASIS_DN	ibd
ALONSO_METASTASIS_EMT_DN	SET	5	-0.12121	-0.0020022	0.48967	0.59775	ALONSO_METASTASIS_EMT_DN	ibd
ALONSO_METASTASIS_EMT_UP	SET	33	0.15312	0.006493	0.16385	0.17502	ALONSO_METASTASIS_EMT_UP	ibd
ALONSO_METASTASIS_NEURAL_UP	SET	16	0.42416	0.01253	0.24564	0.042114	ALONSO_METASTASIS_NEURAL_UP	ibd
ALONSO_METASTASIS_UP	SET	176	0.024122	0.0023529	0.07046	0.36604	ALONSO_METASTASIS_UP	ibd
ALTEMEIER_RESPONSE_TO_LPS_WI...	SET	109	0.37883	0.029134	0.092501	2.1171e-05	ALTEMEIER_RESPONSE_TO_LPS_WITH_MECHANICAL_VENTILATION	ibd
AMBROSINI_FLAVOPIRIDOL_TREAT...	SET	102	-0.0051372	-0.00038225	0.09713	0.52109	AMBROSINI_FLAVOPIRIDOL_TREATMENT_TP53	ibd
AMIT_DELAYED_EARLY_GENES	SET	18	1.0285	0.032223	0.22755	3.1146e-06	AMIT_DELAYED_EARLY_GENES	ibd
AMIT_EGF_RESPONSE_120_HELA	SET	63	-0.029196	-0.0017092	0.10551	0.609	AMIT_EGF_RESPONSE_120_HELA	ibd
AMIT_EGF_RESPONSE_120_MCF10A	SET	39	0.2013	0.0092781	0.14686	0.085244	AMIT_EGF_RESPONSE_120_MCF10A	ibd
AMIT_EGF_RESPONSE_20_HELA	SET	10	0.15577	0.0036383	0.32069	0.31358	AMIT_EGF_RESPONSE_20_HELA	ibd
AMIT_EGF_RESPONSE_20_MCF10A	SET	11	0.31985	0.0078351	0.25032	0.10067	AMIT_EGF_RESPONSE_20_MCF10A	ibd
AMIT_EGF_RESPONSE_240_HELA	SET	59	0.34649	0.019631	0.12836	0.0034766	AMIT_EGF_RESPONSE_240_HELA	ibd
AMIT_EGF_RESPONSE_240_MCF10A	SET	21	0.31946	0.01081	0.22053	0.073734	AMIT_EGF_RESPONSE_240_MCF10A	ibd
AMIT_EGF_RESPONSE_40_HELA	SET	40	0.34936	0.016307	0.15069	0.010219	AMIT_EGF_RESPONSE_40_HELA	ibd
AMIT_EGF_RESPONSE_40_MCF10A	SET	16	0.33839	0.0099961	0.24878	0.086894	AMIT_EGF_RESPONSE_40_MCF10A	ibd
AMIT_EGF_RESPONSE_480_HELA	SET	155	0.090446	0.0082842	0.073868	0.1104	AMIT_EGF_RESPONSE_480_HELA	ibd
AMIT_EGF_RESPONSE_480_MCF10A	SET	42	0.011449	0.00054756	0.13814	0.46697	AMIT_EGF_RESPONSE_480_MCF10A	ibd
AMIT_EGF_RESPONSE_60_HELA	SET	42	0.34608	0.016551	0.14562	0.0087444	AMIT_EGF_RESPONSE_60_HELA	ibd
AMIT_EGF_RESPONSE_60_MCF10A	SET	36	0.19734	0.0087392	0.17114	0.12445	AMIT_EGF_RESPONSE_60_MCF10A	ibd
AMIT_SERUM_RESPONSE_120_MCF1...	SET	63	-0.15773	-0.0092334	0.11899	0.90749	AMIT_SERUM_RESPONSE_120_MCF10A	ibd
AMIT_SERUM_RESPONSE_20_MCF10A	SET	15	0.25081	0.0071737	0.27912	0.18445	AMIT_SERUM_RESPONSE_20_MCF10A	ibd
AMIT_SERUM_RESPONSE_240_MCF1...	SET	55	-0.068954	-0.0037724	0.13543	0.69467	AMIT_SERUM_RESPONSE_240_MCF10A	ibd
AMIT_SERUM_RESPONSE_40_MCF10A	SET	29	0.042121	0.0016745	0.17113	0.40279	AMIT_SERUM_RESPONSE_40_MCF10A	ibd
AMIT_SERUM_RESPONSE_480_MCF1...	SET	33	-0.15071	-0.0063909	0.15734	0.83094	AMIT_SERUM_RESPONSE_480_MCF10A	ibd
AMIT_SERUM_RESPONSE_60_MCF10A	SET	53	0.29719	0.015962	0.13951	0.016586	AMIT_SERUM_RESPONSE_60_MCF10A	ibd
AMUNDSON_DNA_DAMAGE_RESPONSE...	SET	16	0.012577	0.00037153	0.24686	0.47968	AMUNDSON_DNA_DAMAGE_RESPONSE_TP53	ibd
AMUNDSON_RESPONSE_TO_ARSENITE	SET	198	-0.10058	-0.010399	0.066244	0.93552	AMUNDSON_RESPONSE_TO_ARSENITE	ibd
ANASTASSIOU_MULTICANCER_INVA...	SET	61	-0.13388	-0.0077124	0.12689	0.85429	ANASTASSIOU_MULTICANCER_INVASIVENESS_SIGNATURE	ibd
ANDERSEN_CHOLANGIOCARCINOMA_...1	SET	58	-0.44772	-0.025152	0.12379	0.99985	ANDERSEN_CHOLANGIOCARCINOMA_CLASS1	ibd
ANDERSEN_CHOLANGIOCARCINOMA_...2	SET	167	-0.033641	-0.0031973	0.071152	0.68182	ANDERSEN_CHOLANGIOCARCINOMA_CLASS2	ibd
ANDERSEN_LIVER_CANCER_KRT19_...1	SET	72	-0.085843	-0.0053709	0.10538	0.79234	ANDERSEN_LIVER_CANCER_KRT19_DN	ibd
ANDERSEN_LIVER_CANCER_KRT19_...2	SET	30	-0.2332	-0.0094292	0.16869	0.91657	ANDERSEN_LIVER_CANCER_KRT19_UP	ibd
APPEL_IMATINIB_RESPONSE	SET	30	-0.043731	-0.0017682	0.1569	0.60977	APPEL_IMATINIB_RESPONSE	ibd
APPIERTO_RESPONSE_TO_FENRETI...1	SET	48	-0.11814	-0.0060391	0.12587	0.82602	APPIERTO_RESPONSE_TO_FENRETINIDE_DN	ibd
APPIERTO_RESPONSE_TO_FENRETI...2	SET	37	-0.15934	-0.0071534	0.14853	0.8583	APPIERTO_RESPONSE_TO_FENRETINIDE_UP	ibd
APRELIKOVA_BRCA1_TARGETS	SET	44	-0.030235	-0.00148	0.12932	0.59243	APRELIKOVA_BRCA1_TARGETS	ibd
ASGHARZADEH_NEUROBLASTOMA_PO...	SET	39	-0.032628	-0.0015038	0.13797	0.59347	ASGHARZADEH_NEUROBLASTOMA_POOR_SURVIVAL_DN	ibd
ASTIER_INTEGRIN_SIGNALING	SET	53	-0.17621	-0.0094642	0.13145	0.90996	ASTIER_INTEGRIN_SIGNALING	ibd
ASTON_MAJOR_DEPRESSIVE_DISOR...1	SET	145	0.053761	0.0047639	0.078598	0.24699	ASTON_MAJOR_DEPRESSIVE_DISORDER_DN	ibd
ASTON_MAJOR_DEPRESSIVE_DISOR...2	SET	45	0.0086256	0.00042697	0.14165	0.47572	ASTON_MAJOR_DEPRESSIVE_DISORDER_UP	ibd
AUJLA_IL22_AND_IL17A_SIGNALI...	SET	9	0.78721	0.017444	0.26896	0.001714	AUJLA_IL22_AND_IL17A_SIGNALING	ibd
AUNG_GASTRIC_CANCER	SET	47	0.077872	0.0039392	0.13287	0.27892	AUNG_GASTRIC_CANCER	ibd
AZARE_NEOPLASTIC_TRANSFORMAT...1	SET	17	0.26814	0.0081645	0.21978	0.11123	AZARE_NEOPLASTIC_TRANSFORMATION_BY_STAT3_DN	ibd
AZARE_NEOPLASTIC_TRANSFORMAT...2	SET	116	0.03772	0.002992	0.090747	0.33883	AZARE_NEOPLASTIC_TRANSFORMATION_BY_STAT3_UP	ibd
AZARE_STAT3_TARGETS	SET	23	0.097267	0.0034442	0.2059	0.31833	AZARE_STAT3_TARGETS	ibd
BACOLOD_RESISTANCE_TO_ALKYLA...1	SET	45	0.22578	0.011176	0.15241	0.069269	BACOLOD_RESISTANCE_TO_ALKYLATING_AGENTS_DN	ibd
BACOLOD_RESISTANCE_TO_ALKYLA...2	SET	23	0.12151	0.0043027	0.19272	0.26418	BACOLOD_RESISTANCE_TO_ALKYLATING_AGENTS_UP	ibd
BAELDE_DIABETIC_NEPHROPATHY_...1	SET	402	-0.045883	-0.0067218	0.049366	0.82367	BAELDE_DIABETIC_NEPHROPATHY_DN	ibd
BAELDE_DIABETIC_NEPHROPATHY_...2	SET	80	0.12533	0.0082642	0.10903	0.12517	BAELDE_DIABETIC_NEPHROPATHY_UP	ibd
BAE_BRCA1_TARGETS_DN	SET	29	0.072097	0.0028662	0.17995	0.34434	BAE_BRCA1_TARGETS_DN	ibd
BAE_BRCA1_TARGETS_UP	SET	63	-0.0018578	-0.00010876	0.11637	0.50637	BAE_BRCA1_TARGETS_UP	ibd
BAFNA_MUC4_TARGETS_UP	SET	3	-0.16899	-0.0021624	0.52591	0.62602	BAFNA_MUC4_TARGETS_UP	ibd
BAKER_HEMATOPOESIS_STAT1_TAR...	SET	10	0.30752	0.0071827	0.30623	0.15764	BAKER_HEMATOPOESIS_STAT1_TARGETS	ibd
BAKER_HEMATOPOESIS_STAT5_TAR...	SET	7	0.7656	0.014963	0.4112	0.03132	BAKER_HEMATOPOESIS_STAT5_TARGETS	ibd
BAKER_HEMATOPOIESIS_STAT3_TA...	SET	14	0.3618	0.0099977	0.26594	0.086857	BAKER_HEMATOPOIESIS_STAT3_TARGETS	ibd
BAKKER_FOXO3_TARGETS_DN	SET	158	0.056181	0.0051949	0.073768	0.22316	BAKKER_FOXO3_TARGETS_DN	ibd
BAKKER_FOXO3_TARGETS_UP	SET	51	0.12338	0.0065009	0.13143	0.17393	BAKKER_FOXO3_TARGETS_UP	ibd
BALDWIN_PRKCI_TARGETS_UP	SET	34	0.10622	0.0045719	0.1617	0.25562	BALDWIN_PRKCI_TARGETS_UP	ibd
BALLIF_DEVELOPMENTAL_DISABIL...	SET	13	0.24165	0.0064348	0.2571	0.17364	BALLIF_DEVELOPMENTAL_DISABILITY_P16_P12_DELETION	ibd
BANDRES_RESPONSE_TO_CARMUSTI...1	SET	30	0.054097	0.0021873	0.1659	0.37218	BANDRES_RESPONSE_TO_CARMUSTIN_MGMT_24HR_DN	ibd
BANDRES_RESPONSE_TO_CARMUSTI...2	SET	8	0.32534	0.0067972	0.30439	0.14258	BANDRES_RESPONSE_TO_CARMUSTIN_MGMT_24HR_UP	ibd
BANDRES_RESPONSE_TO_CARMUSTI...3	SET	146	0.052898	0.0047034	0.074968	0.24022	BANDRES_RESPONSE_TO_CARMUSTIN_MGMT_48HR_DN	ibd
BANDRES_RESPONSE_TO_CARMUSTI...4	SET	17	0.35823	0.010907	0.20611	0.041109	BANDRES_RESPONSE_TO_CARMUSTIN_MGMT_48HR_UP	ibd
BANDRES_RESPONSE_TO_CARMUSTI...5	SET	9	-0.0061574	-0.00013644	0.35353	0.50695	BANDRES_RESPONSE_TO_CARMUSTIN_WITHOUT_MGMT_24HR_DN	ibd
BANDRES_RESPONSE_TO_CARMUSTI...6	SET	12	-0.097832	-0.002503	0.21553	0.67505	BANDRES_RESPONSE_TO_CARMUSTIN_WITHOUT_MGMT_24HR_UP	ibd
BANDRES_RESPONSE_TO_CARMUSTI...7	SET	29	-0.30114	-0.011972	0.17892	0.95382	BANDRES_RESPONSE_TO_CARMUSTIN_WITHOUT_MGMT_48HR_DN	ibd
BANDRES_RESPONSE_TO_CARMUSTI...8	SET	18	-0.034685	-0.0010867	0.19074	0.57215	BANDRES_RESPONSE_TO_CARMUSTIN_WITHOUT_MGMT_48HR_UP	ibd
BANG_VERTEPORFIN_ENDOMETRIAL...1	SET	14	-0.11415	-0.0031545	0.2266	0.69279	BANG_VERTEPORFIN_ENDOMETRIAL_CANCER_CELLS_DN	ibd
BANG_VERTEPORFIN_ENDOMETRIAL...2	SET	18	-0.063825	-0.0019996	0.21338	0.61757	BANG_VERTEPORFIN_ENDOMETRIAL_CANCER_CELLS_UP	ibd
BARIS_THYROID_CANCER_DN	SET	52	0.16592	0.0088271	0.12741	0.096426	BARIS_THYROID_CANCER_DN	ibd
BARIS_THYROID_CANCER_UP	SET	23	0.014062	0.00049795	0.18646	0.46994	BARIS_THYROID_CANCER_UP	ibd
BARRIER_CANCER_RELAPSE_NORMA...1	SET	25	0.18754	0.0069232	0.17061	0.13583	BARRIER_CANCER_RELAPSE_NORMAL_SAMPLE_DN	ibd
BARRIER_CANCER_RELAPSE_NORMA...2	SET	31	-0.19275	-0.0079221	0.17776	0.86087	BARRIER_CANCER_RELAPSE_NORMAL_SAMPLE_UP	ibd
BARRIER_CANCER_RELAPSE_TUMOR...1	SET	10	-0.21693	-0.0050669	0.22964	0.82757	BARRIER_CANCER_RELAPSE_TUMOR_SAMPLE_DN	ibd
BARRIER_CANCER_RELAPSE_TUMOR...2	SET	14	-0.16133	-0.0044581	0.21456	0.77395	BARRIER_CANCER_RELAPSE_TUMOR_SAMPLE_UP	ibd
BARRIER_COLON_CANCER_RECURRE...1	SET	15	-0.0092439	-0.0002644	0.24894	0.51481	BARRIER_COLON_CANCER_RECURRENCE_DN	ibd
BARRIER_COLON_CANCER_RECURRE...2	SET	39	-0.099384	-0.0045806	0.14125	0.75916	BARRIER_COLON_CANCER_RECURRENCE_UP	ibd
BASAKI_YBX1_TARGETS_DN	SET	358	0.021336	0.0029533	0.049231	0.33237	BASAKI_YBX1_TARGETS_DN	ibd
BASAKI_YBX1_TARGETS_UP	SET	267	0.033166	0.0039746	0.054371	0.27094	BASAKI_YBX1_TARGETS_UP	ibd
BASSO_B_LYMPHOCYTE_NETWORK	SET	135	-0.036569	-0.0031276	0.076151	0.68446	BASSO_B_LYMPHOCYTE_NETWORK	ibd
BASSO_CD40_SIGNALING_DN	SET	66	0.085538	0.0051249	0.12357	0.2444	BASSO_CD40_SIGNALING_DN	ibd
BASSO_CD40_SIGNALING_UP	SET	87	0.60831	0.041821	0.10323	1.9356e-09	BASSO_CD40_SIGNALING_UP	ibd
BASSO_HAIRY_CELL_LEUKEMIA_DN	SET	5	0.14994	0.0024767	0.39474	0.35203	BASSO_HAIRY_CELL_LEUKEMIA_DN	ibd
BASSO_HAIRY_CELL_LEUKEMIA_UP	SET	74	0.13414	0.0085084	0.10924	0.10974	BASSO_HAIRY_CELL_LEUKEMIA_UP	ibd
BAUS_TFF2_TARGETS_DN	SET	10	0.17779	0.0041528	0.31756	0.28779	BAUS_TFF2_TARGETS_DN	ibd
BAUS_TFF2_TARGETS_UP	SET	26	0.038219	0.0014388	0.16988	0.411	BAUS_TFF2_TARGETS_UP	ibd
BECKER_TAMOXIFEN_RESISTANCE_...1	SET	50	0.01203	0.00062761	0.13128	0.46349	BECKER_TAMOXIFEN_RESISTANCE_DN	ibd
BECKER_TAMOXIFEN_RESISTANCE_...2	SET	53	-0.074575	-0.0040053	0.12448	0.72544	BECKER_TAMOXIFEN_RESISTANCE_UP	ibd
BEGUM_TARGETS_OF_PAX3_FOXO1_...1	SET	7	0.30161	0.0058945	0.40946	0.23069	BEGUM_TARGETS_OF_PAX3_FOXO1_FUSION_AND_PAX3	ibd
BEGUM_TARGETS_OF_PAX3_FOXO1_...2	SET	45	0.098814	0.0048914	0.15784	0.26564	BEGUM_TARGETS_OF_PAX3_FOXO1_FUSION_DN	ibd
BEGUM_TARGETS_OF_PAX3_FOXO1_...3	SET	54	0.024718	0.00134	0.14104	0.43044	BEGUM_TARGETS_OF_PAX3_FOXO1_FUSION_UP	ibd
BEIER_GLIOMA_STEM_CELL_DN	SET	54	0.025088	0.0013601	0.12072	0.41769	BEIER_GLIOMA_STEM_CELL_DN	ibd
BEIER_GLIOMA_STEM_CELL_UP	SET	37	-0.13518	-0.0060688	0.15006	0.81615	BEIER_GLIOMA_STEM_CELL_UP	ibd
BENITEZ_GBM_PROTEASOME_INHIB...	SET	45	-0.0025879	-0.0001281	0.13035	0.50792	BENITEZ_GBM_PROTEASOME_INHIBITION_RESPONSE	ibd
BENNETT_SYSTEMIC_LUPUS_ERYTH...	SET	24	-0.25255	-0.0091349	0.18885	0.90943	BENNETT_SYSTEMIC_LUPUS_ERYTHEMATOSUS	ibd
BENPORATH_CYCLING_GENES	SET	599	0.022866	0.0040666	0.03729	0.26987	BENPORATH_CYCLING_GENES	ibd
BENPORATH_EED_TARGETS	SET	906	-0.014071	-0.0030508	0.034539	0.65814	BENPORATH_EED_TARGETS	ibd
BENPORATH_ES_1	SET	344	-0.038377	-0.0052093	0.048866	0.78387	BENPORATH_ES_1	ibd
BENPORATH_ES_2	SET	32	0.098166	0.0040991	0.16797	0.27947	BENPORATH_ES_2	ibd
BENPORATH_ES_CORE_NINE	SET	7	0.1894	0.0037016	0.37275	0.30568	BENPORATH_ES_CORE_NINE	ibd
BENPORATH_ES_CORE_NINE_CORRE...	SET	91	0.047449	0.0033358	0.095902	0.31039	BENPORATH_ES_CORE_NINE_CORRELATED	ibd
BENPORATH_ES_WITH_H3K27ME3	SET	1001	-0.023457	-0.0053311	0.032995	0.76143	BENPORATH_ES_WITH_H3K27ME3	ibd
BENPORATH_MYC_MAX_TARGETS	SET	699	0.013503	0.0025867	0.033271	0.34243	BENPORATH_MYC_MAX_TARGETS	ibd
BENPORATH_MYC_TARGETS_WITH_E...	SET	205	0.12796	0.01346	0.062872	0.020921	BENPORATH_MYC_TARGETS_WITH_EBOX	ibd
BENPORATH_NANOG_TARGETS	SET	919	0.013404	0.0029259	0.031194	0.33371	BENPORATH_NANOG_TARGETS	ibd
BENPORATH_NOS_TARGETS	SET	167	0.1991	0.018923	0.071446	0.0026653	BENPORATH_NOS_TARGETS	ibd
BENPORATH_OCT4_TARGETS	SET	270	0.14081	0.016968	0.057794	0.0074211	BENPORATH_OCT4_TARGETS	ibd
BENPORATH_PRC2_TARGETS	SET	578	-0.044004	-0.0076918	0.043528	0.84397	BENPORATH_PRC2_TARGETS	ibd
BENPORATH_PROLIFERATION	SET	142	0.0088069	0.00077236	0.069067	0.44927	BENPORATH_PROLIFERATION	ibd
BENPORATH_SOX2_TARGETS	SET	687	0.014111	0.0026808	0.035993	0.34752	BENPORATH_SOX2_TARGETS	ibd
BENPORATH_SUZ12_TARGETS	SET	888	-0.024133	-0.0051829	0.035019	0.75463	BENPORATH_SUZ12_TARGETS	ibd
BERENJENO_ROCK_SIGNALING_NOT...1	SET	48	0.059441	0.0030386	0.14189	0.33764	BERENJENO_ROCK_SIGNALING_NOT_VIA_RHOA_DN	ibd
BERENJENO_ROCK_SIGNALING_NOT...2	SET	25	-0.27993	-0.010334	0.17073	0.94945	BERENJENO_ROCK_SIGNALING_NOT_VIA_RHOA_UP	ibd
BERENJENO_TRANSFORMED_BY_RHO...1	SET	374	-0.035549	-0.0050272	0.047591	0.77246	BERENJENO_TRANSFORMED_BY_RHOA_DN	ibd
BERENJENO_TRANSFORMED_BY_RHO...2	SET	27	-0.21007	-0.0080587	0.18717	0.86914	BERENJENO_TRANSFORMED_BY_RHOA_FOREVER_DN	ibd
BERENJENO_TRANSFORMED_BY_RHO...3	SET	20	-0.23828	-0.0078686	0.23563	0.84404	BERENJENO_TRANSFORMED_BY_RHOA_FOREVER_UP	ibd
BERENJENO_TRANSFORMED_BY_RHO...4	SET	27	0.14809	0.0056808	0.18882	0.21645	BERENJENO_TRANSFORMED_BY_RHOA_REVERSIBLY_DN	ibd
BERENJENO_TRANSFORMED_BY_RHO...5	SET	8	0.32233	0.0067343	0.35317	0.18071	BERENJENO_TRANSFORMED_BY_RHOA_REVERSIBLY_UP	ibd
BERENJENO_TRANSFORMED_BY_RHO...6	SET	506	-0.00058972	-9.6645e-05	0.039769	0.50592	BERENJENO_TRANSFORMED_BY_RHOA_UP	ibd
BERGER_MBD2_TARGETS	SET	4	0.47987	0.0070899	0.50923	0.17302	BERGER_MBD2_TARGETS	ibd
BERNARD_PPAPDC1B_TARGETS_DN	SET	56	0.098065	0.0054135	0.13507	0.23392	BERNARD_PPAPDC1B_TARGETS_DN	ibd
BERNARD_PPAPDC1B_TARGETS_UP	SET	35	-0.010348	-0.00045188	0.15009	0.52748	BERNARD_PPAPDC1B_TARGETS_UP	ibd
BERTUCCI_INVASIVE_CARCINOMA_...1	SET	42	0.010898	0.00052119	0.14311	0.46965	BERTUCCI_INVASIVE_CARCINOMA_DUCTAL_VS_LOBULAR_DN	ibd
BERTUCCI_INVASIVE_CARCINOMA_...2	SET	24	0.11925	0.0043132	0.18306	0.2574	BERTUCCI_INVASIVE_CARCINOMA_DUCTAL_VS_LOBULAR_UP	ibd
BERTUCCI_MEDULLARY_VS_DUCTAL...1	SET	161	-0.10853	-0.010129	0.074736	0.92677	BERTUCCI_MEDULLARY_VS_DUCTAL_BREAST_CANCER_DN	ibd
BERTUCCI_MEDULLARY_VS_DUCTAL...2	SET	175	0.16027	0.015589	0.068963	0.010069	BERTUCCI_MEDULLARY_VS_DUCTAL_BREAST_CANCER_UP	ibd
BHATI_G2M_ARREST_BY_2METHOXY...1	SET	114	0.10369	0.0081542	0.083354	0.10676	BHATI_G2M_ARREST_BY_2METHOXYESTRADIOL_DN	ibd
BHATI_G2M_ARREST_BY_2METHOXY...2	SET	109	-0.087777	-0.0067505	0.081258	0.85997	BHATI_G2M_ARREST_BY_2METHOXYESTRADIOL_UP	ibd
BHATTACHARYA_EMBRYONIC_STEM_...	SET	75	-0.045672	-0.0029163	0.099897	0.67623	BHATTACHARYA_EMBRYONIC_STEM_CELL	ibd
BHAT_ESR1_TARGETS_NOT_VIA_AK...1	SET	87	0.18221	0.012526	0.10665	0.043792	BHAT_ESR1_TARGETS_NOT_VIA_AKT1_DN	ibd
BHAT_ESR1_TARGETS_NOT_VIA_AK...2	SET	202	-0.03441	-0.0035933	0.068039	0.69348	BHAT_ESR1_TARGETS_NOT_VIA_AKT1_UP	ibd
BHAT_ESR1_TARGETS_VIA_AKT1_DN	SET	82	-0.018435	-0.0012306	0.11111	0.56589	BHAT_ESR1_TARGETS_VIA_AKT1_DN	ibd
BHAT_ESR1_TARGETS_VIA_AKT1_UP	SET	269	0.010488	0.0012615	0.057773	0.42797	BHAT_ESR1_TARGETS_VIA_AKT1_UP	ibd
BIDUS_METASTASIS_DN	SET	138	-0.015534	-0.0013431	0.076815	0.58013	BIDUS_METASTASIS_DN	ibd
BIDUS_METASTASIS_UP	SET	195	0.03225	0.0033095	0.065745	0.31188	BIDUS_METASTASIS_UP	ibd
BILANGES_RAPAMYCIN_SENSITIVE...1	SET	35	-0.026066	-0.0011382	0.15449	0.56699	BILANGES_RAPAMYCIN_SENSITIVE_GENES	ibd
BILANGES_RAPAMYCIN_SENSITIVE...2	SET	58	0.053638	0.0030133	0.12557	0.33463	BILANGES_RAPAMYCIN_SENSITIVE_VIA_TSC1_AND_TSC2	ibd
BILANGES_SERUM_AND_RAPAMYCIN...	SET	63	0.090813	0.0053163	0.10744	0.19898	BILANGES_SERUM_AND_RAPAMYCIN_SENSITIVE_GENES	ibd
BILANGES_SERUM_RESPONSE_TRAN...	SET	30	0.17843	0.0072144	0.15958	0.13178	BILANGES_SERUM_RESPONSE_TRANSLATION	ibd
BILANGES_SERUM_SENSITIVE_GEN...	SET	71	0.047547	0.0029543	0.11096	0.33414	BILANGES_SERUM_SENSITIVE_GENES	ibd
BILANGES_SERUM_SENSITIVE_VIA...1	SET	20	-0.09468	-0.0031266	0.19569	0.68574	BILANGES_SERUM_SENSITIVE_VIA_TSC1	ibd
BILANGES_SERUM_SENSITIVE_VIA...2	SET	27	0.079602	0.0030537	0.18281	0.33163	BILANGES_SERUM_SENSITIVE_VIA_TSC2	ibd
BILBAN_B_CLL_LPL_DN	SET	36	-0.010858	-0.00048086	0.15734	0.52751	BILBAN_B_CLL_LPL_DN	ibd
BILBAN_B_CLL_LPL_UP	SET	57	0.21186	0.011799	0.12641	0.046879	BILBAN_B_CLL_LPL_UP	ibd
BILD_CTNNB1_ONCOGENIC_SIGNAT...	SET	73	0.083043	0.0052316	0.10845	0.22192	BILD_CTNNB1_ONCOGENIC_SIGNATURE	ibd
BILD_E2F3_ONCOGENIC_SIGNATURE	SET	236	-0.050412	-0.0056848	0.063343	0.78694	BILD_E2F3_ONCOGENIC_SIGNATURE	ibd
BILD_HRAS_ONCOGENIC_SIGNATURE	SET	230	-0.013247	-0.001475	0.06326	0.58293	BILD_HRAS_ONCOGENIC_SIGNATURE	ibd
BILD_MYC_ONCOGENIC_SIGNATURE	SET	189	-0.018862	-0.001906	0.06276	0.61812	BILD_MYC_ONCOGENIC_SIGNATURE	ibd
BILD_SRC_ONCOGENIC_SIGNATURE	SET	57	0.12895	0.0071818	0.11706	0.13533	BILD_SRC_ONCOGENIC_SIGNATURE	ibd
BIOCARTA_41BB_PATHWAY	SET	18	0.5208	0.016317	0.19643	0.0040132	BIOCARTA_41BB_PATHWAY	ibd
BIOCARTA_ACE2_PATHWAY	SET	9	0.068031	0.0015075	0.38681	0.4302	BIOCARTA_ACE2_PATHWAY	ibd
BIOCARTA_ACETAMINOPHEN_PATHW...	SET	5	-0.2198	-0.0036307	0.32934	0.74774	BIOCARTA_ACETAMINOPHEN_PATHWAY	ibd
BIOCARTA_ACH_PATHWAY	SET	14	-0.12274	-0.0033918	0.24605	0.69106	BIOCARTA_ACH_PATHWAY	ibd
BIOCARTA_ACTINY_PATHWAY	SET	11	0.38011	0.0093114	0.3266	0.12225	BIOCARTA_ACTINY_PATHWAY	ibd
BIOCARTA_AGPCR_PATHWAY	SET	11	-0.20047	-0.0049109	0.27611	0.7661	BIOCARTA_AGPCR_PATHWAY	ibd
BIOCARTA_AGR_PATHWAY	SET	30	0.19735	0.0079794	0.17738	0.13295	BIOCARTA_AGR_PATHWAY	ibd
BIOCARTA_AHSP_PATHWAY	SET	9	0.05005	0.0011091	0.28406	0.43007	BIOCARTA_AHSP_PATHWAY	ibd
BIOCARTA_AKAP13_PATHWAY	SET	11	0.46983	0.011509	0.33319	0.079265	BIOCARTA_AKAP13_PATHWAY	ibd
BIOCARTA_AKAP95_PATHWAY	SET	11	-0.21192	-0.0051913	0.29069	0.767	BIOCARTA_AKAP95_PATHWAY	ibd
BIOCARTA_AKAPCENTROSOME_PATH...	SET	14	-0.081706	-0.0022578	0.27869	0.61531	BIOCARTA_AKAPCENTROSOME_PATHWAY	ibd
BIOCARTA_AKT_PATHWAY	SET	20	0.057513	0.0018992	0.20282	0.38838	BIOCARTA_AKT_PATHWAY	ibd
BIOCARTA_ALK_PATHWAY	SET	34	0.30015	0.012918	0.16875	0.037654	BIOCARTA_ALK_PATHWAY	ibd
BIOCARTA_ALTERNATIVE_PATHWAY	SET	7	-0.16748	-0.0032732	0.3791	0.67068	BIOCARTA_ALTERNATIVE_PATHWAY	ibd
BIOCARTA_AMAN_PATHWAY	SET	15	-0.31809	-0.0090982	0.23548	0.91161	BIOCARTA_AMAN_PATHWAY	ibd
BIOCARTA_AMI_PATHWAY	SET	18	-0.43561	-0.013648	0.21703	0.97762	BIOCARTA_AMI_PATHWAY	ibd
BIOCARTA_ARAP_PATHWAY	SET	17	0.27694	0.0084324	0.20438	0.087711	BIOCARTA_ARAP_PATHWAY	ibd
BIOCARTA_ARENRF2_PATHWAY	SET	20	0.045615	0.0015064	0.23611	0.4234	BIOCARTA_ARENRF2_PATHWAY	ibd
BIOCARTA_ARF_PATHWAY	SET	17	0.35298	0.010748	0.21977	0.054129	BIOCARTA_ARF_PATHWAY	ibd
BIOCARTA_ASBCELL_PATHWAY	SET	9	0.83843	0.018579	0.2964	0.0023398	BIOCARTA_ASBCELL_PATHWAY	ibd
BIOCARTA_AT1R_PATHWAY	SET	26	0.2157	0.0081203	0.16739	0.098766	BIOCARTA_AT1R_PATHWAY	ibd
BIOCARTA_ATM_PATHWAY	SET	20	0.1849	0.0061058	0.21617	0.19619	BIOCARTA_ATM_PATHWAY	ibd
BIOCARTA_ATRBRCA_PATHWAY	SET	22	0.32725	0.011334	0.18151	0.035705	BIOCARTA_ATRBRCA_PATHWAY	ibd
BIOCARTA_BAD_PATHWAY	SET	24	-0.032122	-0.0011619	0.18842	0.56768	BIOCARTA_BAD_PATHWAY	ibd
BIOCARTA_BARD1_PATHWAY	SET	8	0.52709	0.011012	0.2978	0.038375	BIOCARTA_BARD1_PATHWAY	ibd
BIOCARTA_BARRESTIN_PATHWAY	SET	12	-0.21586	-0.0055227	0.27718	0.78194	BIOCARTA_BARRESTIN_PATHWAY	ibd
BIOCARTA_BARRESTIN_SRC_PATHW...	SET	17	-0.099488	-0.0030292	0.23809	0.66197	BIOCARTA_BARRESTIN_SRC_PATHWAY	ibd
BIOCARTA_BARR_MAPK_PATHWAY	SET	14	-0.23822	-0.0065827	0.27417	0.80753	BIOCARTA_BARR_MAPK_PATHWAY	ibd
BIOCARTA_BBCELL_PATHWAY	SET	5	0.18662	0.0030826	0.46084	0.34276	BIOCARTA_BBCELL_PATHWAY	ibd
BIOCARTA_BCELLSURVIVAL_PATHW...	SET	14	0.11822	0.0032669	0.26966	0.33055	BIOCARTA_BCELLSURVIVAL_PATHWAY	ibd
BIOCARTA_BCR_PATHWAY	SET	31	0.32225	0.013245	0.16301	0.024038	BIOCARTA_BCR_PATHWAY	ibd
BIOCARTA_BIOPEPTIDES_PATHWAY	SET	28	0.28423	0.011104	0.16205	0.039726	BIOCARTA_BIOPEPTIDES_PATHWAY	ibd
BIOCARTA_BLYMPHOCYTE_PATHWAY	SET	9	0.79643	0.017648	0.32548	0.0072084	BIOCARTA_BLYMPHOCYTE_PATHWAY	ibd
BIOCARTA_BOTULIN_PATHWAY	SET	5	-0.0025144	-4.1533e-05	0.38569	0.5026	BIOCARTA_BOTULIN_PATHWAY	ibd
BIOCARTA_BTG2_PATHWAY	SET	11	0.081622	0.0019995	0.30731	0.39527	BIOCARTA_BTG2_PATHWAY	ibd
BIOCARTA_CACAM_PATHWAY	SET	9	-0.25726	-0.0057006	0.34105	0.77467	BIOCARTA_CACAM_PATHWAY	ibd
BIOCARTA_CALCINEURIN_PATHWAY	SET	17	0.68623	0.020894	0.25186	0.0032221	BIOCARTA_CALCINEURIN_PATHWAY	ibd
BIOCARTA_CARDIACEGF_PATHWAY	SET	17	0.089977	0.0027396	0.24999	0.35946	BIOCARTA_CARDIACEGF_PATHWAY	ibd
BIOCARTA_CARM1_PATHWAY	SET	12	-0.45421	-0.011621	0.2493	0.96576	BIOCARTA_CARM1_PATHWAY	ibd
BIOCARTA_CARM_ER_PATHWAY	SET	22	0.11417	0.003954	0.18999	0.27395	BIOCARTA_CARM_ER_PATHWAY	ibd
BIOCARTA_CASPASE_PATHWAY	SET	21	-0.0017844	-6.038e-05	0.19593	0.50363	BIOCARTA_CASPASE_PATHWAY	ibd
BIOCARTA_CB1R_PATHWAY	SET	7	-0.043259	-0.00084544	0.31499	0.55462	BIOCARTA_CB1R_PATHWAY	ibd
BIOCARTA_CBL_PATHWAY	SET	11	0.061053	0.0014956	0.26856	0.41009	BIOCARTA_CBL_PATHWAY	ibd
BIOCARTA_CCR3_PATHWAY	SET	18	0.19641	0.0061536	0.22054	0.18658	BIOCARTA_CCR3_PATHWAY	ibd
BIOCARTA_CCR5_PATHWAY	SET	16	0.57441	0.016968	0.27286	0.017647	BIOCARTA_CCR5_PATHWAY	ibd
BIOCARTA_CD40_PATHWAY	SET	12	0.94026	0.024057	0.25845	0.00013777	BIOCARTA_CD40_PATHWAY	ibd
BIOCARTA_CDC25_PATHWAY	SET	9	0.36716	0.0081359	0.33501	0.13655	BIOCARTA_CDC25_PATHWAY	ibd
BIOCARTA_CDC42RAC_PATHWAY	SET	8	0.43229	0.0090315	0.33642	0.099411	BIOCARTA_CDC42RAC_PATHWAY	ibd
BIOCARTA_CDK5_PATHWAY	SET	13	0.045551	0.001213	0.22082	0.41829	BIOCARTA_CDK5_PATHWAY	ibd
BIOCARTA_CDMAC_PATHWAY	SET	15	0.19377	0.0055423	0.24626	0.21569	BIOCARTA_CDMAC_PATHWAY	ibd
BIOCARTA_CELL2CELL_PATHWAY	SET	10	0.56765	0.013259	0.28099	0.021689	BIOCARTA_CELL2CELL_PATHWAY	ibd
BIOCARTA_CELLCYCLE_PATHWAY	SET	23	0.52771	0.018686	0.21293	0.0066055	BIOCARTA_CELLCYCLE_PATHWAY	ibd
BIOCARTA_CERAMIDE_PATHWAY	SET	20	0.27635	0.009126	0.19141	0.074408	BIOCARTA_CERAMIDE_PATHWAY	ibd
BIOCARTA_CFTR_PATHWAY	SET	11	-0.55072	-0.013491	0.28841	0.97189	BIOCARTA_CFTR_PATHWAY	ibd
BIOCARTA_CHEMICAL_PATHWAY	SET	18	0.19842	0.0062164	0.20195	0.16293	BIOCARTA_CHEMICAL_PATHWAY	ibd
BIOCARTA_CHREBP_PATHWAY	SET	19	-0.096169	-0.0030955	0.22122	0.66811	BIOCARTA_CHREBP_PATHWAY	ibd
BIOCARTA_CIRCADIAN_PATHWAY	SET	6	0.38063	0.0068872	0.38102	0.15891	BIOCARTA_CIRCADIAN_PATHWAY	ibd
BIOCARTA_CK1_PATHWAY	SET	16	0.046491	0.0013733	0.22776	0.41913	BIOCARTA_CK1_PATHWAY	ibd
BIOCARTA_CLASSIC_PATHWAY	SET	9	-0.041602	-0.00092186	0.36831	0.54497	BIOCARTA_CLASSIC_PATHWAY	ibd
BIOCARTA_COMP_PATHWAY	SET	13	-0.19624	-0.0052257	0.30341	0.74111	BIOCARTA_COMP_PATHWAY	ibd
BIOCARTA_CPSF_PATHWAY	SET	9	-0.2721	-0.0060294	0.23174	0.87982	BIOCARTA_CPSF_PATHWAY	ibd
BIOCARTA_CREB_PATHWAY	SET	22	0.070133	0.0024289	0.1857	0.35284	BIOCARTA_CREB_PATHWAY	ibd
BIOCARTA_CREM_PATHWAY	SET	6	0.34358	0.0062168	0.39171	0.19022	BIOCARTA_CREM_PATHWAY	ibd
BIOCARTA_CSK_PATHWAY	SET	17	-0.012496	-0.00038047	0.22249	0.52239	BIOCARTA_CSK_PATHWAY	ibd
BIOCARTA_CTBP1_PATHWAY	SET	8	0.3277	0.0068464	0.28648	0.12634	BIOCARTA_CTBP1_PATHWAY	ibd
BIOCARTA_CTCF_PATHWAY	SET	24	0.52614	0.019031	0.21288	0.0067312	BIOCARTA_CTCF_PATHWAY	ibd
BIOCARTA_CTLA4_PATHWAY	SET	17	0.72238	0.021995	0.2198	0.00050819	BIOCARTA_CTLA4_PATHWAY	ibd
BIOCARTA_CTL_PATHWAY	SET	12	0.61656	0.015775	0.26188	0.0092833	BIOCARTA_CTL_PATHWAY	ibd
BIOCARTA_CXCR4_PATHWAY	SET	19	0.52966	0.017048	0.21125	0.0060888	BIOCARTA_CXCR4_PATHWAY	ibd
BIOCARTA_CYTOKINE_PATHWAY	SET	18	0.8925	0.027962	0.22802	4.5551e-05	BIOCARTA_CYTOKINE_PATHWAY	ibd
BIOCARTA_D4GDI_PATHWAY	SET	12	-0.05458	-0.0013964	0.27511	0.57863	BIOCARTA_D4GDI_PATHWAY	ibd
BIOCARTA_DC_PATHWAY	SET	16	0.67544	0.019952	0.23609	0.0021143	BIOCARTA_DC_PATHWAY	ibd
BIOCARTA_DEATH_PATHWAY	SET	27	0.22308	0.0085577	0.16783	0.091898	BIOCARTA_DEATH_PATHWAY	ibd
BIOCARTA_DICER_PATHWAY	SET	5	0.87401	0.014437	0.54762	0.055253	BIOCARTA_DICER_PATHWAY	ibd
BIOCARTA_DNAFRAGMENT_PATHWAY	SET	10	0.27384	0.0063961	0.27646	0.16097	BIOCARTA_DNAFRAGMENT_PATHWAY	ibd
BIOCARTA_DREAM_PATHWAY	SET	13	-0.44728	-0.011911	0.24662	0.96513	BIOCARTA_DREAM_PATHWAY	ibd
BIOCARTA_DSP_PATHWAY	SET	8	0.058445	0.0012211	0.32213	0.42801	BIOCARTA_DSP_PATHWAY	ibd
BIOCARTA_ECM_PATHWAY	SET	19	-0.0073578	-0.00023683	0.18929	0.5155	BIOCARTA_ECM_PATHWAY	ibd
BIOCARTA_EDG1_PATHWAY	SET	21	0.28364	0.0095978	0.20655	0.084848	BIOCARTA_EDG1_PATHWAY	ibd
BIOCARTA_EEA1_PATHWAY	SET	7	-0.036821	-0.0007196	0.39188	0.53743	BIOCARTA_EEA1_PATHWAY	ibd
BIOCARTA_EFP_PATHWAY	SET	16	0.12229	0.0036124	0.19809	0.26851	BIOCARTA_EFP_PATHWAY	ibd
BIOCARTA_EGFR_SMRTE_PATHWAY	SET	11	0.1437	0.0035202	0.29729	0.31442	BIOCARTA_EGFR_SMRTE_PATHWAY	ibd
BIOCARTA_EGF_PATHWAY	SET	26	0.23891	0.0089938	0.17157	0.081899	BIOCARTA_EGF_PATHWAY	ibd
BIOCARTA_EICOSANOID_PATHWAY	SET	21	0.034662	0.0011729	0.20088	0.4315	BIOCARTA_EICOSANOID_PATHWAY	ibd
BIOCARTA_EIF2_PATHWAY	SET	9	0.23409	0.0051872	0.31905	0.23157	BIOCARTA_EIF2_PATHWAY	ibd
BIOCARTA_EIF4_PATHWAY	SET	24	0.1081	0.0039102	0.18307	0.27743	BIOCARTA_EIF4_PATHWAY	ibd
BIOCARTA_EIF_PATHWAY	SET	13	0.32441	0.0086387	0.24935	0.096634	BIOCARTA_EIF_PATHWAY	ibd
BIOCARTA_EOSINOPHILS_PATHWAY	SET	5	1.3805	0.022804	0.50135	0.0029503	BIOCARTA_EOSINOPHILS_PATHWAY	ibd
BIOCARTA_EPHA4_PATHWAY	SET	8	0.45244	0.0094525	0.37013	0.11079	BIOCARTA_EPHA4_PATHWAY	ibd
BIOCARTA_EPONFKB_PATHWAY	SET	10	0.61614	0.014391	0.32299	0.028227	BIOCARTA_EPONFKB_PATHWAY	ibd
BIOCARTA_EPO_PATHWAY	SET	17	0.3058	0.009311	0.20995	0.07263	BIOCARTA_EPO_PATHWAY	ibd
BIOCARTA_ERAD_PATHWAY	SET	19	-0.072408	-0.0023306	0.19105	0.64765	BIOCARTA_ERAD_PATHWAY	ibd
BIOCARTA_ERBB3_PATHWAY	SET	5	-0.21588	-0.0035659	0.46459	0.67891	BIOCARTA_ERBB3_PATHWAY	ibd
BIOCARTA_ERBB4_PATHWAY	SET	7	0.3125	0.0061074	0.35681	0.19057	BIOCARTA_ERBB4_PATHWAY	ibd
BIOCARTA_ERK5_PATHWAY	SET	14	0.24708	0.0068276	0.22584	0.13698	BIOCARTA_ERK5_PATHWAY	ibd
BIOCARTA_ERK_PATHWAY	SET	26	0.11687	0.0043995	0.16557	0.24014	BIOCARTA_ERK_PATHWAY	ibd
BIOCARTA_ERYTH_PATHWAY	SET	14	0.7464	0.020626	0.26201	0.0021972	BIOCARTA_ERYTH_PATHWAY	ibd
BIOCARTA_ETC_PATHWAY	SET	8	-0.26032	-0.0054387	0.2994	0.8077	BIOCARTA_ETC_PATHWAY	ibd
BIOCARTA_ETS_PATHWAY	SET	17	0.20827	0.0063414	0.22136	0.1734	BIOCARTA_ETS_PATHWAY	ibd
BIOCARTA_EXTRINSIC_PATHWAY	SET	13	-0.43772	-0.011656	0.23912	0.9664	BIOCARTA_EXTRINSIC_PATHWAY	ibd
BIOCARTA_FAS_PATHWAY	SET	29	-0.0094258	-0.00037472	0.17855	0.52105	BIOCARTA_FAS_PATHWAY	ibd
BIOCARTA_FBW7_PATHWAY	SET	9	0.84279	0.018675	0.32957	0.0052802	BIOCARTA_FBW7_PATHWAY	ibd
BIOCARTA_FCER1_PATHWAY	SET	37	0.28617	0.012848	0.14637	0.025296	BIOCARTA_FCER1_PATHWAY	ibd
BIOCARTA_FEEDER_PATHWAY	SET	8	-0.61132	-0.012772	0.33711	0.96511	BIOCARTA_FEEDER_PATHWAY	ibd
BIOCARTA_FIBRINOLYSIS_PATHWAY	SET	12	-0.24377	-0.0062368	0.27292	0.81412	BIOCARTA_FIBRINOLYSIS_PATHWAY	ibd
BIOCARTA_FLUMAZENIL_PATHWAY	SET	7	-0.83435	-0.016306	0.34581	0.99208	BIOCARTA_FLUMAZENIL_PATHWAY	ibd
BIOCARTA_FMLP_PATHWAY	SET	33	0.22765	0.009653	0.16265	0.080828	BIOCARTA_FMLP_PATHWAY	ibd
BIOCARTA_FOSB_PATHWAY	SET	5	0.11112	0.0018355	0.37312	0.38293	BIOCARTA_FOSB_PATHWAY	ibd
BIOCARTA_FREE_PATHWAY	SET	7	-0.4795	-0.0093711	0.32192	0.93181	BIOCARTA_FREE_PATHWAY	ibd
BIOCARTA_FXR_PATHWAY	SET	7	0.06025	0.0011775	0.32502	0.42647	BIOCARTA_FXR_PATHWAY	ibd
BIOCARTA_G1_PATHWAY	SET	28	0.63568	0.024833	0.19216	0.00047082	BIOCARTA_G1_PATHWAY	ibd
BIOCARTA_G2_PATHWAY	SET	24	0.14822	0.0053611	0.21598	0.24629	BIOCARTA_G2_PATHWAY	ibd
BIOCARTA_GABA_PATHWAY	SET	9	-0.14775	-0.003274	0.34205	0.66711	BIOCARTA_GABA_PATHWAY	ibd
BIOCARTA_GATA3_PATHWAY	SET	14	0.67482	0.018647	0.2519	0.0036965	BIOCARTA_GATA3_PATHWAY	ibd
BIOCARTA_GCR_PATHWAY	SET	17	0.14193	0.0043216	0.23773	0.27524	BIOCARTA_GCR_PATHWAY	ibd
BIOCARTA_GHRELIN_PATHWAY	SET	13	-0.19018	-0.0050644	0.27284	0.75711	BIOCARTA_GHRELIN_PATHWAY	ibd
BIOCARTA_GH_PATHWAY	SET	26	0.35721	0.013447	0.17121	0.018482	BIOCARTA_GH_PATHWAY	ibd
BIOCARTA_GLEEVEC_PATHWAY	SET	23	0.057296	0.0020289	0.18529	0.37858	BIOCARTA_GLEEVEC_PATHWAY	ibd
BIOCARTA_GPCR_PATHWAY	SET	28	-0.048055	-0.0018773	0.19043	0.59962	BIOCARTA_GPCR_PATHWAY	ibd
BIOCARTA_GRANULOCYTES_PATHWAY	SET	13	0.59291	0.015789	0.25532	0.010115	BIOCARTA_GRANULOCYTES_PATHWAY	ibd
BIOCARTA_GSK3_PATHWAY	SET	19	0.29044	0.0093487	0.21883	0.092223	BIOCARTA_GSK3_PATHWAY	ibd
BIOCARTA_HBX_PATHWAY	SET	7	0.35061	0.0068523	0.2673	0.094823	BIOCARTA_HBX_PATHWAY	ibd
BIOCARTA_HCMV_PATHWAY	SET	17	0.049753	0.0015149	0.22345	0.4119	BIOCARTA_HCMV_PATHWAY	ibd
BIOCARTA_HDAC_PATHWAY	SET	25	0.088948	0.0032836	0.18452	0.31489	BIOCARTA_HDAC_PATHWAY	ibd
BIOCARTA_HER2_PATHWAY	SET	23	0.25845	0.0091518	0.1675	0.061425	BIOCARTA_HER2_PATHWAY	ibd
BIOCARTA_HES_PATHWAY	SET	11	0.048997	0.0012003	0.2934	0.43369	BIOCARTA_HES_PATHWAY	ibd
BIOCARTA_HIF_PATHWAY	SET	15	0.1336	0.0038212	0.28299	0.31843	BIOCARTA_HIF_PATHWAY	ibd
BIOCARTA_HIVNEF_PATHWAY	SET	51	0.22081	0.011634	0.12408	0.037579	BIOCARTA_HIVNEF_PATHWAY	ibd
BIOCARTA_HSP27_PATHWAY	SET	11	0.51569	0.012633	0.22934	0.012275	BIOCARTA_HSP27_PATHWAY	ibd
BIOCARTA_HSWI_SNF_PATHWAY	SET	12	0.48163	0.012323	0.28571	0.045934	BIOCARTA_HSWI_SNF_PATHWAY	ibd
BIOCARTA_IFNA_PATHWAY	SET	9	-0.13509	-0.0029934	0.30546	0.67084	BIOCARTA_IFNA_PATHWAY	ibd
BIOCARTA_IFNG_PATHWAY	SET	6	0.24242	0.0043864	0.49119	0.31082	BIOCARTA_IFNG_PATHWAY	ibd
BIOCARTA_IGF1MTOR_PATHWAY	SET	18	0.0080291	0.00025155	0.2315	0.48617	BIOCARTA_IGF1MTOR_PATHWAY	ibd
BIOCARTA_IGF1R_PATHWAY	SET	23	-0.12273	-0.004346	0.173	0.76097	BIOCARTA_IGF1R_PATHWAY	ibd
BIOCARTA_IGF1_PATHWAY	SET	20	0.16521	0.0054556	0.18214	0.1822	BIOCARTA_IGF1_PATHWAY	ibd
BIOCARTA_IL10_PATHWAY	SET	12	0.93067	0.023811	0.27905	0.00042718	BIOCARTA_IL10_PATHWAY	ibd
BIOCARTA_IL12_PATHWAY	SET	18	0.41548	0.013017	0.23727	0.039972	BIOCARTA_IL12_PATHWAY	ibd
BIOCARTA_IL17_PATHWAY	SET	15	0.46214	0.013218	0.25947	0.037457	BIOCARTA_IL17_PATHWAY	ibd
BIOCARTA_IL1R_PATHWAY	SET	28	0.53911	0.02106	0.18395	0.0016933	BIOCARTA_IL1R_PATHWAY	ibd
BIOCARTA_IL22BP_PATHWAY	SET	9	0.83221	0.018441	0.40188	0.019197	BIOCARTA_IL22BP_PATHWAY	ibd
BIOCARTA_IL2RB_PATHWAY	SET	35	0.18134	0.0079185	0.14272	0.10196	BIOCARTA_IL2RB_PATHWAY	ibd
BIOCARTA_IL2_PATHWAY	SET	20	0.32592	0.010763	0.19097	0.043948	BIOCARTA_IL2_PATHWAY	ibd
BIOCARTA_IL3_PATHWAY	SET	13	0.49137	0.013085	0.22381	0.014072	BIOCARTA_IL3_PATHWAY	ibd
BIOCARTA_IL4_PATHWAY	SET	10	0.58186	0.013591	0.26694	0.014647	BIOCARTA_IL4_PATHWAY	ibd
BIOCARTA_IL5_PATHWAY	SET	8	1.5415	0.032205	0.3394	2.809e-06	BIOCARTA_IL5_PATHWAY	ibd
BIOCARTA_IL6_PATHWAY	SET	20	0.36475	0.012045	0.18486	0.024247	BIOCARTA_IL6_PATHWAY	ibd
BIOCARTA_IL7_PATHWAY	SET	16	0.244	0.0072078	0.24361	0.15827	BIOCARTA_IL7_PATHWAY	ibd
BIOCARTA_INFLAM_PATHWAY	SET	22	0.90448	0.031325	0.20302	4.22e-06	BIOCARTA_INFLAM_PATHWAY	ibd
BIOCARTA_INSULIN_PATHWAY	SET	20	0.21771	0.0071893	0.18162	0.11533	BIOCARTA_INSULIN_PATHWAY	ibd
BIOCARTA_INTEGRIN_PATHWAY	SET	33	0.25369	0.010758	0.14511	0.040213	BIOCARTA_INTEGRIN_PATHWAY	ibd
BIOCARTA_INTRINSIC_PATHWAY	SET	19	-0.29846	-0.0096066	0.21379	0.91863	BIOCARTA_INTRINSIC_PATHWAY	ibd
BIOCARTA_ION_PATHWAY	SET	5	0.67548	0.011158	0.54943	0.10946	BIOCARTA_ION_PATHWAY	ibd
BIOCARTA_IRES_PATHWAY	SET	7	0.3207	0.0062676	0.30065	0.14307	BIOCARTA_IRES_PATHWAY	ibd
BIOCARTA_KERATINOCYTE_PATHWAY	SET	43	0.28196	0.013644	0.13847	0.020872	BIOCARTA_KERATINOCYTE_PATHWAY	ibd
BIOCARTA_KREB_PATHWAY	SET	8	-0.46475	-0.0097097	0.35528	0.90458	BIOCARTA_KREB_PATHWAY	ibd
BIOCARTA_LAIR_PATHWAY	SET	16	0.72472	0.021408	0.25751	0.0024468	BIOCARTA_LAIR_PATHWAY	ibd
BIOCARTA_LDL_PATHWAY	SET	6	0.5682	0.010281	0.38246	0.068693	BIOCARTA_LDL_PATHWAY	ibd
BIOCARTA_LECTIN_PATHWAY	SET	9	-0.071469	-0.0015837	0.34335	0.58244	BIOCARTA_LECTIN_PATHWAY	ibd
BIOCARTA_LEPTIN_PATHWAY	SET	10	0.0055425	0.00012946	0.32164	0.49313	BIOCARTA_LEPTIN_PATHWAY	ibd
BIOCARTA_LIS1_PATHWAY	SET	18	0.33804	0.010591	0.19191	0.039092	BIOCARTA_LIS1_PATHWAY	ibd
BIOCARTA_LONGEVITY_PATHWAY	SET	14	-0.20129	-0.0055623	0.21329	0.82734	BIOCARTA_LONGEVITY_PATHWAY	ibd
BIOCARTA_LYMPHOCYTE_PATHWAY	SET	8	1.6036	0.033502	0.37772	1.0968e-05	BIOCARTA_LYMPHOCYTE_PATHWAY	ibd
BIOCARTA_LYM_PATHWAY	SET	12	0.79347	0.020301	0.27489	0.0019502	BIOCARTA_LYM_PATHWAY	ibd
BIOCARTA_MALATEX_PATHWAY	SET	7	-0.07264	-0.0014196	0.3464	0.58305	BIOCARTA_MALATEX_PATHWAY	ibd
BIOCARTA_MAL_PATHWAY	SET	19	0.25221	0.0081181	0.18619	0.087782	BIOCARTA_MAL_PATHWAY	ibd
BIOCARTA_MAPK_PATHWAY	SET	77	0.21996	0.01423	0.098996	0.013152	BIOCARTA_MAPK_PATHWAY	ibd
BIOCARTA_MCALPAIN_PATHWAY	SET	18	-0.23173	-0.0072601	0.21029	0.86475	BIOCARTA_MCALPAIN_PATHWAY	ibd
BIOCARTA_MCM_PATHWAY	SET	18	-0.083222	-0.0026073	0.23146	0.64041	BIOCARTA_MCM_PATHWAY	ibd
BIOCARTA_MEF2D_PATHWAY	SET	18	0.21984	0.0068874	0.23155	0.17121	BIOCARTA_MEF2D_PATHWAY	ibd
BIOCARTA_MELANOCYTE_PATHWAY	SET	7	0.62422	0.012199	0.42468	0.07081	BIOCARTA_MELANOCYTE_PATHWAY	ibd
BIOCARTA_MET_PATHWAY	SET	32	0.19621	0.0081934	0.15933	0.10908	BIOCARTA_MET_PATHWAY	ibd
BIOCARTA_MHC_PATHWAY	SET	4	0.47871	0.0070728	0.3907	0.11025	BIOCARTA_MHC_PATHWAY	ibd
BIOCARTA_MITOCHONDRIA_PATHWAY	SET	16	0.1913	0.005651	0.21589	0.18779	BIOCARTA_MITOCHONDRIA_PATHWAY	ibd
BIOCARTA_MITR_PATHWAY	SET	5	-0.46981	-0.0077604	0.41076	0.87363	BIOCARTA_MITR_PATHWAY	ibd
BIOCARTA_MONOCYTE_PATHWAY	SET	10	1.5523	0.036257	0.338	2.2058e-06	BIOCARTA_MONOCYTE_PATHWAY	ibd
BIOCARTA_MPR_PATHWAY	SET	21	-0.03537	-0.0011968	0.18933	0.5741	BIOCARTA_MPR_PATHWAY	ibd
BIOCARTA_MRP_PATHWAY	SET	6	-0.48382	-0.0087543	0.39353	0.89053	BIOCARTA_MRP_PATHWAY	ibd
BIOCARTA_MSP_PATHWAY	SET	5	0.74989	0.012387	0.45281	0.048862	BIOCARTA_MSP_PATHWAY	ibd
BIOCARTA_MTA3_PATHWAY	SET	17	0.13783	0.0041968	0.20285	0.24841	BIOCARTA_MTA3_PATHWAY	ibd
BIOCARTA_MTOR_PATHWAY	SET	21	0.22942	0.007763	0.19213	0.11624	BIOCARTA_MTOR_PATHWAY	ibd
BIOCARTA_MYOSIN_PATHWAY	SET	11	0.47194	0.011561	0.2863	0.049642	BIOCARTA_MYOSIN_PATHWAY	ibd
BIOCARTA_NDKDYNAMIN_PATHWAY	SET	17	-0.026531	-0.00080782	0.22492	0.54695	BIOCARTA_NDKDYNAMIN_PATHWAY	ibd
BIOCARTA_NEUTROPHIL_PATHWAY	SET	7	1.3197	0.025791	0.39311	0.00039472	BIOCARTA_NEUTROPHIL_PATHWAY	ibd
BIOCARTA_NFAT_PATHWAY	SET	51	-0.048455	-0.002553	0.12577	0.64998	BIOCARTA_NFAT_PATHWAY	ibd
BIOCARTA_NFKB_PATHWAY	SET	18	0.59946	0.018781	0.21419	0.0025686	BIOCARTA_NFKB_PATHWAY	ibd
BIOCARTA_NGF_PATHWAY	SET	19	-0.004256	-0.00013699	0.18698	0.50908	BIOCARTA_NGF_PATHWAY	ibd
BIOCARTA_NKCELLS_PATHWAY	SET	18	0.12146	0.0038055	0.22125	0.29151	BIOCARTA_NKCELLS_PATHWAY	ibd
BIOCARTA_NKT_PATHWAY	SET	22	0.92861	0.03216	0.20895	4.441e-06	BIOCARTA_NKT_PATHWAY	ibd
BIOCARTA_NO1_PATHWAY	SET	28	-0.20561	-0.008032	0.18653	0.86482	BIOCARTA_NO1_PATHWAY	ibd
BIOCARTA_NO2IL12_PATHWAY	SET	14	0.29877	0.0082561	0.26407	0.12895	BIOCARTA_NO2IL12_PATHWAY	ibd
BIOCARTA_NOS1_PATHWAY	SET	21	0.01726	0.00058404	0.19814	0.46529	BIOCARTA_NOS1_PATHWAY	ibd
BIOCARTA_NOTCH_PATHWAY	SET	6	0.097145	0.0017578	0.36258	0.39438	BIOCARTA_NOTCH_PATHWAY	ibd
BIOCARTA_NPC_PATHWAY	SET	11	0.24007	0.0058809	0.27601	0.19221	BIOCARTA_NPC_PATHWAY	ibd
BIOCARTA_NPP1_PATHWAY	SET	8	0.26639	0.0055656	0.38996	0.24727	BIOCARTA_NPP1_PATHWAY	ibd
BIOCARTA_NTHI_PATHWAY	SET	21	0.62937	0.021296	0.22234	0.0023248	BIOCARTA_NTHI_PATHWAY	ibd
BIOCARTA_NUCLEARRS_PATHWAY	SET	34	-0.088465	-0.0038075	0.15712	0.71329	BIOCARTA_NUCLEARRS_PATHWAY	ibd
BIOCARTA_P27_PATHWAY	SET	12	0.79433	0.020323	0.25373	0.00087375	BIOCARTA_P27_PATHWAY	ibd
BIOCARTA_P35ALZHEIMERS_PATHW...	SET	8	0.32164	0.0067198	0.30438	0.14533	BIOCARTA_P35ALZHEIMERS_PATHWAY	ibd
BIOCARTA_P38MAPK_PATHWAY	SET	33	0.36682	0.015555	0.1445	0.0055706	BIOCARTA_P38MAPK_PATHWAY	ibd
BIOCARTA_P53HYPOXIA_PATHWAY	SET	19	-0.016431	-0.00052888	0.21608	0.53031	BIOCARTA_P53HYPOXIA_PATHWAY	ibd
BIOCARTA_P53_PATHWAY	SET	16	0.30995	0.0091559	0.21659	0.076217	BIOCARTA_P53_PATHWAY	ibd
BIOCARTA_PAR1_PATHWAY	SET	19	0.11142	0.0035863	0.21556	0.30262	BIOCARTA_PAR1_PATHWAY	ibd
BIOCARTA_PARKIN_PATHWAY	SET	7	-0.13001	-0.0025408	0.2977	0.66884	BIOCARTA_PARKIN_PATHWAY	ibd
BIOCARTA_PCAF_PATHWAY	SET	13	0.35855	0.0095478	0.22935	0.058997	BIOCARTA_PCAF_PATHWAY	ibd
BIOCARTA_PDGF_PATHWAY	SET	26	0.2769	0.010424	0.17165	0.053363	BIOCARTA_PDGF_PATHWAY	ibd
BIOCARTA_PDZS_PATHWAY	SET	15	0.13731	0.0039273	0.22886	0.27427	BIOCARTA_PDZS_PATHWAY	ibd
BIOCARTA_PELP1_PATHWAY	SET	6	-0.3032	-0.0054862	0.33276	0.81889	BIOCARTA_PELP1_PATHWAY	ibd
BIOCARTA_PEPI_PATHWAY	SET	8	0.015703	0.00032808	0.34683	0.48194	BIOCARTA_PEPI_PATHWAY	ibd
BIOCARTA_PGC1A_PATHWAY	SET	15	-0.14068	-0.0040239	0.23755	0.72315	BIOCARTA_PGC1A_PATHWAY	ibd
BIOCARTA_PITX2_PATHWAY	SET	15	-0.046858	-0.0013403	0.25555	0.57274	BIOCARTA_PITX2_PATHWAY	ibd
BIOCARTA_PKC_PATHWAY	SET	7	0.82403	0.016104	0.38448	0.016054	BIOCARTA_PKC_PATHWAY	ibd
BIOCARTA_PLATELETAPP_PATHWAY	SET	11	-0.2206	-0.0054039	0.28022	0.78442	BIOCARTA_PLATELETAPP_PATHWAY	ibd
BIOCARTA_PLCD_PATHWAY	SET	5	0.13475	0.0022258	0.49428	0.39258	BIOCARTA_PLCD_PATHWAY	ibd
BIOCARTA_PLCE_PATHWAY	SET	11	-0.68664	-0.01682	0.29762	0.98947	BIOCARTA_PLCE_PATHWAY	ibd
BIOCARTA_PLC_PATHWAY	SET	9	0.58958	0.013064	0.34796	0.045107	BIOCARTA_PLC_PATHWAY	ibd
BIOCARTA_PLK3_PATHWAY	SET	8	-0.31864	-0.0066571	0.34023	0.8255	BIOCARTA_PLK3_PATHWAY	ibd
BIOCARTA_PML_PATHWAY	SET	15	-0.10563	-0.0030214	0.22528	0.68043	BIOCARTA_PML_PATHWAY	ibd
BIOCARTA_PPARA_PATHWAY	SET	49	0.26783	0.013833	0.13986	0.027752	BIOCARTA_PPARA_PATHWAY	ibd
BIOCARTA_PPARG_PATHWAY	SET	8	0.13816	0.0028864	0.41801	0.37051	BIOCARTA_PPARG_PATHWAY	ibd
BIOCARTA_PRC2_PATHWAY	SET	10	-0.36341	-0.0084881	0.30302	0.88478	BIOCARTA_PRC2_PATHWAY	ibd
BIOCARTA_PRION_PATHWAY	SET	12	0.16224	0.004151	0.25717	0.26406	BIOCARTA_PRION_PATHWAY	ibd
BIOCARTA_PROTEASOME_PATHWAY	SET	16	-0.042649	-0.0012598	0.22305	0.57582	BIOCARTA_PROTEASOME_PATHWAY	ibd
BIOCARTA_PS1_PATHWAY	SET	13	0.20139	0.0053629	0.25666	0.21633	BIOCARTA_PS1_PATHWAY	ibd
BIOCARTA_PTC1_PATHWAY	SET	11	0.22579	0.005531	0.28908	0.21739	BIOCARTA_PTC1_PATHWAY	ibd
BIOCARTA_PTDINS_PATHWAY	SET	22	-0.077312	-0.0026775	0.1773	0.66859	BIOCARTA_PTDINS_PATHWAY	ibd
BIOCARTA_PTEN_PATHWAY	SET	18	0.3363	0.010536	0.18492	0.03449	BIOCARTA_PTEN_PATHWAY	ibd
BIOCARTA_PYK2_PATHWAY	SET	27	0.32448	0.012447	0.1647	0.02442	BIOCARTA_PYK2_PATHWAY	ibd
BIOCARTA_RAB_PATHWAY	SET	12	-0.18945	-0.004847	0.29584	0.73903	BIOCARTA_RAB_PATHWAY	ibd
BIOCARTA_RAC1_PATHWAY	SET	21	0.14089	0.0047673	0.19468	0.23464	BIOCARTA_RAC1_PATHWAY	ibd
BIOCARTA_RACCYCD_PATHWAY	SET	25	0.40722	0.015033	0.17328	0.0093921	BIOCARTA_RACCYCD_PATHWAY	ibd
BIOCARTA_RACC_PATHWAY	SET	13	0.16864	0.0044907	0.29873	0.2862	BIOCARTA_RACC_PATHWAY	ibd
BIOCARTA_RANBP2_PATHWAY	SET	10	0.14809	0.0034589	0.24539	0.2731	BIOCARTA_RANBP2_PATHWAY	ibd
BIOCARTA_RANKL_PATHWAY	SET	14	0.68348	0.018887	0.23046	0.0015117	BIOCARTA_RANKL_PATHWAY	ibd
BIOCARTA_RANMS_PATHWAY	SET	10	0.11804	0.0027571	0.27763	0.33535	BIOCARTA_RANMS_PATHWAY	ibd
BIOCARTA_RAN_PATHWAY	SET	5	0.13981	0.0023095	0.37967	0.35635	BIOCARTA_RAN_PATHWAY	ibd
BIOCARTA_RARRXR_PATHWAY	SET	7	0.28836	0.0056356	0.40571	0.23862	BIOCARTA_RARRXR_PATHWAY	ibd
BIOCARTA_RAS_PATHWAY	SET	20	0.047345	0.0015635	0.19534	0.40425	BIOCARTA_RAS_PATHWAY	ibd
BIOCARTA_RB_PATHWAY	SET	13	0.41548	0.011064	0.2617	0.0562	BIOCARTA_RB_PATHWAY	ibd
BIOCARTA_RECK_PATHWAY	SET	8	0.58957	0.012318	0.35414	0.047987	BIOCARTA_RECK_PATHWAY	ibd
BIOCARTA_REELIN_PATHWAY	SET	7	0.55195	0.010787	0.33262	0.048529	BIOCARTA_REELIN_PATHWAY	ibd
BIOCARTA_RELA_PATHWAY	SET	13	0.63283	0.016852	0.25877	0.0072378	BIOCARTA_RELA_PATHWAY	ibd
BIOCARTA_RHODOPSIN_PATHWAY	SET	9	0.77335	0.017137	0.26453	0.0017329	BIOCARTA_RHODOPSIN_PATHWAY	ibd
BIOCARTA_RHO_PATHWAY	SET	18	0.0010238	3.2077e-05	0.19825	0.49794	BIOCARTA_RHO_PATHWAY	ibd
BIOCARTA_RNAPOL3_PATHWAY	SET	7	-0.097219	-0.0019	0.43088	0.58925	BIOCARTA_RNAPOL3_PATHWAY	ibd
BIOCARTA_RNA_PATHWAY	SET	9	0.58637	0.012993	0.33555	0.040283	BIOCARTA_RNA_PATHWAY	ibd
BIOCARTA_S1P_PATHWAY	SET	7	-0.15209	-0.0029725	0.27726	0.70835	BIOCARTA_S1P_PATHWAY	ibd
BIOCARTA_SALMONELLA_PATHWAY	SET	5	1.0765	0.017782	0.42569	0.005728	BIOCARTA_SALMONELLA_PATHWAY	ibd
BIOCARTA_SAM68_PATHWAY	SET	6	0.096675	0.0017493	0.37108	0.39723	BIOCARTA_SAM68_PATHWAY	ibd
BIOCARTA_SARS_PATHWAY	SET	7	-0.69076	-0.0135	0.32273	0.98383	BIOCARTA_SARS_PATHWAY	ibd
BIOCARTA_SET_PATHWAY	SET	10	0.027777	0.00064879	0.31622	0.465	BIOCARTA_SET_PATHWAY	ibd
BIOCARTA_SHH_PATHWAY	SET	16	-0.11053	-0.003265	0.22674	0.68703	BIOCARTA_SHH_PATHWAY	ibd
BIOCARTA_SKP2E2F_PATHWAY	SET	10	0.80706	0.018851	0.31247	0.0049033	BIOCARTA_SKP2E2F_PATHWAY	ibd
BIOCARTA_SLRP_PATHWAY	SET	5	0.27784	0.0045894	0.54097	0.30377	BIOCARTA_SLRP_PATHWAY	ibd
BIOCARTA_SM_PATHWAY	SET	13	0.30158	0.0080308	0.26334	0.12607	BIOCARTA_SM_PATHWAY	ibd
BIOCARTA_SODD_PATHWAY	SET	9	0.43623	0.0096665	0.27099	0.053732	BIOCARTA_SODD_PATHWAY	ibd
BIOCARTA_SPPA_PATHWAY	SET	16	-0.030488	-0.00090062	0.22148	0.55474	BIOCARTA_SPPA_PATHWAY	ibd
BIOCARTA_SPRY_PATHWAY	SET	16	0.095923	0.0028335	0.20452	0.31953	BIOCARTA_SPRY_PATHWAY	ibd
BIOCARTA_SRCRPTP_PATHWAY	SET	11	0.44354	0.010865	0.27052	0.050552	BIOCARTA_SRCRPTP_PATHWAY	ibd
BIOCARTA_STAT3_PATHWAY	SET	8	0.19185	0.0040082	0.35656	0.29527	BIOCARTA_STAT3_PATHWAY	ibd
BIOCARTA_STATHMIN_PATHWAY	SET	20	-0.26133	-0.0086299	0.21352	0.8895	BIOCARTA_STATHMIN_PATHWAY	ibd
BIOCARTA_STEM_PATHWAY	SET	15	1.0258	0.02934	0.23296	5.3665e-06	BIOCARTA_STEM_PATHWAY	ibd
BIOCARTA_STRESS_PATHWAY	SET	21	0.49636	0.016796	0.19355	0.0051695	BIOCARTA_STRESS_PATHWAY	ibd
BIOCARTA_SUMO_PATHWAY	SET	6	-0.038765	-0.00070142	0.29767	0.55181	BIOCARTA_SUMO_PATHWAY	ibd
BIOCARTA_TALL1_PATHWAY	SET	14	0.18842	0.0052068	0.23842	0.21468	BIOCARTA_TALL1_PATHWAY	ibd
BIOCARTA_TCAPOPTOSIS_PATHWAY	SET	9	0.21477	0.004759	0.32454	0.25407	BIOCARTA_TCAPOPTOSIS_PATHWAY	ibd
BIOCARTA_TCRA_PATHWAY	SET	9	0.41806	0.0092639	0.32286	0.097691	BIOCARTA_TCRA_PATHWAY	ibd
BIOCARTA_TCR_PATHWAY	SET	43	0.27808	0.013457	0.13919	0.022876	BIOCARTA_TCR_PATHWAY	ibd
BIOCARTA_TCYTOTOXIC_PATHWAY	SET	12	0.76339	0.019531	0.29226	0.0045045	BIOCARTA_TCYTOTOXIC_PATHWAY	ibd
BIOCARTA_TEL_PATHWAY	SET	17	-0.029561	-0.00090006	0.26811	0.5439	BIOCARTA_TEL_PATHWAY	ibd
BIOCARTA_TERC_PATHWAY	SET	6	0.15505	0.0028056	0.3678	0.33667	BIOCARTA_TERC_PATHWAY	ibd
BIOCARTA_TERT_PATHWAY	SET	8	0.087123	0.0018202	0.33366	0.39701	BIOCARTA_TERT_PATHWAY	ibd
BIOCARTA_TFF_PATHWAY	SET	24	0.074649	0.0027001	0.16848	0.32886	BIOCARTA_TFF_PATHWAY	ibd
BIOCARTA_TGFB_PATHWAY	SET	19	0.67825	0.021831	0.23244	0.0017644	BIOCARTA_TGFB_PATHWAY	ibd
BIOCARTA_TH1TH2_PATHWAY	SET	17	1.0198	0.031052	0.23128	5.2121e-06	BIOCARTA_TH1TH2_PATHWAY	ibd
BIOCARTA_THELPER_PATHWAY	SET	12	0.71405	0.018269	0.29364	0.0075185	BIOCARTA_THELPER_PATHWAY	ibd
BIOCARTA_TID_PATHWAY	SET	17	0.1999	0.0060866	0.24081	0.20324	BIOCARTA_TID_PATHWAY	ibd
BIOCARTA_TNFR1_PATHWAY	SET	28	0.05381	0.0021021	0.16527	0.37237	BIOCARTA_TNFR1_PATHWAY	ibd
BIOCARTA_TNFR2_PATHWAY	SET	15	0.63104	0.018049	0.22645	0.002666	BIOCARTA_TNFR2_PATHWAY	ibd
BIOCARTA_TOB1_PATHWAY	SET	19	1.4356	0.046209	0.21568	1.4509e-11	BIOCARTA_TOB1_PATHWAY	ibd
BIOCARTA_TOLL_PATHWAY	SET	21	0.313	0.010591	0.19903	0.057916	BIOCARTA_TOLL_PATHWAY	ibd
BIOCARTA_TPO_PATHWAY	SET	24	0.23523	0.0085083	0.18195	0.098052	BIOCARTA_TPO_PATHWAY	ibd
BIOCARTA_TRKA_PATHWAY	SET	14	0.27265	0.0075343	0.20441	0.09114	BIOCARTA_TRKA_PATHWAY	ibd
BIOCARTA_TSP1_PATHWAY	SET	7	-0.085708	-0.001675	0.39154	0.58664	BIOCARTA_TSP1_PATHWAY	ibd
BIOCARTA_TUBBY_PATHWAY	SET	4	0.29401	0.0043439	0.53272	0.29051	BIOCARTA_TUBBY_PATHWAY	ibd
BIOCARTA_UCALPAIN_PATHWAY	SET	13	0.18978	0.0050537	0.25891	0.23178	BIOCARTA_UCALPAIN_PATHWAY	ibd
BIOCARTA_VDR_PATHWAY	SET	24	0.1676	0.0060622	0.1876	0.18584	BIOCARTA_VDR_PATHWAY	ibd
BIOCARTA_VEGF_PATHWAY	SET	24	0.28341	0.010251	0.19474	0.072805	BIOCARTA_VEGF_PATHWAY	ibd
BIOCARTA_VIP_PATHWAY	SET	26	0.33225	0.012508	0.20156	0.049641	BIOCARTA_VIP_PATHWAY	ibd
BIOCARTA_VITCB_PATHWAY	SET	8	-0.17452	-0.0036462	0.43037	0.65745	BIOCARTA_VITCB_PATHWAY	ibd
BIOCARTA_VOBESITY_PATHWAY	SET	7	0.24739	0.0048349	0.3984	0.26732	BIOCARTA_VOBESITY_PATHWAY	ibd
BIOCARTA_WNT_LRP6_PATHWAY	SET	6	0.079687	0.0014419	0.36176	0.41283	BIOCARTA_WNT_LRP6_PATHWAY	ibd
BIOCARTA_WNT_PATHWAY	SET	23	0.064224	0.0022742	0.20358	0.3762	BIOCARTA_WNT_PATHWAY	ibd
BLALOCK_ALZHEIMERS_DISEASE_DN	SET	1139	0.0098026	0.002367	0.028134	0.36376	BLALOCK_ALZHEIMERS_DISEASE_DN	ibd
BLALOCK_ALZHEIMERS_DISEASE_I...1	SET	155	-0.057659	-0.0052811	0.070014	0.79489	BLALOCK_ALZHEIMERS_DISEASE_INCIPIENT_DN	ibd
BLALOCK_ALZHEIMERS_DISEASE_I...2	SET	356	0.015155	0.002092	0.048788	0.37804	BLALOCK_ALZHEIMERS_DISEASE_INCIPIENT_UP	ibd
BLALOCK_ALZHEIMERS_DISEASE_UP	SET	1530	0.074814	0.020698	0.024269	0.0010274	BLALOCK_ALZHEIMERS_DISEASE_UP	ibd
BLANCO_MELO_BETA_INTERFERON_...1	SET	194	-0.013995	-0.0014325	0.064896	0.58537	BLANCO_MELO_BETA_INTERFERON_TREATED_BRONCHIAL_EPITHELIAL_CELLS_DN	ibd
BLANCO_MELO_BETA_INTERFERON_...2	SET	349	-0.00017044	-2.33e-05	0.051178	0.50133	BLANCO_MELO_BETA_INTERFERON_TREATED_BRONCHIAL_EPITHELIAL_CELLS_UP	ibd
BLANCO_MELO_BRONCHIAL_EPITHE...1	SET	165	-0.068651	-0.0064858	0.068532	0.84176	BLANCO_MELO_BRONCHIAL_EPITHELIAL_CELLS_INFLUENZA_A_DEL_NS1_INFECTION_DN	ibd
BLANCO_MELO_BRONCHIAL_EPITHE...2	SET	568	0.10796	0.018713	0.039892	0.0034053	BLANCO_MELO_BRONCHIAL_EPITHELIAL_CELLS_INFLUENZA_A_DEL_NS1_INFECTION_UP	ibd
BLANCO_MELO_BRONCHIAL_EPITHE...3	SET	75	0.0054281	0.0003466	0.10086	0.47854	BLANCO_MELO_BRONCHIAL_EPITHELIAL_CELLS_INFLUENZA_A_INFECTION_DN	ibd
BLANCO_MELO_BRONCHIAL_EPITHE...4	SET	121	0.11794	0.0095533	0.08648	0.086326	BLANCO_MELO_BRONCHIAL_EPITHELIAL_CELLS_INFLUENZA_A_INFECTION_UP	ibd
BLANCO_MELO_COVID19_BRONCHIA...1	SET	51	-0.22714	-0.011968	0.14029	0.94728	BLANCO_MELO_COVID19_BRONCHIAL_EPITHELIAL_CELLS_SARS_COV_2_INFECTION_DN	ibd
BLANCO_MELO_COVID19_BRONCHIA...2	SET	133	0.11705	0.0099367	0.082002	0.076745	BLANCO_MELO_COVID19_BRONCHIAL_EPITHELIAL_CELLS_SARS_COV_2_INFECTION_UP	ibd
BLANCO_MELO_COVID19_SARS_COV...1	SET	91	-0.23	-0.01617	0.10133	0.98838	BLANCO_MELO_COVID19_SARS_COV_2_INFECTION_A594_ACE2_EXPRESSING_CELLS_DN	ibd
BLANCO_MELO_COVID19_SARS_COV...2	SET	69	-0.3508	-0.021488	0.11983	0.99829	BLANCO_MELO_COVID19_SARS_COV_2_INFECTION_A594_ACE2_EXPRESSING_CELLS_RUXOLITINIB_DN	ibd
BLANCO_MELO_COVID19_SARS_COV...3	SET	378	0.14315	0.020349	0.048237	0.0015028	BLANCO_MELO_COVID19_SARS_COV_2_INFECTION_A594_ACE2_EXPRESSING_CELLS_RUXOLITINIB_UP	ibd
BLANCO_MELO_COVID19_SARS_COV...4	SET	434	0.11656	0.017726	0.045166	0.0049359	BLANCO_MELO_COVID19_SARS_COV_2_INFECTION_A594_ACE2_EXPRESSING_CELLS_UP	ibd
BLANCO_MELO_COVID19_SARS_COV...5	SET	68	0.067824	0.0041245	0.11809	0.28287	BLANCO_MELO_COVID19_SARS_COV_2_INFECTION_A594_CELLS_DN	ibd
BLANCO_MELO_COVID19_SARS_COV...6	SET	70	0.18843	0.011625	0.12163	0.060673	BLANCO_MELO_COVID19_SARS_COV_2_INFECTION_A594_CELLS_UP	ibd
BLANCO_MELO_COVID19_SARS_COV...7	SET	18	0.27176	0.0085142	0.22393	0.11246	BLANCO_MELO_COVID19_SARS_COV_2_INFECTION_CALU3_CELLS_DN	ibd
BLANCO_MELO_COVID19_SARS_COV...8	SET	304	0.12098	0.015454	0.055446	0.014566	BLANCO_MELO_COVID19_SARS_COV_2_INFECTION_CALU3_CELLS_UP	ibd
BLANCO_MELO_COVID19_SARS_COV...9	SET	14	-0.38654	-0.010681	0.26392	0.92847	BLANCO_MELO_COVID19_SARS_COV_2_LOW_MOI_INFECTION_A594_ACE2_EXPRESSING_CELLS_DN	ibd
BLANCO_MELO_COVID19_SARS_COV...10	SET	130	0.11691	0.0098136	0.08168	0.076174	BLANCO_MELO_COVID19_SARS_COV_2_LOW_MOI_INFECTION_A594_ACE2_EXPRESSING_CELLS_UP	ibd
BLANCO_MELO_COVID19_SARS_COV...11	SET	165	-0.029714	-0.0028072	0.067163	0.6709	BLANCO_MELO_COVID19_SARS_COV_2_POS_PATIENT_LUNG_TISSUE_DN	ibd
BLANCO_MELO_COVID19_SARS_COV...12	SET	138	-0.031323	-0.0027083	0.081331	0.64993	BLANCO_MELO_COVID19_SARS_COV_2_POS_PATIENT_LUNG_TISSUE_UP	ibd
BLANCO_MELO_HUMAN_PARAINFLUE...1	SET	100	-0.03284	-0.0024197	0.088478	0.64474	BLANCO_MELO_HUMAN_PARAINFLUENZA_VIRUS_3_INFECTION_A594_CELLS_DN	ibd
BLANCO_MELO_HUMAN_PARAINFLUE...2	SET	186	0.10912	0.010939	0.071116	0.062475	BLANCO_MELO_HUMAN_PARAINFLUENZA_VIRUS_3_INFECTION_A594_CELLS_UP	ibd
BLANCO_MELO_INFLUENZA_A_INFE...1	SET	101	-0.15437	-0.011431	0.082842	0.96879	BLANCO_MELO_INFLUENZA_A_INFECTION_A594_CELLS_DN	ibd
BLANCO_MELO_INFLUENZA_A_INFE...2	SET	37	0.087151	0.0039127	0.15687	0.28925	BLANCO_MELO_INFLUENZA_A_INFECTION_A594_CELLS_UP	ibd
BLANCO_MELO_MERS_COV_INFECTI...1	SET	33	-0.17864	-0.0075751	0.15673	0.87281	BLANCO_MELO_MERS_COV_INFECTION_MCR5_CELLS_DN	ibd
BLANCO_MELO_MERS_COV_INFECTI...2	SET	246	0.010243	0.001179	0.058703	0.43074	BLANCO_MELO_MERS_COV_INFECTION_MCR5_CELLS_UP	ibd
BLANCO_MELO_RESPIRATORY_SYNC...1	SET	105	0.0041189	0.00031094	0.085925	0.48088	BLANCO_MELO_RESPIRATORY_SYNCYTIAL_VIRUS_INFECTION_A594_CELLS_DN	ibd
BLANCO_MELO_RESPIRATORY_SYNC...2	SET	270	0.14069	0.016954	0.059389	0.0089241	BLANCO_MELO_RESPIRATORY_SYNCYTIAL_VIRUS_INFECTION_A594_CELLS_UP	ibd
BLANCO_MELO_SARS_COV_1_INFEC...1	SET	9	0.015843	0.00035106	0.31135	0.47971	BLANCO_MELO_SARS_COV_1_INFECTION_MCR5_CELLS_DN	ibd
BLANCO_MELO_SARS_COV_1_INFEC...2	SET	12	-0.1637	-0.0041882	0.24654	0.74664	BLANCO_MELO_SARS_COV_1_INFECTION_MCR5_CELLS_UP	ibd
BLUM_RESPONSE_TO_SALIRASIB_DN	SET	313	-0.021256	-0.0027546	0.050776	0.66225	BLUM_RESPONSE_TO_SALIRASIB_DN	ibd
BLUM_RESPONSE_TO_SALIRASIB_UP	SET	230	0.081021	0.009021	0.058399	0.082674	BLUM_RESPONSE_TO_SALIRASIB_UP	ibd
BOCHKIS_FOXA2_TARGETS	SET	406	-0.043219	-0.0063622	0.045447	0.82918	BOCHKIS_FOXA2_TARGETS	ibd
BOGNI_TREATMENT_RELATED_MYEL...1	SET	23	-0.099042	-0.0035071	0.18631	0.70249	BOGNI_TREATMENT_RELATED_MYELOID_LEUKEMIA_DN	ibd
BOGNI_TREATMENT_RELATED_MYEL...2	SET	24	-0.12734	-0.0046059	0.17243	0.76988	BOGNI_TREATMENT_RELATED_MYELOID_LEUKEMIA_UP	ibd
BOHN_PRIMARY_IMMUNODEFICIENC...1	SET	35	0.24258	0.010593	0.16969	0.076431	BOHN_PRIMARY_IMMUNODEFICIENCY_SYNDROM_DN	ibd
BOHN_PRIMARY_IMMUNODEFICIENC...2	SET	45	-0.067467	-0.0033396	0.13073	0.6971	BOHN_PRIMARY_IMMUNODEFICIENCY_SYNDROM_UP	ibd
BONCI_TARGETS_OF_MIR15A_AND_...	SET	91	0.15387	0.010817	0.10036	0.062619	BONCI_TARGETS_OF_MIR15A_AND_MIR16_1	ibd
BONOME_OVARIAN_CANCER_POOR_S...1	SET	18	0.16615	0.0052054	0.17971	0.1776	BONOME_OVARIAN_CANCER_POOR_SURVIVAL_DN	ibd
BONOME_OVARIAN_CANCER_POOR_S...2	SET	29	-0.15171	-0.0060312	0.17441	0.8078	BONOME_OVARIAN_CANCER_POOR_SURVIVAL_UP	ibd
BONOME_OVARIAN_CANCER_SURVIV...1	SET	215	0.14243	0.015339	0.063961	0.012985	BONOME_OVARIAN_CANCER_SURVIVAL_OPTIMAL_DEBULKING	ibd
BONOME_OVARIAN_CANCER_SURVIV...2	SET	456	0.056324	0.0087748	0.042962	0.094938	BONOME_OVARIAN_CANCER_SURVIVAL_SUBOPTIMAL_DEBULKING	ibd
BOQUEST_STEM_CELL_CULTURED_V...1	SET	31	0.0057161	0.00023494	0.17662	0.48709	BOQUEST_STEM_CELL_CULTURED_VS_FRESH_DN	ibd
BOQUEST_STEM_CELL_CULTURED_V...2	SET	392	-0.021241	-0.0030737	0.049781	0.6652	BOQUEST_STEM_CELL_CULTURED_VS_FRESH_UP	ibd
BOQUEST_STEM_CELL_DN	SET	200	0.086008	0.0089373	0.069843	0.10909	BOQUEST_STEM_CELL_DN	ibd
BOQUEST_STEM_CELL_UP	SET	237	-0.12631	-0.014273	0.06516	0.9737	BOQUEST_STEM_CELL_UP	ibd
BORCZUK_MALIGNANT_MESOTHELIO...1	SET	85	0.038134	0.0025915	0.098708	0.34963	BORCZUK_MALIGNANT_MESOTHELIOMA_DN	ibd
BORCZUK_MALIGNANT_MESOTHELIO...2	SET	278	0.079531	0.0097225	0.053025	0.066832	BORCZUK_MALIGNANT_MESOTHELIOMA_UP	ibd
BORLAK_LIVER_CANCER_EGF_UP	SET	46	-0.098782	-0.0049437	0.15121	0.74321	BORLAK_LIVER_CANCER_EGF_UP	ibd
BOSCO_ALLERGEN_INDUCED_TH2_A...	SET	139	0.24592	0.02134	0.081285	0.0012433	BOSCO_ALLERGEN_INDUCED_TH2_ASSOCIATED_MODULE	ibd
BOSCO_EPITHELIAL_DIFFERENTIA...	SET	58	-0.049229	-0.0027656	0.12797	0.64976	BOSCO_EPITHELIAL_DIFFERENTIATION_MODULE	ibd
BOSCO_INTERFERON_INDUCED_ANT...	SET	73	0.18912	0.011914	0.1062	0.037489	BOSCO_INTERFERON_INDUCED_ANTIVIRAL_MODULE	ibd
BOSCO_TH1_CYTOTOXIC_MODULE	SET	109	0.18334	0.0141	0.095243	0.027127	BOSCO_TH1_CYTOTOXIC_MODULE	ibd
BOUDOUKHA_BOUND_BY_IGF2BP2	SET	93	-0.013164	-0.0009355	0.089227	0.55864	BOUDOUKHA_BOUND_BY_IGF2BP2	ibd
BOWIE_RESPONSE_TO_EXTRACELLU...	SET	15	0.10905	0.003119	0.23264	0.31963	BOWIE_RESPONSE_TO_EXTRACELLULAR_MATRIX	ibd
BOWIE_RESPONSE_TO_TAMOXIFEN	SET	17	0.096011	0.0029233	0.21204	0.32535	BOWIE_RESPONSE_TO_TAMOXIFEN	ibd
BOYAULT_LIVER_CANCER_SUBCLAS...1	SET	46	0.048304	0.0024174	0.13047	0.35561	BOYAULT_LIVER_CANCER_SUBCLASS_G123_DN	ibd
BOYAULT_LIVER_CANCER_SUBCLAS...2	SET	43	0.035339	0.0017101	0.14508	0.40378	BOYAULT_LIVER_CANCER_SUBCLASS_G123_UP	ibd
BOYAULT_LIVER_CANCER_SUBCLAS...3	SET	15	0.081643	0.0023352	0.24064	0.3672	BOYAULT_LIVER_CANCER_SUBCLASS_G12_DN	ibd
BOYAULT_LIVER_CANCER_SUBCLAS...4	SET	39	-0.12558	-0.0057879	0.13921	0.81648	BOYAULT_LIVER_CANCER_SUBCLASS_G12_UP	ibd
BOYAULT_LIVER_CANCER_SUBCLAS...5	SET	37	-0.035516	-0.0015945	0.14162	0.59901	BOYAULT_LIVER_CANCER_SUBCLASS_G1_DN	ibd
BOYAULT_LIVER_CANCER_SUBCLAS...6	SET	110	0.1497	0.011565	0.090153	0.048416	BOYAULT_LIVER_CANCER_SUBCLASS_G1_UP	ibd
BOYAULT_LIVER_CANCER_SUBCLAS...7	SET	27	-0.11142	-0.0042743	0.18704	0.72431	BOYAULT_LIVER_CANCER_SUBCLASS_G2	ibd
BOYAULT_LIVER_CANCER_SUBCLAS...8	SET	10	0.038539	0.00090015	0.25575	0.44011	BOYAULT_LIVER_CANCER_SUBCLASS_G23_DN	ibd
BOYAULT_LIVER_CANCER_SUBCLAS...9	SET	50	-0.098341	-0.0051305	0.11852	0.79666	BOYAULT_LIVER_CANCER_SUBCLASS_G23_UP	ibd
BOYAULT_LIVER_CANCER_SUBCLAS...10	SET	51	0.013307	0.00070113	0.12832	0.4587	BOYAULT_LIVER_CANCER_SUBCLASS_G3_DN	ibd
BOYAULT_LIVER_CANCER_SUBCLAS...11	SET	179	-0.096121	-0.0094548	0.065803	0.92795	BOYAULT_LIVER_CANCER_SUBCLASS_G3_UP	ibd
BOYAULT_LIVER_CANCER_SUBCLAS...12	SET	16	-0.12105	-0.0035757	0.25018	0.68575	BOYAULT_LIVER_CANCER_SUBCLASS_G56_DN	ibd
BOYAULT_LIVER_CANCER_SUBCLAS...13	SET	11	-0.3286	-0.0080495	0.34153	0.832	BOYAULT_LIVER_CANCER_SUBCLASS_G56_UP	ibd
BOYAULT_LIVER_CANCER_SUBCLAS...14	SET	25	0.18449	0.0068106	0.2059	0.18513	BOYAULT_LIVER_CANCER_SUBCLASS_G5_DN	ibd
BOYAULT_LIVER_CANCER_SUBCLAS...15	SET	18	0.2333	0.0073093	0.22836	0.15348	BOYAULT_LIVER_CANCER_SUBCLASS_G6_DN	ibd
BOYAULT_LIVER_CANCER_SUBCLAS...16	SET	64	-0.087164	-0.0051429	0.11947	0.76717	BOYAULT_LIVER_CANCER_SUBCLASS_G6_UP	ibd
BOYERINAS_ONCOFETAL_TARGETS_...	SET	10	-0.059397	-0.0013873	0.29795	0.57901	BOYERINAS_ONCOFETAL_TARGETS_OF_LET7A1	ibd
BOYLAN_MULTIPLE_MYELOMA_C_CL...1	SET	27	-0.090283	-0.0034634	0.19522	0.67812	BOYLAN_MULTIPLE_MYELOMA_C_CLUSTER_DN	ibd
BOYLAN_MULTIPLE_MYELOMA_C_CL...2	SET	33	0.15257	0.0064694	0.16095	0.17159	BOYLAN_MULTIPLE_MYELOMA_C_CLUSTER_UP	ibd
BOYLAN_MULTIPLE_MYELOMA_C_DN	SET	53	-0.05169	-0.0027762	0.13009	0.65444	BOYLAN_MULTIPLE_MYELOMA_C_DN	ibd
BOYLAN_MULTIPLE_MYELOMA_C_D_...1	SET	246	0.12682	0.014597	0.061814	0.02011	BOYLAN_MULTIPLE_MYELOMA_C_D_DN	ibd
BOYLAN_MULTIPLE_MYELOMA_C_D_...2	SET	130	0.030989	0.0026011	0.081571	0.35201	BOYLAN_MULTIPLE_MYELOMA_C_D_UP	ibd
BOYLAN_MULTIPLE_MYELOMA_C_UP	SET	44	0.30985	0.015167	0.14883	0.018681	BOYLAN_MULTIPLE_MYELOMA_C_UP	ibd
BOYLAN_MULTIPLE_MYELOMA_D_CL...1	SET	34	0.087842	0.0037807	0.16226	0.29413	BOYLAN_MULTIPLE_MYELOMA_D_CLUSTER_DN	ibd
BOYLAN_MULTIPLE_MYELOMA_D_CL...2	SET	25	-0.0049101	-0.00018126	0.19835	0.50987	BOYLAN_MULTIPLE_MYELOMA_D_CLUSTER_UP	ibd
BOYLAN_MULTIPLE_MYELOMA_D_DN	SET	69	0.17313	0.010605	0.11941	0.073552	BOYLAN_MULTIPLE_MYELOMA_D_DN	ibd
BOYLAN_MULTIPLE_MYELOMA_D_UP	SET	86	0.0763	0.0052154	0.099245	0.22101	BOYLAN_MULTIPLE_MYELOMA_D_UP	ibd
BOYLAN_MULTIPLE_MYELOMA_PCA1...1	SET	8	0.20172	0.0042144	0.34731	0.28069	BOYLAN_MULTIPLE_MYELOMA_PCA1_DN	ibd
BOYLAN_MULTIPLE_MYELOMA_PCA1...2	SET	96	-0.0068634	-0.00049553	0.096693	0.52829	BOYLAN_MULTIPLE_MYELOMA_PCA1_UP	ibd
BOYLAN_MULTIPLE_MYELOMA_PCA3...1	SET	63	-0.070736	-0.0041409	0.1181	0.72539	BOYLAN_MULTIPLE_MYELOMA_PCA3_DN	ibd
BOYLAN_MULTIPLE_MYELOMA_PCA3...2	SET	77	0.21269	0.01376	0.11389	0.030924	BOYLAN_MULTIPLE_MYELOMA_PCA3_UP	ibd
BRACHAT_RESPONSE_TO_CAMPTOTH...1	SET	38	0.23248	0.010577	0.14738	0.057362	BRACHAT_RESPONSE_TO_CAMPTOTHECIN_DN	ibd
BRACHAT_RESPONSE_TO_CAMPTOTH...2	SET	23	0.1345	0.0047625	0.17911	0.22636	BRACHAT_RESPONSE_TO_CAMPTOTHECIN_UP	ibd
BRACHAT_RESPONSE_TO_CISPLATIN	SET	20	0.053423	0.0017642	0.2099	0.39955	BRACHAT_RESPONSE_TO_CISPLATIN	ibd
BRACHAT_RESPONSE_TO_METHOTRE...1	SET	24	0.33792	0.012223	0.18435	0.033411	BRACHAT_RESPONSE_TO_METHOTREXATE_DN	ibd
BRACHAT_RESPONSE_TO_METHOTRE...2	SET	21	0.10429	0.0035287	0.19527	0.29666	BRACHAT_RESPONSE_TO_METHOTREXATE_UP	ibd
BREDEMEYER_RAG_SIGNALING_NOT...1	SET	52	0.085225	0.0045341	0.12864	0.25382	BREDEMEYER_RAG_SIGNALING_NOT_VIA_ATM_DN	ibd
BREDEMEYER_RAG_SIGNALING_NOT...2	SET	62	-0.024246	-0.0014081	0.12091	0.57947	BREDEMEYER_RAG_SIGNALING_NOT_VIA_ATM_UP	ibd
BREDEMEYER_RAG_SIGNALING_VIA...1	SET	35	0.092613	0.0040442	0.17156	0.29466	BREDEMEYER_RAG_SIGNALING_VIA_ATM_NOT_VIA_NFKB_DN	ibd
BREDEMEYER_RAG_SIGNALING_VIA...2	SET	47	0.1765	0.0089286	0.13537	0.096154	BREDEMEYER_RAG_SIGNALING_VIA_ATM_NOT_VIA_NFKB_UP	ibd
BREUHAHN_GROWTH_FACTOR_SIGNA...	SET	15	0.13282	0.003799	0.24778	0.29597	BREUHAHN_GROWTH_FACTOR_SIGNALING_IN_LIVER_CANCER	ibd
BRIDEAU_IMPRINTED_GENES	SET	60	-0.1541	-0.0088045	0.14538	0.85542	BRIDEAU_IMPRINTED_GENES	ibd
BROCKE_APOPTOSIS_REVERSED_BY...	SET	139	0.29709	0.02578	0.07962	9.5546e-05	BROCKE_APOPTOSIS_REVERSED_BY_IL6	ibd
BROWNE_HCMV_INFECTION_10HR_DN	SET	54	0.074659	0.0040474	0.13167	0.28536	BROWNE_HCMV_INFECTION_10HR_DN	ibd
BROWNE_HCMV_INFECTION_10HR_UP	SET	89	0.17119	0.011903	0.10383	0.049609	BROWNE_HCMV_INFECTION_10HR_UP	ibd
BROWNE_HCMV_INFECTION_12HR_DN	SET	94	-0.050306	-0.0035942	0.10481	0.68438	BROWNE_HCMV_INFECTION_12HR_DN	ibd
BROWNE_HCMV_INFECTION_12HR_UP	SET	99	-0.0066554	-0.00048793	0.094761	0.528	BROWNE_HCMV_INFECTION_12HR_UP	ibd
BROWNE_HCMV_INFECTION_14HR_DN	SET	264	0.036112	0.0043037	0.058624	0.26895	BROWNE_HCMV_INFECTION_14HR_DN	ibd
BROWNE_HCMV_INFECTION_14HR_UP	SET	141	0.081977	0.0071641	0.075538	0.13892	BROWNE_HCMV_INFECTION_14HR_UP	ibd
BROWNE_HCMV_INFECTION_16HR_DN	SET	78	-0.1008	-0.006563	0.10584	0.82954	BROWNE_HCMV_INFECTION_16HR_DN	ibd
BROWNE_HCMV_INFECTION_16HR_UP	SET	203	0.060352	0.0063177	0.063807	0.17212	BROWNE_HCMV_INFECTION_16HR_UP	ibd
BROWNE_HCMV_INFECTION_18HR_DN	SET	166	-0.16379	-0.015521	0.072282	0.98827	BROWNE_HCMV_INFECTION_18HR_DN	ibd
BROWNE_HCMV_INFECTION_18HR_UP	SET	161	0.01999	0.0018657	0.071898	0.3905	BROWNE_HCMV_INFECTION_18HR_UP	ibd
BROWNE_HCMV_INFECTION_1HR_DN	SET	184	0.13252	0.013214	0.066223	0.022701	BROWNE_HCMV_INFECTION_1HR_DN	ibd
BROWNE_HCMV_INFECTION_1HR_UP	SET	48	0.13561	0.0069324	0.1382	0.16324	BROWNE_HCMV_INFECTION_1HR_UP	ibd
BROWNE_HCMV_INFECTION_20HR_DN	SET	96	0.073518	0.0053079	0.097901	0.22635	BROWNE_HCMV_INFECTION_20HR_DN	ibd
BROWNE_HCMV_INFECTION_20HR_UP	SET	213	0.019584	0.0020994	0.06239	0.3768	BROWNE_HCMV_INFECTION_20HR_UP	ibd
BROWNE_HCMV_INFECTION_24HR_DN	SET	134	-0.0011688	-9.9597e-05	0.082655	0.50564	BROWNE_HCMV_INFECTION_24HR_DN	ibd
BROWNE_HCMV_INFECTION_24HR_UP	SET	138	0.21422	0.018522	0.079147	0.0034025	BROWNE_HCMV_INFECTION_24HR_UP	ibd
BROWNE_HCMV_INFECTION_2HR_DN	SET	47	-0.18302	-0.0092583	0.13335	0.91504	BROWNE_HCMV_INFECTION_2HR_DN	ibd
BROWNE_HCMV_INFECTION_2HR_UP	SET	36	0.186	0.0082371	0.16637	0.1318	BROWNE_HCMV_INFECTION_2HR_UP	ibd
BROWNE_HCMV_INFECTION_30MIN_...1	SET	128	-0.0039384	-0.00032805	0.084047	0.51869	BROWNE_HCMV_INFECTION_30MIN_DN	ibd
BROWNE_HCMV_INFECTION_30MIN_...2	SET	48	0.20448	0.010453	0.13056	0.058664	BROWNE_HCMV_INFECTION_30MIN_UP	ibd
BROWNE_HCMV_INFECTION_48HR_DN	SET	424	0.049913	0.007505	0.046083	0.13939	BROWNE_HCMV_INFECTION_48HR_DN	ibd
BROWNE_HCMV_INFECTION_48HR_UP	SET	165	-0.042776	-0.0040412	0.071374	0.72552	BROWNE_HCMV_INFECTION_48HR_UP	ibd
BROWNE_HCMV_INFECTION_4HR_DN	SET	232	0.0088547	0.00099012	0.06201	0.44323	BROWNE_HCMV_INFECTION_4HR_DN	ibd
BROWNE_HCMV_INFECTION_4HR_UP	SET	45	0.24671	0.012212	0.13386	0.032674	BROWNE_HCMV_INFECTION_4HR_UP	ibd
BROWNE_HCMV_INFECTION_6HR_DN	SET	149	0.13827	0.012419	0.079382	0.040782	BROWNE_HCMV_INFECTION_6HR_DN	ibd
BROWNE_HCMV_INFECTION_6HR_UP	SET	58	0.10107	0.0056781	0.11835	0.19656	BROWNE_HCMV_INFECTION_6HR_UP	ibd
BROWNE_HCMV_INFECTION_8HR_DN	SET	43	0.16389	0.0079305	0.14665	0.1319	BROWNE_HCMV_INFECTION_8HR_DN	ibd
BROWNE_HCMV_INFECTION_8HR_UP	SET	92	0.13578	0.009598	0.094568	0.075538	BROWNE_HCMV_INFECTION_8HR_UP	ibd
BROWNE_INTERFERON_RESPONSIVE...	SET	63	-0.064092	-0.003752	0.11254	0.71548	BROWNE_INTERFERON_RESPONSIVE_GENES	ibd
BROWN_MYELOID_CELL_DEVELOPME...1	SET	121	0.0088608	0.00071773	0.080358	0.4561	BROWN_MYELOID_CELL_DEVELOPMENT_DN	ibd
BROWN_MYELOID_CELL_DEVELOPME...2	SET	150	-0.079874	-0.0071979	0.079841	0.84144	BROWN_MYELOID_CELL_DEVELOPMENT_UP	ibd
BRUECKNER_TARGETS_OF_MIRLET7...1	SET	72	-0.03514	-0.0021986	0.11635	0.61868	BRUECKNER_TARGETS_OF_MIRLET7A3_DN	ibd
BRUECKNER_TARGETS_OF_MIRLET7...2	SET	105	-0.089858	-0.0067833	0.095052	0.82776	BRUECKNER_TARGETS_OF_MIRLET7A3_UP	ibd
BRUINS_UVC_RESPONSE_EARLY_LA...	SET	290	0.087715	0.010948	0.05242	0.047144	BRUINS_UVC_RESPONSE_EARLY_LATE	ibd
BRUINS_UVC_RESPONSE_LATE	SET	1059	-0.01254	-0.0029266	0.028385	0.67068	BRUINS_UVC_RESPONSE_LATE	ibd
BRUINS_UVC_RESPONSE_MIDDLE	SET	92	0.027557	0.0019479	0.094418	0.3852	BRUINS_UVC_RESPONSE_MIDDLE	ibd
BRUINS_UVC_RESPONSE_VIA_TP53...1	SET	825	0.013397	0.0027783	0.033138	0.343	BRUINS_UVC_RESPONSE_VIA_TP53_GROUP_A	ibd
BRUINS_UVC_RESPONSE_VIA_TP53...2	SET	505	-0.032627	-0.0053418	0.041187	0.78586	BRUINS_UVC_RESPONSE_VIA_TP53_GROUP_B	ibd
BRUINS_UVC_RESPONSE_VIA_TP53...3	SET	85	-0.037492	-0.0025479	0.10058	0.64533	BRUINS_UVC_RESPONSE_VIA_TP53_GROUP_C	ibd
BRUINS_UVC_RESPONSE_VIA_TP53...4	SET	254	-0.022682	-0.0026522	0.057364	0.65373	BRUINS_UVC_RESPONSE_VIA_TP53_GROUP_D	ibd
BRUNEAU_HEART_GREAT_VESSELS_...	SET	8	0.64494	0.013474	0.31385	0.01995	BRUNEAU_HEART_GREAT_VESSELS_AND_VALVULOGENESIS	ibd
BRUNEAU_SEPTATION_ATRIAL	SET	5	-0.40417	-0.0066761	0.46621	0.807	BRUNEAU_SEPTATION_ATRIAL	ibd
BRUNEAU_SEPTATION_VENTRICULAR	SET	10	0.34276	0.0080059	0.26902	0.10132	BRUNEAU_SEPTATION_VENTRICULAR	ibd
BRUNO_HEMATOPOIESIS	SET	63	0.16793	0.0098309	0.11204	0.066971	BRUNO_HEMATOPOIESIS	ibd
BUCKANOVICH_T_LYMPHOCYTE_HOM...1	SET	20	-0.15163	-0.0050071	0.24269	0.73394	BUCKANOVICH_T_LYMPHOCYTE_HOMING_ON_TUMOR_DN	ibd
BUCKANOVICH_T_LYMPHOCYTE_HOM...2	SET	19	-0.2134	-0.0068689	0.2161	0.8383	BUCKANOVICH_T_LYMPHOCYTE_HOMING_ON_TUMOR_UP	ibd
BUFFA_HYPOXIA_METAGENE	SET	45	0.13518	0.0066913	0.13154	0.15206	BUFFA_HYPOXIA_METAGENE	ibd
BURTON_ADIPOGENESIS_1	SET	28	0.4028	0.015735	0.18446	0.0145	BURTON_ADIPOGENESIS_1	ibd
BURTON_ADIPOGENESIS_10	SET	27	-0.12058	-0.0046256	0.17632	0.75296	BURTON_ADIPOGENESIS_10	ibd
BURTON_ADIPOGENESIS_11	SET	45	0.073136	0.0036203	0.1508	0.31384	BURTON_ADIPOGENESIS_11	ibd
BURTON_ADIPOGENESIS_12	SET	30	0.1095	0.0044274	0.17785	0.26906	BURTON_ADIPOGENESIS_12	ibd
BURTON_ADIPOGENESIS_2	SET	70	-0.063245	-0.0039019	0.10969	0.71789	BURTON_ADIPOGENESIS_2	ibd
BURTON_ADIPOGENESIS_3	SET	92	-0.068059	-0.0048108	0.093473	0.76672	BURTON_ADIPOGENESIS_3	ibd
BURTON_ADIPOGENESIS_4	SET	42	-0.10852	-0.00519	0.13182	0.79481	BURTON_ADIPOGENESIS_4	ibd
BURTON_ADIPOGENESIS_5	SET	107	0.11893	0.0090627	0.081899	0.073234	BURTON_ADIPOGENESIS_5	ibd
BURTON_ADIPOGENESIS_6	SET	186	-0.19313	-0.019361	0.065687	0.99836	BURTON_ADIPOGENESIS_6	ibd
BURTON_ADIPOGENESIS_7	SET	43	-0.065209	-0.0031555	0.1404	0.67883	BURTON_ADIPOGENESIS_7	ibd
BURTON_ADIPOGENESIS_8	SET	69	-0.016484	-0.0010097	0.10347	0.56329	BURTON_ADIPOGENESIS_8	ibd
BURTON_ADIPOGENESIS_9	SET	73	-0.084126	-0.0052998	0.11271	0.77228	BURTON_ADIPOGENESIS_9	ibd
BURTON_ADIPOGENESIS_PEAK_AT_...1	SET	56	-0.037999	-0.0020977	0.12716	0.61747	BURTON_ADIPOGENESIS_PEAK_AT_0HR	ibd
BURTON_ADIPOGENESIS_PEAK_AT_...2	SET	36	0.028434	0.0012592	0.15718	0.42822	BURTON_ADIPOGENESIS_PEAK_AT_16HR	ibd
BURTON_ADIPOGENESIS_PEAK_AT_...3	SET	42	-0.16222	-0.0077582	0.12993	0.89407	BURTON_ADIPOGENESIS_PEAK_AT_24HR	ibd
BURTON_ADIPOGENESIS_PEAK_AT_...4	SET	40	0.34674	0.016185	0.1566	0.013415	BURTON_ADIPOGENESIS_PEAK_AT_2HR	ibd
BURTON_ADIPOGENESIS_PEAK_AT_...5	SET	38	-0.10007	-0.0045528	0.15049	0.74696	BURTON_ADIPOGENESIS_PEAK_AT_8HR	ibd
BUYTAERT_PHOTODYNAMIC_THERAP...1	SET	594	0.058006	0.010274	0.03706	0.058776	BUYTAERT_PHOTODYNAMIC_THERAPY_STRESS_DN	ibd
BUYTAERT_PHOTODYNAMIC_THERAP...2	SET	766	0.076009	0.015214	0.034384	0.01354	BUYTAERT_PHOTODYNAMIC_THERAPY_STRESS_UP	ibd
BYSTROEM_CORRELATED_WITH_IL5...1	SET	56	0.12076	0.0066665	0.12051	0.15817	BYSTROEM_CORRELATED_WITH_IL5_DN	ibd
BYSTROEM_CORRELATED_WITH_IL5...2	SET	36	0.1601	0.0070901	0.15438	0.14987	BYSTROEM_CORRELATED_WITH_IL5_UP	ibd
BYSTRYKH_HEMATOPOIESIS_STEM_...1	SET	65	0.036532	0.0021722	0.11802	0.37845	BYSTRYKH_HEMATOPOIESIS_STEM_CELL_AND_BRAIN_QTL_CIS	ibd
BYSTRYKH_HEMATOPOIESIS_STEM_...2	SET	147	-0.06612	-0.005899	0.076733	0.80556	BYSTRYKH_HEMATOPOIESIS_STEM_CELL_AND_BRAIN_QTL_TRANS	ibd
BYSTRYKH_HEMATOPOIESIS_STEM_...3	SET	6	0.36668	0.0066348	0.41726	0.18976	BYSTRYKH_HEMATOPOIESIS_STEM_CELL_FGF3	ibd
BYSTRYKH_HEMATOPOIESIS_STEM_...4	SET	7	0.38948	0.0076118	0.26825	0.073273	BYSTRYKH_HEMATOPOIESIS_STEM_CELL_FLI1	ibd
BYSTRYKH_HEMATOPOIESIS_STEM_...5	SET	8	-0.018942	-0.00039574	0.29356	0.52572	BYSTRYKH_HEMATOPOIESIS_STEM_CELL_IL3RA	ibd
BYSTRYKH_HEMATOPOIESIS_STEM_...6	SET	119	0.014126	0.0011348	0.084154	0.43335	BYSTRYKH_HEMATOPOIESIS_STEM_CELL_QTL_CIS	ibd
BYSTRYKH_HEMATOPOIESIS_STEM_...7	SET	706	0.0052357	0.0010078	0.034971	0.4405	BYSTRYKH_HEMATOPOIESIS_STEM_CELL_QTL_TRANS	ibd
BYSTRYKH_HEMATOPOIESIS_STEM_...8	SET	7	0.0038331	7.4911e-05	0.36743	0.49584	BYSTRYKH_HEMATOPOIESIS_STEM_CELL_RUNX1	ibd
BYSTRYKH_HEMATOPOIESIS_STEM_...9	SET	25	-0.0042318	-0.00015622	0.17832	0.50947	BYSTRYKH_HEMATOPOIESIS_STEM_CELL_SCP2_QTL_TRANS	ibd
BYSTRYKH_SCP2_QTL	SET	4	-0.46229	-0.0068303	0.43371	0.85676	BYSTRYKH_SCP2_QTL	ibd
CADWELL_ATG16L1_TARGETS_DN	SET	61	0.14296	0.0082354	0.12087	0.11846	CADWELL_ATG16L1_TARGETS_DN	ibd
CADWELL_ATG16L1_TARGETS_UP	SET	95	-0.11503	-0.0082619	0.092978	0.89198	CADWELL_ATG16L1_TARGETS_UP	ibd
CAFFAREL_RESPONSE_TO_THC_24H...1	SET	12	-0.11864	-0.0030355	0.28617	0.66077	CAFFAREL_RESPONSE_TO_THC_24HR_3_DN	ibd
CAFFAREL_RESPONSE_TO_THC_24H...2	SET	8	-0.024545	-0.0005128	0.30081	0.53252	CAFFAREL_RESPONSE_TO_THC_24HR_3_UP	ibd
CAFFAREL_RESPONSE_TO_THC_24H...3	SET	50	0.13924	0.0072644	0.12483	0.13233	CAFFAREL_RESPONSE_TO_THC_24HR_5_DN	ibd
CAFFAREL_RESPONSE_TO_THC_24H...4	SET	28	0.011041	0.00043131	0.1491	0.47049	CAFFAREL_RESPONSE_TO_THC_24HR_5_UP	ibd
CAFFAREL_RESPONSE_TO_THC_8HR...1	SET	9	0.3353	0.00743	0.2553	0.094542	CAFFAREL_RESPONSE_TO_THC_8HR_3_DN	ibd
CAFFAREL_RESPONSE_TO_THC_8HR...2	SET	4	-0.40702	-0.0060137	0.61353	0.74646	CAFFAREL_RESPONSE_TO_THC_8HR_3_UP	ibd
CAFFAREL_RESPONSE_TO_THC_8HR...3	SET	10	-0.33534	-0.0078327	0.26423	0.89779	CAFFAREL_RESPONSE_TO_THC_8HR_5_DN	ibd
CAFFAREL_RESPONSE_TO_THC_8HR...4	SET	14	0.23053	0.0063704	0.24473	0.17311	CAFFAREL_RESPONSE_TO_THC_8HR_5_UP	ibd
CAFFAREL_RESPONSE_TO_THC_DN	SET	28	-0.016406	-0.0006409	0.17521	0.5373	CAFFAREL_RESPONSE_TO_THC_DN	ibd
CAFFAREL_RESPONSE_TO_THC_UP	SET	29	0.2752	0.010941	0.17249	0.055315	CAFFAREL_RESPONSE_TO_THC_UP	ibd
CAIRO_HEPATOBLASTOMA_CLASSES...1	SET	199	0.023468	0.0024326	0.065588	0.36025	CAIRO_HEPATOBLASTOMA_CLASSES_DN	ibd
CAIRO_HEPATOBLASTOMA_CLASSES...2	SET	571	-0.063079	-0.010961	0.037151	0.95523	CAIRO_HEPATOBLASTOMA_CLASSES_UP	ibd
CAIRO_HEPATOBLASTOMA_DN	SET	249	-0.036081	-0.0041777	0.058756	0.73041	CAIRO_HEPATOBLASTOMA_DN	ibd
CAIRO_HEPATOBLASTOMA_POOR_SU...	SET	13	-0.83822	-0.022321	0.23154	0.99985	CAIRO_HEPATOBLASTOMA_POOR_SURVIVAL	ibd
CAIRO_HEPATOBLASTOMA_UP	SET	189	-0.02089	-0.0021108	0.070035	0.61725	CAIRO_HEPATOBLASTOMA_UP	ibd
CAIRO_LIVER_DEVELOPMENT_DN	SET	207	0.02269	0.0023982	0.064345	0.36218	CAIRO_LIVER_DEVELOPMENT_DN	ibd
CAIRO_LIVER_DEVELOPMENT_UP	SET	148	-0.073291	-0.0065608	0.077334	0.82836	CAIRO_LIVER_DEVELOPMENT_UP	ibd
CAIRO_PML_TARGETS_BOUND_BY_M...1	SET	11	0.26248	0.0064297	0.28608	0.17945	CAIRO_PML_TARGETS_BOUND_BY_MYC_DN	ibd
CAIRO_PML_TARGETS_BOUND_BY_M...2	SET	22	-0.19329	-0.0066942	0.22639	0.80338	CAIRO_PML_TARGETS_BOUND_BY_MYC_UP	ibd
CALVET_IRINOTECAN_SENSITIVE_...1	SET	4	0.0045061	6.6577e-05	0.42792	0.4958	CALVET_IRINOTECAN_SENSITIVE_VS_RESISTANT_UP	ibd
CALVET_IRINOTECAN_SENSITIVE_...2	SET	4	-0.12443	-0.0018384	0.36931	0.63191	CALVET_IRINOTECAN_SENSITIVE_VS_REVERTED_DN	ibd
CALVET_IRINOTECAN_SENSITIVE_...3	SET	5	-0.042383	-0.00070009	0.40026	0.54216	CALVET_IRINOTECAN_SENSITIVE_VS_REVERTED_UP	ibd
CAMPS_COLON_CANCER_COPY_NUMB...1	SET	38	-0.14436	-0.0065677	0.18224	0.78584	CAMPS_COLON_CANCER_COPY_NUMBER_DN	ibd
CAMPS_COLON_CANCER_COPY_NUMB...2	SET	83	0.10136	0.0068069	0.11897	0.19712	CAMPS_COLON_CANCER_COPY_NUMBER_UP	ibd
CARDOSO_RESPONSE_TO_GAMMA_RA...	SET	11	0.23929	0.0058618	0.28376	0.19954	CARDOSO_RESPONSE_TO_GAMMA_RADIATION_AND_3AB	ibd
CARD_MIR302A_TARGETS	SET	73	0.27736	0.017474	0.11966	0.010233	CARD_MIR302A_TARGETS	ibd
CARRILLOREIXACH_14Q32OVEREXP...	SET	2	-1.0309	-0.01077	0.79469	0.90271	CARRILLOREIXACH_14Q32OVEREXPRESSION_IN_HEPATOBLASTOMA	ibd
CARRILLOREIXACH_HEPATOBLASTO...1	SET	1010	0.002784	0.0006354	0.03096	0.46417	CARRILLOREIXACH_HEPATOBLASTOMA_VS_NORMAL_DN	ibd
CARRILLOREIXACH_HEPATOBLASTO...2	SET	19	-0.15556	-0.0050071	0.19293	0.78996	CARRILLOREIXACH_HEPATOBLASTOMA_VS_NORMAL_HYPERMETHYLATED_AND_DN	ibd
CARRILLOREIXACH_HEPATOBLASTO...3	SET	157	0.17537	0.016165	0.080648	0.014842	CARRILLOREIXACH_HEPATOBLASTOMA_VS_NORMAL_HYPOMETHYLATED_AND_UP	ibd
CARRILLOREIXACH_HEPATOBLASTO...4	SET	772	-0.0035394	-0.00071109	0.034603	0.54073	CARRILLOREIXACH_HEPATOBLASTOMA_VS_NORMAL_UP	ibd
CARRILLOREIXACH_MRS3_VS_LOWE...1	SET	151	0.17162	0.015517	0.084561	0.02121	CARRILLOREIXACH_MRS3_VS_LOWER_RISK_HEPATOBLASTOMA_DN	ibd
CARRILLOREIXACH_MRS3_VS_LOWE...2	SET	37	0.1832	0.008225	0.15131	0.113	CARRILLOREIXACH_MRS3_VS_LOWER_RISK_HEPATOBLASTOMA_UP	ibd
CASORELLI_ACUTE_PROMYELOCYTI...1	SET	603	-0.028844	-0.0051461	0.035772	0.78997	CASORELLI_ACUTE_PROMYELOCYTIC_LEUKEMIA_DN	ibd
CASORELLI_ACUTE_PROMYELOCYTI...2	SET	148	0.018745	0.001678	0.078536	0.40568	CASORELLI_ACUTE_PROMYELOCYTIC_LEUKEMIA_UP	ibd
CASORELLI_APL_SECONDARY_VS_D...	SET	37	-0.16746	-0.0075182	0.15753	0.85612	CASORELLI_APL_SECONDARY_VS_DE_NOVO_UP	ibd
CASTELLANO_HRAS_AND_NRAS_TAR...1	SET	7	-0.1426	-0.0027869	0.31124	0.67658	CASTELLANO_HRAS_AND_NRAS_TARGETS_DN	ibd
CASTELLANO_HRAS_AND_NRAS_TAR...2	SET	5	-1.028	-0.016981	0.46885	0.98583	CASTELLANO_HRAS_AND_NRAS_TARGETS_UP	ibd
CASTELLANO_HRAS_TARGETS_DN	SET	6	0.54394	0.0098422	0.3583	0.064506	CASTELLANO_HRAS_TARGETS_DN	ibd
CASTELLANO_HRAS_TARGETS_UP	SET	5	-0.2424	-0.0040041	0.31959	0.77591	CASTELLANO_HRAS_TARGETS_UP	ibd
CASTELLANO_NRAS_TARGETS_DN	SET	14	-0.087029	-0.0024049	0.26312	0.62958	CASTELLANO_NRAS_TARGETS_DN	ibd
CASTELLANO_NRAS_TARGETS_UP	SET	66	-0.03445	-0.002064	0.11771	0.61511	CASTELLANO_NRAS_TARGETS_UP	ibd
CAVARD_LIVER_CANCER_MALIGNAN...	SET	27	-0.46478	-0.01783	0.17054	0.99678	CAVARD_LIVER_CANCER_MALIGNANT_VS_BENIGN	ibd
CEBALLOS_TARGETS_OF_TP53_AND...1	SET	29	-0.067851	-0.0026974	0.17757	0.64881	CEBALLOS_TARGETS_OF_TP53_AND_MYC_DN	ibd
CEBALLOS_TARGETS_OF_TP53_AND...2	SET	18	0.12877	0.0040344	0.21309	0.27282	CEBALLOS_TARGETS_OF_TP53_AND_MYC_UP	ibd
CERIBELLI_GENES_INACTIVE_AND...	SET	30	0.075401	0.0030487	0.17715	0.33519	CERIBELLI_GENES_INACTIVE_AND_BOUND_BY_NFY	ibd
CERIBELLI_PROMOTERS_INACTIVE...	SET	32	0.057955	0.00242	0.17443	0.36985	CERIBELLI_PROMOTERS_INACTIVE_AND_BOUND_BY_NFY	ibd
CERVERA_SDHB_TARGETS_1_DN	SET	32	0.093689	0.0039122	0.16096	0.28027	CERVERA_SDHB_TARGETS_1_DN	ibd
CERVERA_SDHB_TARGETS_1_UP	SET	112	-0.057657	-0.0044943	0.094504	0.7291	CERVERA_SDHB_TARGETS_1_UP	ibd
CERVERA_SDHB_TARGETS_2	SET	106	-0.027381	-0.0020768	0.098052	0.60997	CERVERA_SDHB_TARGETS_2	ibd
CHANDRAN_METASTASIS_DN	SET	294	-0.0016309	-0.00020494	0.054371	0.51196	CHANDRAN_METASTASIS_DN	ibd
CHANDRAN_METASTASIS_TOP50_DN	SET	38	-0.052311	-0.00238	0.14862	0.63757	CHANDRAN_METASTASIS_TOP50_DN	ibd
CHANDRAN_METASTASIS_TOP50_UP	SET	34	0.054682	0.0023535	0.15016	0.35787	CHANDRAN_METASTASIS_TOP50_UP	ibd
CHANDRAN_METASTASIS_UP	SET	180	0.14643	0.014443	0.069366	0.017393	CHANDRAN_METASTASIS_UP	ibd
CHANGOLKAR_H2AFY_TARGETS_DN	SET	39	0.083984	0.0038708	0.13864	0.27234	CHANGOLKAR_H2AFY_TARGETS_DN	ibd
CHANGOLKAR_H2AFY_TARGETS_UP	SET	46	-0.091471	-0.0045777	0.12903	0.7608	CHANGOLKAR_H2AFY_TARGETS_UP	ibd
CHANG_IMMORTALIZED_BY_HPV31_...1	SET	58	0.013306	0.0007475	0.12189	0.45654	CHANG_IMMORTALIZED_BY_HPV31_DN	ibd
CHANG_IMMORTALIZED_BY_HPV31_...2	SET	66	0.18483	0.011074	0.10792	0.043397	CHANG_IMMORTALIZED_BY_HPV31_UP	ibd
CHANG_POU5F1_TARGETS_DN	SET	8	0.13586	0.0028385	0.2862	0.3175	CHANG_POU5F1_TARGETS_DN	ibd
CHANG_POU5F1_TARGETS_UP	SET	14	-0.158	-0.0043661	0.25852	0.72945	CHANG_POU5F1_TARGETS_UP	ibd
CHARAFE_BREAST_CANCER_BASAL_...1	SET	51	0.030601	0.0016123	0.15524	0.42187	CHARAFE_BREAST_CANCER_BASAL_VS_MESENCHYMAL_DN	ibd
CHARAFE_BREAST_CANCER_BASAL_...2	SET	114	0.17402	0.013685	0.084592	0.019841	CHARAFE_BREAST_CANCER_BASAL_VS_MESENCHYMAL_UP	ibd
CHARAFE_BREAST_CANCER_LUMINA...1	SET	423	0.17176	0.025796	0.048101	0.00017847	CHARAFE_BREAST_CANCER_LUMINAL_VS_BASAL_DN	ibd
CHARAFE_BREAST_CANCER_LUMINA...2	SET	357	0.074314	0.010272	0.047837	0.060164	CHARAFE_BREAST_CANCER_LUMINAL_VS_BASAL_UP	ibd
CHARAFE_BREAST_CANCER_LUMINA...3	SET	437	0.059149	0.0090258	0.046624	0.10229	CHARAFE_BREAST_CANCER_LUMINAL_VS_MESENCHYMAL_DN	ibd
CHARAFE_BREAST_CANCER_LUMINA...4	SET	420	0.047152	0.007057	0.04386	0.14119	CHARAFE_BREAST_CANCER_LUMINAL_VS_MESENCHYMAL_UP	ibd
CHASSOT_SKIN_WOUND	SET	9	1.3113	0.029057	0.34656	7.7517e-05	CHASSOT_SKIN_WOUND	ibd
CHAUHAN_RESPONSE_TO_METHOXYE...1	SET	85	0.10063	0.0068384	0.094423	0.14328	CHAUHAN_RESPONSE_TO_METHOXYESTRADIOL_DN	ibd
CHAUHAN_RESPONSE_TO_METHOXYE...2	SET	46	0.22548	0.011285	0.12909	0.040356	CHAUHAN_RESPONSE_TO_METHOXYESTRADIOL_UP	ibd
CHEBOTAEV_GR_TARGETS_DN	SET	111	0.033704	0.0026156	0.096335	0.36322	CHEBOTAEV_GR_TARGETS_DN	ibd
CHEBOTAEV_GR_TARGETS_UP	SET	76	-0.14885	-0.0095671	0.11011	0.91178	CHEBOTAEV_GR_TARGETS_UP	ibd
CHEMELLO_SOLEUS_VS_EDL_MYOFI...1	SET	4	-0.055351	-0.00081779	0.45811	0.54808	CHEMELLO_SOLEUS_VS_EDL_MYOFIBERS_DN	ibd
CHEMELLO_SOLEUS_VS_EDL_MYOFI...2	SET	16	0.20872	0.0061656	0.22175	0.17329	CHEMELLO_SOLEUS_VS_EDL_MYOFIBERS_UP	ibd
CHEMNITZ_RESPONSE_TO_PROSTAG...1	SET	357	0.011619	0.0016061	0.050922	0.40976	CHEMNITZ_RESPONSE_TO_PROSTAGLANDIN_E2_DN	ibd
CHEMNITZ_RESPONSE_TO_PROSTAG...2	SET	136	-0.043156	-0.0037045	0.07177	0.72618	CHEMNITZ_RESPONSE_TO_PROSTAGLANDIN_E2_UP	ibd
CHENG_IMPRINTED_BY_ESTRADIOL	SET	104	0.13181	0.0099032	0.095985	0.084845	CHENG_IMPRINTED_BY_ESTRADIOL	ibd
CHENG_RESPONSE_TO_NICKEL_ACE...	SET	40	0.057893	0.0027022	0.14674	0.3466	CHENG_RESPONSE_TO_NICKEL_ACETATE	ibd
CHENG_TAF7L_TARGETS	SET	6	-0.49961	-0.0090401	0.35315	0.92142	CHENG_TAF7L_TARGETS	ibd
CHEN_ETV5_TARGETS_SERTOLI	SET	22	0.019347	0.00067004	0.20774	0.4629	CHEN_ETV5_TARGETS_SERTOLI	ibd
CHEN_ETV5_TARGETS_TESTIS	SET	21	0.038336	0.0012972	0.19993	0.42397	CHEN_ETV5_TARGETS_TESTIS	ibd
CHEN_HOXA5_TARGETS_6HR_DN	SET	5	0.79779	0.013178	0.34949	0.011231	CHEN_HOXA5_TARGETS_6HR_DN	ibd
CHEN_HOXA5_TARGETS_6HR_UP	SET	9	0.0025677	5.6898e-05	0.34836	0.49706	CHEN_HOXA5_TARGETS_6HR_UP	ibd
CHEN_HOXA5_TARGETS_9HR_DN	SET	37	0.055173	0.002477	0.13953	0.34627	CHEN_HOXA5_TARGETS_9HR_DN	ibd
CHEN_HOXA5_TARGETS_9HR_UP	SET	211	0.036808	0.0039274	0.06549	0.28705	CHEN_HOXA5_TARGETS_9HR_UP	ibd
CHEN_LIVER_METABOLISM_QTL_CIS	SET	92	0.06726	0.0047544	0.10252	0.25589	CHEN_LIVER_METABOLISM_QTL_CIS	ibd
CHEN_LUNG_CANCER_SURVIVAL	SET	24	-0.025911	-0.00093722	0.17437	0.55906	CHEN_LUNG_CANCER_SURVIVAL	ibd
CHEN_LVAD_SUPPORT_OF_FAILING...1	SET	41	0.21423	0.010124	0.14384	0.0682	CHEN_LVAD_SUPPORT_OF_FAILING_HEART_DN	ibd
CHEN_LVAD_SUPPORT_OF_FAILING...2	SET	95	0.13678	0.009824	0.10041	0.086573	CHEN_LVAD_SUPPORT_OF_FAILING_HEART_UP	ibd
CHEN_METABOLIC_SYNDROM_NETWO...	SET	1144	0.039754	0.0096189	0.027942	0.077416	CHEN_METABOLIC_SYNDROM_NETWORK	ibd
CHEN_NEUROBLASTOMA_COPY_NUMB...	SET	50	-0.33542	-0.017499	0.15304	0.98579	CHEN_NEUROBLASTOMA_COPY_NUMBER_GAINS	ibd
CHEN_PDGF_TARGETS	SET	18	0.13832	0.0043337	0.23608	0.27897	CHEN_PDGF_TARGETS	ibd
CHEOK_RESPONSE_TO_HD_MTX_DN	SET	21	0.075357	0.0025499	0.19614	0.35042	CHEOK_RESPONSE_TO_HD_MTX_DN	ibd
CHEOK_RESPONSE_TO_HD_MTX_UP	SET	19	-0.037286	-0.0012002	0.22838	0.56484	CHEOK_RESPONSE_TO_HD_MTX_UP	ibd
CHEOK_RESPONSE_TO_MERCAPTOPU...1	SET	22	-0.12101	-0.0041909	0.21408	0.71404	CHEOK_RESPONSE_TO_MERCAPTOPURINE_AND_HD_MTX_DN	ibd
CHEOK_RESPONSE_TO_MERCAPTOPU...2	SET	5	-0.096495	-0.0015939	0.32435	0.61696	CHEOK_RESPONSE_TO_MERCAPTOPURINE_AND_HD_MTX_UP	ibd
CHEOK_RESPONSE_TO_MERCAPTOPU...3	SET	18	0.031809	0.00099658	0.19724	0.43594	CHEOK_RESPONSE_TO_MERCAPTOPURINE_AND_LD_MTX_DN	ibd
CHEOK_RESPONSE_TO_MERCAPTOPU...4	SET	8	0.70552	0.01474	0.38012	0.031732	CHEOK_RESPONSE_TO_MERCAPTOPURINE_AND_LD_MTX_UP	ibd
CHEOK_RESPONSE_TO_MERCAPTOPU...5	SET	17	-0.10689	-0.0032546	0.24618	0.66793	CHEOK_RESPONSE_TO_MERCAPTOPURINE_DN	ibd
CHEOK_RESPONSE_TO_MERCAPTOPU...6	SET	11	0.29373	0.0071954	0.25873	0.12814	CHEOK_RESPONSE_TO_MERCAPTOPURINE_UP	ibd
CHESLER_BRAIN_D6MIT150_QTL_C...	SET	3	0.74422	0.0095227	0.48713	0.063295	CHESLER_BRAIN_D6MIT150_QTL_CIS	ibd
CHESLER_BRAIN_D6MIT150_QTL_T...	SET	8	0.13864	0.0028965	0.34624	0.34443	CHESLER_BRAIN_D6MIT150_QTL_TRANS	ibd
CHESLER_BRAIN_HIGHEST_EXPRES...	SET	36	-0.089021	-0.0039423	0.15834	0.71301	CHESLER_BRAIN_HIGHEST_EXPRESSION	ibd
CHESLER_BRAIN_HIGHEST_GENETI...	SET	34	-0.046008	-0.0019802	0.161	0.61247	CHESLER_BRAIN_HIGHEST_GENETIC_VARIANCE	ibd
CHESLER_BRAIN_QTL_CIS	SET	69	-0.053825	-0.003297	0.114	0.68158	CHESLER_BRAIN_QTL_CIS	ibd
CHESLER_BRAIN_QTL_TRANS	SET	6	-1.0431	-0.018875	0.36014	0.99811	CHESLER_BRAIN_QTL_TRANS	ibd
CHIANG_LIVER_CANCER_SUBCLASS...1	SET	157	0.0603	0.0055582	0.076798	0.21618	CHIANG_LIVER_CANCER_SUBCLASS_CTNNB1_DN	ibd
CHIANG_LIVER_CANCER_SUBCLASS...2	SET	160	-0.056517	-0.0052586	0.078034	0.76554	CHIANG_LIVER_CANCER_SUBCLASS_CTNNB1_UP	ibd
CHIANG_LIVER_CANCER_SUBCLASS...3	SET	46	-0.13819	-0.0069156	0.13963	0.83883	CHIANG_LIVER_CANCER_SUBCLASS_INTERFERON_DN	ibd
CHIANG_LIVER_CANCER_SUBCLASS...4	SET	22	0.041802	0.0014477	0.19962	0.41706	CHIANG_LIVER_CANCER_SUBCLASS_INTERFERON_UP	ibd
CHIANG_LIVER_CANCER_SUBCLASS...5	SET	25	-0.10253	-0.0037851	0.21034	0.68703	CHIANG_LIVER_CANCER_SUBCLASS_POLYSOMY7_DN	ibd
CHIANG_LIVER_CANCER_SUBCLASS...6	SET	70	0.0028738	0.0001773	0.11096	0.48967	CHIANG_LIVER_CANCER_SUBCLASS_POLYSOMY7_UP	ibd
CHIANG_LIVER_CANCER_SUBCLASS...7	SET	163	-0.099447	-0.0093386	0.072407	0.91518	CHIANG_LIVER_CANCER_SUBCLASS_PROLIFERATION_DN	ibd
CHIANG_LIVER_CANCER_SUBCLASS...8	SET	162	-0.035052	-0.0032815	0.070287	0.691	CHIANG_LIVER_CANCER_SUBCLASS_PROLIFERATION_UP	ibd
CHIANG_LIVER_CANCER_SUBCLASS...9	SET	169	-0.017621	-0.0016846	0.068412	0.60163	CHIANG_LIVER_CANCER_SUBCLASS_UNANNOTATED_DN	ibd
CHIANG_LIVER_CANCER_SUBCLASS...10	SET	82	0.34927	0.023315	0.11661	0.0013729	CHIANG_LIVER_CANCER_SUBCLASS_UNANNOTATED_UP	ibd
CHIARADONNA_NEOPLASTIC_TRANS...1	SET	143	-0.0395	-0.0034761	0.078747	0.69202	CHIARADONNA_NEOPLASTIC_TRANSFORMATION_CDC25_DN	ibd
CHIARADONNA_NEOPLASTIC_TRANS...2	SET	105	0.019007	0.0014348	0.096597	0.42201	CHIARADONNA_NEOPLASTIC_TRANSFORMATION_CDC25_UP	ibd
CHIARADONNA_NEOPLASTIC_TRANS...3	SET	48	0.1076	0.0055005	0.1463	0.23104	CHIARADONNA_NEOPLASTIC_TRANSFORMATION_KRAS_CDC25_DN	ibd
CHIARADONNA_NEOPLASTIC_TRANS...4	SET	54	-0.093378	-0.0050622	0.12467	0.77306	CHIARADONNA_NEOPLASTIC_TRANSFORMATION_KRAS_CDC25_UP	ibd
CHIARADONNA_NEOPLASTIC_TRANS...5	SET	132	0.012119	0.001025	0.08193	0.44121	CHIARADONNA_NEOPLASTIC_TRANSFORMATION_KRAS_DN	ibd
CHIARADONNA_NEOPLASTIC_TRANS...6	SET	114	0.015093	0.0011869	0.085207	0.4297	CHIARADONNA_NEOPLASTIC_TRANSFORMATION_KRAS_UP	ibd
CHIARETTI_ACUTE_LYMPHOBLASTI...	SET	66	0.0060198	0.00036067	0.10942	0.47806	CHIARETTI_ACUTE_LYMPHOBLASTIC_LEUKEMIA_ZAP70	ibd
CHIARETTI_T_ALL_REFRACTORY_T...	SET	26	0.055287	0.0020813	0.18212	0.38073	CHIARETTI_T_ALL_REFRACTORY_TO_THERAPY	ibd
CHIARETTI_T_ALL_RELAPSE_PROG...	SET	19	-0.1582	-0.005092	0.22501	0.75899	CHIARETTI_T_ALL_RELAPSE_PROGNOSIS	ibd
CHIBA_RESPONSE_TO_TSA	SET	40	-0.10927	-0.0051004	0.14331	0.77711	CHIBA_RESPONSE_TO_TSA	ibd
CHIBA_RESPONSE_TO_TSA_DN	SET	20	0.042976	0.0014192	0.21156	0.41951	CHIBA_RESPONSE_TO_TSA_DN	ibd
CHIBA_RESPONSE_TO_TSA_UP	SET	47	-0.024832	-0.0012561	0.14298	0.56894	CHIBA_RESPONSE_TO_TSA_UP	ibd
CHICAS_RB1_TARGETS_CONFLUENT	SET	522	0.015517	0.0025817	0.042553	0.35769	CHICAS_RB1_TARGETS_CONFLUENT	ibd
CHICAS_RB1_TARGETS_GROWING	SET	228	-0.070466	-0.007812	0.063737	0.86553	CHICAS_RB1_TARGETS_GROWING	ibd
CHICAS_RB1_TARGETS_LOW_SERUM	SET	85	-0.17296	-0.011754	0.098267	0.9608	CHICAS_RB1_TARGETS_LOW_SERUM	ibd
CHICAS_RB1_TARGETS_SENESCENT	SET	515	0.014133	0.0023361	0.042181	0.36879	CHICAS_RB1_TARGETS_SENESCENT	ibd
CHIN_BREAST_CANCER_COPY_NUMB...1	SET	12	0.13562	0.0034699	0.27006	0.30777	CHIN_BREAST_CANCER_COPY_NUMBER_DN	ibd
CHIN_BREAST_CANCER_COPY_NUMB...2	SET	27	0.19101	0.0073275	0.17066	0.13152	CHIN_BREAST_CANCER_COPY_NUMBER_UP	ibd
CHNG_MULTIPLE_MYELOMA_HYPERP...1	SET	28	0.16926	0.0066121	0.15414	0.13609	CHNG_MULTIPLE_MYELOMA_HYPERPLOID_DN	ibd
CHNG_MULTIPLE_MYELOMA_HYPERP...2	SET	51	0.063828	0.003363	0.11604	0.29115	CHNG_MULTIPLE_MYELOMA_HYPERPLOID_UP	ibd
CHOI_ATL_ACUTE_STAGE	SET	4	-0.11178	-0.0016515	0.38326	0.61472	CHOI_ATL_ACUTE_STAGE	ibd
CHOI_ATL_CHRONIC_VS_ACUTE_DN	SET	18	-0.22945	-0.0071886	0.18862	0.88808	CHOI_ATL_CHRONIC_VS_ACUTE_DN	ibd
CHOI_ATL_STAGE_PREDICTOR	SET	43	0.18346	0.0088777	0.137	0.090276	CHOI_ATL_STAGE_PREDICTOR	ibd
CHOW_RASSF1_TARGETS_DN	SET	29	0.27553	0.010954	0.17623	0.058984	CHOW_RASSF1_TARGETS_DN	ibd
CHOW_RASSF1_TARGETS_UP	SET	22	-0.073033	-0.0025293	0.18174	0.6561	CHOW_RASSF1_TARGETS_UP	ibd
CHO_NR4A1_TARGETS	SET	28	0.095066	0.0037137	0.17773	0.29636	CHO_NR4A1_TARGETS	ibd
CHUANG_OXIDATIVE_STRESS_RESP...1	SET	10	0.37079	0.0086605	0.29221	0.10225	CHUANG_OXIDATIVE_STRESS_RESPONSE_DN	ibd
CHUANG_OXIDATIVE_STRESS_RESP...2	SET	26	-0.074799	-0.0028159	0.17654	0.6641	CHUANG_OXIDATIVE_STRESS_RESPONSE_UP	ibd
CHUNG_BLISTER_CYTOTOXICITY_DN	SET	41	0.28874	0.013644	0.14422	0.022643	CHUNG_BLISTER_CYTOTOXICITY_DN	ibd
CHUNG_BLISTER_CYTOTOXICITY_UP	SET	123	-0.12951	-0.010576	0.079372	0.94862	CHUNG_BLISTER_CYTOTOXICITY_UP	ibd
CHYLA_CBFA2T3_TARGETS_DN	SET	229	0.026	0.0028887	0.061528	0.33631	CHYLA_CBFA2T3_TARGETS_DN	ibd
CHYLA_CBFA2T3_TARGETS_UP	SET	356	-0.028467	-0.0039296	0.049519	0.71731	CHYLA_CBFA2T3_TARGETS_UP	ibd
CLASPER_LYMPHATIC_VESSELS_DU...1	SET	32	-0.41931	-0.017509	0.17752	0.99091	CLASPER_LYMPHATIC_VESSELS_DURING_METASTASIS_DN	ibd
CLASPER_LYMPHATIC_VESSELS_DU...2	SET	19	0.026964	0.00086792	0.23112	0.45356	CLASPER_LYMPHATIC_VESSELS_DURING_METASTASIS_UP	ibd
CLAUS_PGR_POSITIVE_MENINGIOM...1	SET	11	0.061556	0.0015079	0.32027	0.42379	CLAUS_PGR_POSITIVE_MENINGIOMA_DN	ibd
CLAUS_PGR_POSITIVE_MENINGIOM...2	SET	10	0.023982	0.00056014	0.27543	0.46531	CLAUS_PGR_POSITIVE_MENINGIOMA_UP	ibd
CLIMENT_BREAST_CANCER_COPY_N...1	SET	8	0.46622	0.0097404	0.32705	0.077009	CLIMENT_BREAST_CANCER_COPY_NUMBER_DN	ibd
CLIMENT_BREAST_CANCER_COPY_N...2	SET	23	-0.19977	-0.0070741	0.19276	0.84998	CLIMENT_BREAST_CANCER_COPY_NUMBER_UP	ibd
COATES_MACROPHAGE_M1_VS_M2_DN	SET	75	0.036927	0.0023579	0.11144	0.37019	COATES_MACROPHAGE_M1_VS_M2_DN	ibd
COATES_MACROPHAGE_M1_VS_M2_UP	SET	80	-0.17816	-0.011747	0.10375	0.95702	COATES_MACROPHAGE_M1_VS_M2_UP	ibd
COLDREN_GEFITINIB_RESISTANCE...1	SET	214	0.069285	0.0074444	0.063189	0.13644	COLDREN_GEFITINIB_RESISTANCE_DN	ibd
COLDREN_GEFITINIB_RESISTANCE...2	SET	80	0.053279	0.0035131	0.094156	0.28575	COLDREN_GEFITINIB_RESISTANCE_UP	ibd
COLINA_TARGETS_OF_4EBP1_AND_...	SET	323	-0.0658	-0.0086596	0.049791	0.90683	COLINA_TARGETS_OF_4EBP1_AND_4EBP2	ibd
COLIN_PILOCYTIC_ASTROCYTOMA_...1	SET	26	0.060003	0.0022589	0.181	0.37013	COLIN_PILOCYTIC_ASTROCYTOMA_VS_GLIOBLASTOMA_DN	ibd
COLIN_PILOCYTIC_ASTROCYTOMA_...2	SET	31	-0.14288	-0.0058725	0.17012	0.79951	COLIN_PILOCYTIC_ASTROCYTOMA_VS_GLIOBLASTOMA_UP	ibd
COLLER_MYC_TARGETS_DN	SET	6	0.14663	0.0026532	0.45539	0.37373	COLLER_MYC_TARGETS_DN	ibd
COLLER_MYC_TARGETS_UP	SET	24	-0.070581	-0.002553	0.17034	0.66069	COLLER_MYC_TARGETS_UP	ibd
COLLIS_PRKDC_REGULATORS	SET	12	0.16039	0.0041037	0.29896	0.29581	COLLIS_PRKDC_REGULATORS	ibd
COLLIS_PRKDC_SUBSTRATES	SET	16	0.050875	0.0015028	0.21709	0.40736	COLLIS_PRKDC_SUBSTRATES	ibd
CONCANNON_APOPTOSIS_BY_EPOXO...1	SET	148	0.03926	0.0035145	0.075106	0.30058	CONCANNON_APOPTOSIS_BY_EPOXOMICIN_DN	ibd
CONCANNON_APOPTOSIS_BY_EPOXO...2	SET	218	0.037339	0.0040488	0.063469	0.27817	CONCANNON_APOPTOSIS_BY_EPOXOMICIN_UP	ibd
CONRAD_GERMLINE_STEM_CELL	SET	8	-0.58433	-0.012208	0.27546	0.98304	CONRAD_GERMLINE_STEM_CELL	ibd
CONRAD_STEM_CELL	SET	33	0.16626	0.0070502	0.16045	0.15006	CONRAD_STEM_CELL	ibd
CORONEL_RFX7_DIRECT_TARGETS_...	SET	40	0.011407	0.00053245	0.14894	0.46947	CORONEL_RFX7_DIRECT_TARGETS_UP	ibd
CORRE_MULTIPLE_MYELOMA_DN	SET	54	-0.09994	-0.0054179	0.13502	0.7704	CORRE_MULTIPLE_MYELOMA_DN	ibd
CORRE_MULTIPLE_MYELOMA_UP	SET	67	0.19265	0.011629	0.11606	0.048478	CORRE_MULTIPLE_MYELOMA_UP	ibd
COULOUARN_TEMPORAL_TGFB1_SIG...1	SET	129	0.022619	0.0018913	0.079932	0.3886	COULOUARN_TEMPORAL_TGFB1_SIGNATURE_DN	ibd
COULOUARN_TEMPORAL_TGFB1_SIG...2	SET	99	0.0037676	0.00027621	0.0937	0.48396	COULOUARN_TEMPORAL_TGFB1_SIGNATURE_UP	ibd
COWLING_MYCN_TARGETS	SET	39	0.040062	0.0018465	0.15332	0.39693	COWLING_MYCN_TARGETS	ibd
CREIGHTON_AKT1_SIGNALING_VIA...1	SET	20	0.1077	0.0035567	0.17921	0.27393	CREIGHTON_AKT1_SIGNALING_VIA_MTOR_DN	ibd
CREIGHTON_AKT1_SIGNALING_VIA...2	SET	31	0.11881	0.0048833	0.16005	0.22895	CREIGHTON_AKT1_SIGNALING_VIA_MTOR_UP	ibd
CREIGHTON_ENDOCRINE_THERAPY_...1	SET	462	0.025663	0.0040236	0.043262	0.27653	CREIGHTON_ENDOCRINE_THERAPY_RESISTANCE_1	ibd
CREIGHTON_ENDOCRINE_THERAPY_...2	SET	419	-0.095201	-0.014232	0.044491	0.98381	CREIGHTON_ENDOCRINE_THERAPY_RESISTANCE_2	ibd
CREIGHTON_ENDOCRINE_THERAPY_...3	SET	675	-0.0042938	-0.00080887	0.037093	0.54608	CREIGHTON_ENDOCRINE_THERAPY_RESISTANCE_3	ibd
CREIGHTON_ENDOCRINE_THERAPY_...4	SET	276	0.026904	0.0032773	0.056248	0.31622	CREIGHTON_ENDOCRINE_THERAPY_RESISTANCE_4	ibd
CREIGHTON_ENDOCRINE_THERAPY_...5	SET	453	0.034529	0.0053621	0.045246	0.2227	CREIGHTON_ENDOCRINE_THERAPY_RESISTANCE_5	ibd
CROMER_METASTASIS_DN	SET	77	-0.074998	-0.004852	0.099581	0.77431	CROMER_METASTASIS_DN	ibd
CROMER_METASTASIS_UP	SET	55	0.11954	0.0065399	0.12116	0.16193	CROMER_METASTASIS_UP	ibd
CROMER_TUMORIGENESIS_DN	SET	44	0.025223	0.0012346	0.14717	0.43196	CROMER_TUMORIGENESIS_DN	ibd
CROMER_TUMORIGENESIS_UP	SET	51	-0.010524	-0.00055451	0.14474	0.52898	CROMER_TUMORIGENESIS_UP	ibd
CROONQUIST_IL6_DEPRIVATION_DN	SET	89	0.027059	0.0018814	0.095151	0.38806	CROONQUIST_IL6_DEPRIVATION_DN	ibd
CROONQUIST_IL6_DEPRIVATION_UP	SET	17	-0.19358	-0.0058941	0.23369	0.79626	CROONQUIST_IL6_DEPRIVATION_UP	ibd
CROONQUIST_NRAS_SIGNALING_DN	SET	68	0.032437	0.0019725	0.10544	0.37918	CROONQUIST_NRAS_SIGNALING_DN	ibd
CROONQUIST_NRAS_SIGNALING_UP	SET	30	-0.0030727	-0.00012424	0.16944	0.50723	CROONQUIST_NRAS_SIGNALING_UP	ibd
CROONQUIST_NRAS_VS_STROMAL_S...1	SET	88	-0.068032	-0.0047038	0.09663	0.75929	CROONQUIST_NRAS_VS_STROMAL_STIMULATION_DN	ibd
CROONQUIST_NRAS_VS_STROMAL_S...2	SET	37	-0.021199	-0.00095172	0.14946	0.55639	CROONQUIST_NRAS_VS_STROMAL_STIMULATION_UP	ibd
CROONQUIST_STROMAL_STIMULATI...1	SET	11	0.12477	0.0030565	0.24896	0.30812	CROONQUIST_STROMAL_STIMULATION_DN	ibd
CROONQUIST_STROMAL_STIMULATI...2	SET	47	-0.093869	-0.0047484	0.1466	0.73902	CROONQUIST_STROMAL_STIMULATION_UP	ibd
CROSBY_E2F4_TARGETS	SET	6	-0.2259	-0.0040876	0.42356	0.7031	CROSBY_E2F4_TARGETS	ibd
CUI_GLUCOSE_DEPRIVATION	SET	56	-0.016961	-0.0009363	0.11972	0.55633	CUI_GLUCOSE_DEPRIVATION	ibd
CUI_TCF21_TARGETS_2_DN	SET	786	0.0015223	0.00030847	0.036099	0.48318	CUI_TCF21_TARGETS_2_DN	ibd
CUI_TCF21_TARGETS_2_UP	SET	396	-0.037486	-0.0054514	0.045462	0.79518	CUI_TCF21_TARGETS_2_UP	ibd
CUI_TCF21_TARGETS_DN	SET	28	0.1557	0.0060825	0.20285	0.22137	CUI_TCF21_TARGETS_DN	ibd
CUI_TCF21_TARGETS_UP	SET	35	-0.24021	-0.010489	0.15785	0.93596	CUI_TCF21_TARGETS_UP	ibd
CURSONS_NATURAL_KILLER_CELLS	SET	17	0.24525	0.0074675	0.23985	0.15327	CURSONS_NATURAL_KILLER_CELLS	ibd
DACOSTA_ERCC3_ALLELE_XPCS_VS...1	SET	31	0.14511	0.0059643	0.18189	0.2125	DACOSTA_ERCC3_ALLELE_XPCS_VS_TTD_DN	ibd
DACOSTA_ERCC3_ALLELE_XPCS_VS...2	SET	26	-0.16409	-0.0061774	0.18935	0.80692	DACOSTA_ERCC3_ALLELE_XPCS_VS_TTD_UP	ibd
DACOSTA_LOW_DOSE_UV_RESPONSE...1	SET	8	0.1875	0.0039174	0.32698	0.28317	DACOSTA_LOW_DOSE_UV_RESPONSE_VIA_ERCC3_XPCS_DN	ibd
DACOSTA_LOW_DOSE_UV_RESPONSE...2	SET	11	0.17702	0.0043364	0.29629	0.2751	DACOSTA_LOW_DOSE_UV_RESPONSE_VIA_ERCC3_XPCS_UP	ibd
DACOSTA_UV_RESPONSE_VIA_ERCC...1	SET	449	0.071499	0.011055	0.045666	0.058719	DACOSTA_UV_RESPONSE_VIA_ERCC3_COMMON_DN	ibd
DACOSTA_UV_RESPONSE_VIA_ERCC...2	SET	61	0.037669	0.00217	0.11725	0.37401	DACOSTA_UV_RESPONSE_VIA_ERCC3_COMMON_UP	ibd
DACOSTA_UV_RESPONSE_VIA_ERCC...3	SET	830	0.11638	0.024203	0.034317	0.00034877	DACOSTA_UV_RESPONSE_VIA_ERCC3_DN	ibd
DACOSTA_UV_RESPONSE_VIA_ERCC...4	SET	83	0.16499	0.01108	0.11535	0.076324	DACOSTA_UV_RESPONSE_VIA_ERCC3_TTD_DN	ibd
DACOSTA_UV_RESPONSE_VIA_ERCC...5	SET	50	-0.081213	-0.004237	0.12263	0.7461	DACOSTA_UV_RESPONSE_VIA_ERCC3_TTD_UP	ibd
DACOSTA_UV_RESPONSE_VIA_ERCC...6	SET	280	0.089509	0.010981	0.053775	0.048015	DACOSTA_UV_RESPONSE_VIA_ERCC3_UP	ibd
DACOSTA_UV_RESPONSE_VIA_ERCC...7	SET	83	0.19028	0.012779	0.11243	0.045285	DACOSTA_UV_RESPONSE_VIA_ERCC3_XPCS_DN	ibd
DACOSTA_UV_RESPONSE_VIA_ERCC...8	SET	23	0.12493	0.0044237	0.18641	0.25137	DACOSTA_UV_RESPONSE_VIA_ERCC3_XPCS_UP	ibd
DAIRKEE_CANCER_PRONE_RESPONS...1	SET	50	0.055968	0.0029199	0.12734	0.33014	DAIRKEE_CANCER_PRONE_RESPONSE_BPA	ibd
DAIRKEE_CANCER_PRONE_RESPONS...2	SET	109	-0.013579	-0.0010443	0.082829	0.56511	DAIRKEE_CANCER_PRONE_RESPONSE_BPA_E2	ibd
DAIRKEE_CANCER_PRONE_RESPONS...3	SET	28	-0.23521	-0.0091884	0.17429	0.91141	DAIRKEE_CANCER_PRONE_RESPONSE_E2	ibd
DALESSIO_TSA_RESPONSE	SET	17	0.36347	0.011067	0.23574	0.061573	DALESSIO_TSA_RESPONSE	ibd
DANG_BOUND_BY_MYC	SET	951	0.055423	0.012295	0.02897	0.027875	DANG_BOUND_BY_MYC	ibd
DANG_MYC_TARGETS_DN	SET	28	0.29141	0.011384	0.16922	0.042534	DANG_MYC_TARGETS_DN	ibd
DANG_MYC_TARGETS_UP	SET	120	0.12024	0.0096998	0.081656	0.070443	DANG_MYC_TARGETS_UP	ibd
DANG_REGULATED_BY_MYC_DN	SET	230	0.078475	0.0087375	0.061116	0.099575	DANG_REGULATED_BY_MYC_DN	ibd
DANG_REGULATED_BY_MYC_UP	SET	64	0.044936	0.0026513	0.11333	0.34587	DANG_REGULATED_BY_MYC_UP	ibd
DARWICHE_PAPILLOMA_PROGRESSI...	SET	71	0.11017	0.0068454	0.10526	0.14764	DARWICHE_PAPILLOMA_PROGRESSION_RISK	ibd
DARWICHE_PAPILLOMA_RISK_HIGH...1	SET	173	-0.004668	-0.00045147	0.064683	0.52877	DARWICHE_PAPILLOMA_RISK_HIGH_DN	ibd
DARWICHE_PAPILLOMA_RISK_HIGH...2	SET	144	-0.0059338	-0.00052401	0.074277	0.53184	DARWICHE_PAPILLOMA_RISK_HIGH_UP	ibd
DARWICHE_PAPILLOMA_RISK_LOW_...1	SET	159	-0.025303	-0.0023471	0.067274	0.64659	DARWICHE_PAPILLOMA_RISK_LOW_DN	ibd
DARWICHE_PAPILLOMA_RISK_LOW_...2	SET	158	0.017249	0.0015949	0.07123	0.40433	DARWICHE_PAPILLOMA_RISK_LOW_UP	ibd
DARWICHE_SKIN_TUMOR_PROMOTER...1	SET	183	0.010094	0.0010038	0.063619	0.43697	DARWICHE_SKIN_TUMOR_PROMOTER_DN	ibd
DARWICHE_SKIN_TUMOR_PROMOTER...2	SET	136	-0.017015	-0.0014605	0.075281	0.5894	DARWICHE_SKIN_TUMOR_PROMOTER_UP	ibd
DARWICHE_SQUAMOUS_CELL_CARCI...1	SET	174	0.026879	0.0026071	0.06501	0.33964	DARWICHE_SQUAMOUS_CELL_CARCINOMA_DN	ibd
DARWICHE_SQUAMOUS_CELL_CARCI...2	SET	143	-0.046598	-0.0041009	0.073819	0.73606	DARWICHE_SQUAMOUS_CELL_CARCINOMA_UP	ibd
DASU_IL6_SIGNALING_DN	SET	7	0.096111	0.0018783	0.3628	0.39554	DASU_IL6_SIGNALING_DN	ibd
DASU_IL6_SIGNALING_SCAR_DN	SET	15	0.17713	0.0050663	0.26924	0.25531	DASU_IL6_SIGNALING_SCAR_DN	ibd
DASU_IL6_SIGNALING_SCAR_UP	SET	30	0.053211	0.0021515	0.17123	0.37799	DASU_IL6_SIGNALING_SCAR_UP	ibd
DASU_IL6_SIGNALING_UP	SET	52	0.062681	0.0033347	0.12235	0.30422	DASU_IL6_SIGNALING_UP	ibd
DAUER_STAT3_TARGETS_DN	SET	46	0.12951	0.0064814	0.1306	0.1607	DAUER_STAT3_TARGETS_DN	ibd
DAUER_STAT3_TARGETS_UP	SET	44	0.35541	0.017397	0.15181	0.0096172	DAUER_STAT3_TARGETS_UP	ibd
DAVICIONI_MOLECULAR_ARMS_VS_...1	SET	169	0.018979	0.0018144	0.074928	0.40002	DAVICIONI_MOLECULAR_ARMS_VS_ERMS_DN	ibd
DAVICIONI_MOLECULAR_ARMS_VS_...2	SET	309	0.0094779	0.0012205	0.054222	0.43062	DAVICIONI_MOLECULAR_ARMS_VS_ERMS_UP	ibd
DAVICIONI_PAX_FOXO1_SIGNATUR...1	SET	19	0.4175	0.013438	0.23486	0.037739	DAVICIONI_PAX_FOXO1_SIGNATURE_IN_ARMS_DN	ibd
DAVICIONI_PAX_FOXO1_SIGNATUR...2	SET	53	0.00026181	1.4062e-05	0.13408	0.49922	DAVICIONI_PAX_FOXO1_SIGNATURE_IN_ARMS_UP	ibd
DAVICIONI_RHABDOMYOSARCOMA_P...1	SET	14	-0.14285	-0.0039475	0.24452	0.72046	DAVICIONI_RHABDOMYOSARCOMA_PAX_FOXO1_FUSION_DN	ibd
DAVICIONI_RHABDOMYOSARCOMA_P...2	SET	59	-0.00090533	-5.1294e-05	0.12416	0.50291	DAVICIONI_RHABDOMYOSARCOMA_PAX_FOXO1_FUSION_UP	ibd
DAVICIONI_TARGETS_OF_PAX_FOX...1	SET	62	0.039545	0.0022966	0.12546	0.3763	DAVICIONI_TARGETS_OF_PAX_FOXO1_FUSIONS_DN	ibd
DAVICIONI_TARGETS_OF_PAX_FOX...2	SET	241	-0.054139	-0.0061685	0.06411	0.80079	DAVICIONI_TARGETS_OF_PAX_FOXO1_FUSIONS_UP	ibd
DAVIES_MULTIPLE_MYELOMA_VS_M...1	SET	21	0.012442	0.00042102	0.1985	0.47501	DAVIES_MULTIPLE_MYELOMA_VS_MGUS_DN	ibd
DAVIES_MULTIPLE_MYELOMA_VS_M...2	SET	11	0.39815	0.0097532	0.24662	0.053228	DAVIES_MULTIPLE_MYELOMA_VS_MGUS_UP	ibd
DAWSON_METHYLATED_IN_LYMPHOM...	SET	56	0.23317	0.012872	0.14767	0.057179	DAWSON_METHYLATED_IN_LYMPHOMA_TCL1	ibd
DAZARD_RESPONSE_TO_UV_NHEK_DN	SET	290	0.1189	0.014841	0.055181	0.015598	DAZARD_RESPONSE_TO_UV_NHEK_DN	ibd
DAZARD_RESPONSE_TO_UV_NHEK_UP	SET	191	0.068006	0.0069076	0.066102	0.15179	DAZARD_RESPONSE_TO_UV_NHEK_UP	ibd
DAZARD_RESPONSE_TO_UV_SCC_DN	SET	111	0.094381	0.0073243	0.087222	0.13962	DAZARD_RESPONSE_TO_UV_SCC_DN	ibd
DAZARD_RESPONSE_TO_UV_SCC_UP	SET	88	0.029679	0.002052	0.10133	0.3848	DAZARD_RESPONSE_TO_UV_SCC_UP	ibd
DAZARD_UV_RESPONSE_CLUSTER_G1	SET	52	0.02225	0.0011837	0.13065	0.43239	DAZARD_UV_RESPONSE_CLUSTER_G1	ibd
DAZARD_UV_RESPONSE_CLUSTER_G2	SET	25	0.018342	0.00067711	0.20174	0.46378	DAZARD_UV_RESPONSE_CLUSTER_G2	ibd
DAZARD_UV_RESPONSE_CLUSTER_G...1	SET	22	0.20171	0.0069856	0.19185	0.14655	DAZARD_UV_RESPONSE_CLUSTER_G24	ibd
DAZARD_UV_RESPONSE_CLUSTER_G...2	SET	18	-0.14676	-0.0045981	0.24271	0.7273	DAZARD_UV_RESPONSE_CLUSTER_G28	ibd
DAZARD_UV_RESPONSE_CLUSTER_G3	SET	12	0.34927	0.008936	0.28123	0.10714	DAZARD_UV_RESPONSE_CLUSTER_G3	ibd
DAZARD_UV_RESPONSE_CLUSTER_G4	SET	18	0.18824	0.0058976	0.22915	0.20569	DAZARD_UV_RESPONSE_CLUSTER_G4	ibd
DAZARD_UV_RESPONSE_CLUSTER_G5	SET	10	0.099928	0.002334	0.22041	0.32514	DAZARD_UV_RESPONSE_CLUSTER_G5	ibd
DAZARD_UV_RESPONSE_CLUSTER_G6	SET	140	0.13928	0.012129	0.078406	0.037843	DAZARD_UV_RESPONSE_CLUSTER_G6	ibd
DEBIASI_APOPTOSIS_BY_REOVIRU...1	SET	251	0.079886	0.0092865	0.055875	0.076406	DEBIASI_APOPTOSIS_BY_REOVIRUS_INFECTION_DN	ibd
DEBIASI_APOPTOSIS_BY_REOVIRU...2	SET	271	-0.01751	-0.0021138	0.056245	0.62222	DEBIASI_APOPTOSIS_BY_REOVIRUS_INFECTION_UP	ibd
DEBOSSCHER_NFKB_TARGETS_REPR...	SET	19	1.0074	0.032427	0.22642	4.3325e-06	DEBOSSCHER_NFKB_TARGETS_REPRESSED_BY_GLUCOCORTICOIDS	ibd
DELACROIX_RARG_BOUND_MEF	SET	346	-0.041598	-0.0056625	0.04979	0.79827	DELACROIX_RARG_BOUND_MEF	ibd
DELACROIX_RAR_BOUND_ES	SET	420	0.048376	0.0072403	0.045118	0.14182	DELACROIX_RAR_BOUND_ES	ibd
DELACROIX_RAR_TARGETS_DN	SET	25	0.049231	0.0018174	0.19737	0.40151	DELACROIX_RAR_TARGETS_DN	ibd
DELACROIX_RAR_TARGETS_UP	SET	44	0.013247	0.0006484	0.1476	0.46424	DELACROIX_RAR_TARGETS_UP	ibd
DELASERNA_MYOD_TARGETS_DN	SET	52	-0.086079	-0.0045795	0.13741	0.73448	DELASERNA_MYOD_TARGETS_DN	ibd
DELASERNA_MYOD_TARGETS_UP	SET	85	0.035255	0.0023959	0.098821	0.36064	DELASERNA_MYOD_TARGETS_UP	ibd
DELASERNA_TARGETS_OF_MYOD_AN...	SET	11	0.045941	0.0011254	0.24928	0.42689	DELASERNA_TARGETS_OF_MYOD_AND_SMARCA4	ibd
DELLA_RESPONSE_TO_TSA_AND_BU...	SET	17	0.20559	0.0062599	0.2211	0.17623	DELLA_RESPONSE_TO_TSA_AND_BUTYRATE	ibd
DELPUECH_FOXO3_TARGETS_DN	SET	36	-0.12689	-0.0056196	0.14323	0.81217	DELPUECH_FOXO3_TARGETS_DN	ibd
DELPUECH_FOXO3_TARGETS_UP	SET	60	-0.010379	-0.00059298	0.12492	0.53311	DELPUECH_FOXO3_TARGETS_UP	ibd
DELYS_THYROID_CANCER_DN	SET	213	0.005637	0.00060428	0.068632	0.46727	DELYS_THYROID_CANCER_DN	ibd
DELYS_THYROID_CANCER_UP	SET	413	0.037983	0.0056383	0.046355	0.20628	DELYS_THYROID_CANCER_UP	ibd
DEMAGALHAES_AGING_DN	SET	14	0.17382	0.0048031	0.24118	0.23555	DEMAGALHAES_AGING_DN	ibd
DEMAGALHAES_AGING_UP	SET	48	0.16724	0.0085495	0.12521	0.090836	DEMAGALHAES_AGING_UP	ibd
DEN_INTERACT_WITH_LCA5	SET	21	0.24278	0.0082149	0.20929	0.12304	DEN_INTERACT_WITH_LCA5	ibd
DER_IFN_ALPHA_RESPONSE_DN	SET	5	0.19657	0.003247	0.38508	0.30487	DER_IFN_ALPHA_RESPONSE_DN	ibd
DER_IFN_ALPHA_RESPONSE_UP	SET	66	0.1081	0.0064768	0.11171	0.16659	DER_IFN_ALPHA_RESPONSE_UP	ibd
DER_IFN_BETA_RESPONSE_DN	SET	6	0.70799	0.012811	0.37762	0.030413	DER_IFN_BETA_RESPONSE_DN	ibd
DER_IFN_BETA_RESPONSE_UP	SET	94	0.27211	0.019441	0.096138	0.0023276	DER_IFN_BETA_RESPONSE_UP	ibd
DER_IFN_GAMMA_RESPONSE_DN	SET	10	-0.1594	-0.0037232	0.27032	0.72229	DER_IFN_GAMMA_RESPONSE_DN	ibd
DER_IFN_GAMMA_RESPONSE_UP	SET	62	0.17901	0.010396	0.12033	0.068437	DER_IFN_GAMMA_RESPONSE_UP	ibd
DESERT_EXTRACELLULAR_MATRIX_...	SET	20	0.30925	0.010212	0.22147	0.08131	DESERT_EXTRACELLULAR_MATRIX_HEPATOCELLULAR_CARCINOMA_SUBCLASS_UP	ibd
DESERT_PERIPORTAL_HEPATOCELL...	SET	147	-0.024966	-0.0022274	0.074627	0.63102	DESERT_PERIPORTAL_HEPATOCELLULAR_CARCINOMA_SUBCLASS_UP	ibd
DESERT_PERIVENOUS_HEPATOCELL...	SET	145	0.026416	0.0023408	0.076101	0.36425	DESERT_PERIVENOUS_HEPATOCELLULAR_CARCINOMA_SUBCLASS_UP	ibd
DESERT_STEM_CELL_HEPATOCELLU...	SET	231	-0.045795	-0.0051098	0.058237	0.78417	DESERT_STEM_CELL_HEPATOCELLULAR_CARCINOMA_SUBCLASS_UP	ibd
DEURIG_T_CELL_PROLYMPHOCYTIC...1	SET	286	0.13743	0.017037	0.054935	0.0061839	DEURIG_T_CELL_PROLYMPHOCYTIC_LEUKEMIA_DN	ibd
DEURIG_T_CELL_PROLYMPHOCYTIC...2	SET	315	-0.010914	-0.0014188	0.05206	0.58303	DEURIG_T_CELL_PROLYMPHOCYTIC_LEUKEMIA_UP	ibd
DE_YY1_TARGETS_DN	SET	89	0.040337	0.0028047	0.10629	0.35215	DE_YY1_TARGETS_DN	ibd
DE_YY1_TARGETS_UP	SET	14	-0.31985	-0.0088385	0.25619	0.89406	DE_YY1_TARGETS_UP	ibd
DIAZ_CHRONIC_MYELOGENOUS_LEU...1	SET	109	0.099427	0.0076464	0.092235	0.14053	DIAZ_CHRONIC_MYELOGENOUS_LEUKEMIA_DN	ibd
DIAZ_CHRONIC_MYELOGENOUS_LEU...2	SET	1304	-0.0073211	-0.0018824	0.025612	0.6125	DIAZ_CHRONIC_MYELOGENOUS_LEUKEMIA_UP	ibd
DIERICK_SEROTONIN_FUNCTION_G...	SET	6	-0.17193	-0.003111	0.35141	0.68767	DIERICK_SEROTONIN_FUNCTION_GENES	ibd
DING_LUNG_CANCER_BY_MUTATION...	SET	19	0.13822	0.0044491	0.23913	0.28163	DING_LUNG_CANCER_BY_MUTATION_RATE	ibd
DING_LUNG_CANCER_EXPRESSION_...	SET	100	0.078617	0.0057925	0.095352	0.20483	DING_LUNG_CANCER_EXPRESSION_BY_COPY_NUMBER	ibd
DING_LUNG_CANCER_MUTATED_FRE...	SET	11	-0.36253	-0.0088807	0.3079	0.88048	DING_LUNG_CANCER_MUTATED_FREQUENTLY	ibd
DING_LUNG_CANCER_MUTATED_REC...	SET	6	-0.49287	-0.0089182	0.41201	0.88419	DING_LUNG_CANCER_MUTATED_RECURRENTLY	ibd
DING_LUNG_CANCER_MUTATED_SIG...	SET	24	0.27168	0.0098268	0.20963	0.097495	DING_LUNG_CANCER_MUTATED_SIGNIFICANTLY	ibd
DIRMEIER_LMP1_RESPONSE_EARLY	SET	54	0.38989	0.021137	0.12404	0.00083703	DIRMEIER_LMP1_RESPONSE_EARLY	ibd
DIRMEIER_LMP1_RESPONSE_LATE_...1	SET	23	0.12156	0.0043044	0.1944	0.26589	DIRMEIER_LMP1_RESPONSE_LATE_DN	ibd
DIRMEIER_LMP1_RESPONSE_LATE_...2	SET	54	0.21582	0.0117	0.11999	0.036043	DIRMEIER_LMP1_RESPONSE_LATE_UP	ibd
DITTMER_PTHLH_TARGETS_DN	SET	70	0.08978	0.0055391	0.11436	0.21621	DITTMER_PTHLH_TARGETS_DN	ibd
DITTMER_PTHLH_TARGETS_UP	SET	106	0.025703	0.0019495	0.08784	0.38491	DITTMER_PTHLH_TARGETS_UP	ibd
DOANE_BREAST_CANCER_CLASSES_...1	SET	33	-0.083808	-0.0035538	0.16596	0.69322	DOANE_BREAST_CANCER_CLASSES_DN	ibd
DOANE_BREAST_CANCER_CLASSES_...2	SET	62	-0.0596	-0.0034613	0.12123	0.6885	DOANE_BREAST_CANCER_CLASSES_UP	ibd
DOANE_BREAST_CANCER_ESR1_DN	SET	44	-0.033581	-0.0016437	0.14057	0.59441	DOANE_BREAST_CANCER_ESR1_DN	ibd
DOANE_BREAST_CANCER_ESR1_UP	SET	99	0.020926	0.0015342	0.09583	0.41357	DOANE_BREAST_CANCER_ESR1_UP	ibd
DOANE_RESPONSE_TO_ANDROGEN_DN	SET	222	0.075464	0.0082567	0.063266	0.11648	DOANE_RESPONSE_TO_ANDROGEN_DN	ibd
DOANE_RESPONSE_TO_ANDROGEN_UP	SET	163	0.028991	0.0027224	0.072383	0.34439	DOANE_RESPONSE_TO_ANDROGEN_UP	ibd
DODD_NASOPHARYNGEAL_CARCINOM...1	SET	1285	-0.020341	-0.0051948	0.026802	0.77605	DODD_NASOPHARYNGEAL_CARCINOMA_DN	ibd
DODD_NASOPHARYNGEAL_CARCINOM...2	SET	1574	-0.045444	-0.012735	0.024139	0.97011	DODD_NASOPHARYNGEAL_CARCINOMA_UP	ibd
DONATO_CELL_CYCLE_TRETINOIN	SET	6	-0.15031	-0.0027198	0.41974	0.63987	DONATO_CELL_CYCLE_TRETINOIN	ibd
DORMOY_ELAVL1_TARGETS	SET	17	0.70481	0.02146	0.22439	0.00084335	DORMOY_ELAVL1_TARGETS	ibd
DORN_ADENOVIRUS_INFECTION_12...1	SET	30	0.13269	0.0053652	0.14559	0.18105	DORN_ADENOVIRUS_INFECTION_12HR_DN	ibd
DORN_ADENOVIRUS_INFECTION_12...2	SET	26	0.24009	0.0090383	0.16681	0.075048	DORN_ADENOVIRUS_INFECTION_12HR_UP	ibd
DORN_ADENOVIRUS_INFECTION_24...1	SET	40	0.18377	0.0085775	0.12986	0.078532	DORN_ADENOVIRUS_INFECTION_24HR_DN	ibd
DORN_ADENOVIRUS_INFECTION_24...2	SET	11	0.037129	0.00090954	0.26098	0.44344	DORN_ADENOVIRUS_INFECTION_24HR_UP	ibd
DORN_ADENOVIRUS_INFECTION_32...1	SET	37	0.1686	0.0075695	0.13974	0.11381	DORN_ADENOVIRUS_INFECTION_32HR_DN	ibd
DORN_ADENOVIRUS_INFECTION_32...2	SET	9	0.10673	0.002365	0.25591	0.33832	DORN_ADENOVIRUS_INFECTION_32HR_UP	ibd
DORN_ADENOVIRUS_INFECTION_48...1	SET	38	0.23706	0.010785	0.13956	0.044703	DORN_ADENOVIRUS_INFECTION_48HR_DN	ibd
DORN_ADENOVIRUS_INFECTION_48...2	SET	12	0.05771	0.0014765	0.23199	0.40178	DORN_ADENOVIRUS_INFECTION_48HR_UP	ibd
DORSAM_HOXA9_TARGETS_DN	SET	30	-0.2456	-0.0099304	0.15043	0.94872	DORSAM_HOXA9_TARGETS_DN	ibd
DORSAM_HOXA9_TARGETS_UP	SET	35	-0.034209	-0.0014938	0.14849	0.5911	DORSAM_HOXA9_TARGETS_UP	ibd
DORSEY_GAB2_TARGETS	SET	27	-0.070975	-0.0027227	0.20055	0.63829	DORSEY_GAB2_TARGETS	ibd
DOUGLAS_BMI1_TARGETS_DN	SET	297	-0.01239	-0.0015647	0.052068	0.59404	DOUGLAS_BMI1_TARGETS_DN	ibd
DOUGLAS_BMI1_TARGETS_UP	SET	525	-0.065472	-0.010924	0.040974	0.94496	DOUGLAS_BMI1_TARGETS_UP	ibd
DUAN_PRDM5_TARGETS	SET	70	0.14266	0.0088018	0.11439	0.10618	DUAN_PRDM5_TARGETS	ibd
DUNNE_TARGETS_OF_AML1_MTG8_F...1	SET	17	0.68723	0.020925	0.2225	0.0010069	DUNNE_TARGETS_OF_AML1_MTG8_FUSION_DN	ibd
DUNNE_TARGETS_OF_AML1_MTG8_F...2	SET	48	0.21765	0.011126	0.13202	0.049618	DUNNE_TARGETS_OF_AML1_MTG8_FUSION_UP	ibd
DURAND_STROMA_NS_UP	SET	164	-0.061188	-0.0057633	0.074332	0.79479	DURAND_STROMA_NS_UP	ibd
DURAND_STROMA_S_UP	SET	268	0.023485	0.0028196	0.060234	0.34831	DURAND_STROMA_S_UP	ibd
DURCHDEWALD_SKIN_CARCINOGENE...1	SET	251	0.011398	0.001325	0.059716	0.42431	DURCHDEWALD_SKIN_CARCINOGENESIS_DN	ibd
DURCHDEWALD_SKIN_CARCINOGENE...2	SET	77	0.026108	0.0016891	0.10363	0.40055	DURCHDEWALD_SKIN_CARCINOGENESIS_UP	ibd
DUTERTRE_ESTRADIOL_RESPONSE_...1	SET	479	0.027745	0.0044272	0.04472	0.2675	DUTERTRE_ESTRADIOL_RESPONSE_24HR_DN	ibd
DUTERTRE_ESTRADIOL_RESPONSE_...2	SET	301	-0.02491	-0.0031667	0.052312	0.68303	DUTERTRE_ESTRADIOL_RESPONSE_24HR_UP	ibd
DUTERTRE_ESTRADIOL_RESPONSE_...3	SET	87	-0.015467	-0.0010634	0.09788	0.56278	DUTERTRE_ESTRADIOL_RESPONSE_6HR_DN	ibd
DUTERTRE_ESTRADIOL_RESPONSE_...4	SET	212	-0.053703	-0.0057435	0.065644	0.79334	DUTERTRE_ESTRADIOL_RESPONSE_6HR_UP	ibd
DUTTA_APOPTOSIS_VIA_NFKB	SET	29	0.0083867	0.00033341	0.16563	0.47981	DUTTA_APOPTOSIS_VIA_NFKB	ibd
EBAUER_MYOGENIC_TARGETS_OF_P...	SET	45	0.00058197	2.8808e-05	0.13443	0.49827	EBAUER_MYOGENIC_TARGETS_OF_PAX3_FOXO1_FUSION	ibd
EBAUER_TARGETS_OF_PAX3_FOXO1...1	SET	49	-0.13826	-0.0071409	0.14061	0.83726	EBAUER_TARGETS_OF_PAX3_FOXO1_FUSION_DN	ibd
EBAUER_TARGETS_OF_PAX3_FOXO1...2	SET	177	-0.026594	-0.0026013	0.067991	0.65215	EBAUER_TARGETS_OF_PAX3_FOXO1_FUSION_UP	ibd
EGUCHI_CELL_CYCLE_RB1_TARGETS	SET	22	-0.1161	-0.0040208	0.1855	0.7343	EGUCHI_CELL_CYCLE_RB1_TARGETS	ibd
EHLERS_ANEUPLOIDY_DN	SET	11	-0.03621	-0.00088701	0.3239	0.54451	EHLERS_ANEUPLOIDY_DN	ibd
EHLERS_ANEUPLOIDY_UP	SET	39	0.071958	0.0033166	0.13559	0.29781	EHLERS_ANEUPLOIDY_UP	ibd
EHRLICH_ICF_SYNDROM_DN	SET	11	-0.13385	-0.0032789	0.22459	0.72441	EHRLICH_ICF_SYNDROM_DN	ibd
EHRLICH_ICF_SYNDROM_UP	SET	11	0.0027582	6.7566e-05	0.28765	0.49617	EHRLICH_ICF_SYNDROM_UP	ibd
EINAV_INTERFERON_SIGNATURE_I...	SET	27	0.087516	0.0033573	0.16657	0.29965	EINAV_INTERFERON_SIGNATURE_IN_CANCER	ibd
ELLWOOD_MYC_TARGETS_DN	SET	41	-0.045053	-0.0021289	0.13903	0.62705	ELLWOOD_MYC_TARGETS_DN	ibd
ELLWOOD_MYC_TARGETS_UP	SET	12	0.011092	0.00028379	0.27298	0.48379	ELLWOOD_MYC_TARGETS_UP	ibd
ELVIDGE_HIF1A_AND_HIF2A_TARG...1	SET	99	0.030545	0.0022393	0.093179	0.37153	ELVIDGE_HIF1A_AND_HIF2A_TARGETS_DN	ibd
ELVIDGE_HIF1A_AND_HIF2A_TARG...2	SET	38	-0.014481	-0.00065882	0.147	0.53923	ELVIDGE_HIF1A_AND_HIF2A_TARGETS_UP	ibd
ELVIDGE_HIF1A_TARGETS_DN	SET	86	0.034283	0.0023434	0.096463	0.36115	ELVIDGE_HIF1A_TARGETS_DN	ibd
ELVIDGE_HIF1A_TARGETS_UP	SET	63	-0.057646	-0.0033747	0.11633	0.68988	ELVIDGE_HIF1A_TARGETS_UP	ibd
ELVIDGE_HIF2A_TARGETS_UP	SET	6	-0.057605	-0.0010423	0.38285	0.5598	ELVIDGE_HIF2A_TARGETS_UP	ibd
ELVIDGE_HYPOXIA_BY_DMOG_DN	SET	53	0.041079	0.0022063	0.12408	0.37029	ELVIDGE_HYPOXIA_BY_DMOG_DN	ibd
ELVIDGE_HYPOXIA_BY_DMOG_UP	SET	126	-0.043093	-0.0035615	0.083121	0.69792	ELVIDGE_HYPOXIA_BY_DMOG_UP	ibd
ELVIDGE_HYPOXIA_DN	SET	136	-0.04106	-0.0035246	0.077114	0.70279	ELVIDGE_HYPOXIA_DN	ibd
ELVIDGE_HYPOXIA_UP	SET	161	-0.022478	-0.002098	0.074635	0.61836	ELVIDGE_HYPOXIA_UP	ibd
ENGELMANN_CANCER_PROGENITORS...1	SET	61	-0.09189	-0.0052935	0.11747	0.78295	ENGELMANN_CANCER_PROGENITORS_DN	ibd
ENGELMANN_CANCER_PROGENITORS...2	SET	47	-0.0074242	-0.00037556	0.13889	0.52131	ENGELMANN_CANCER_PROGENITORS_UP	ibd
ENK_UV_RESPONSE_EPIDERMIS_DN	SET	486	0.062389	0.010026	0.043198	0.074342	ENK_UV_RESPONSE_EPIDERMIS_DN	ibd
ENK_UV_RESPONSE_EPIDERMIS_UP	SET	270	-0.047251	-0.0056938	0.056092	0.8002	ENK_UV_RESPONSE_EPIDERMIS_UP	ibd
ENK_UV_RESPONSE_KERATINOCYTE...1	SET	454	0.075498	0.011737	0.042727	0.038625	ENK_UV_RESPONSE_KERATINOCYTE_DN	ibd
ENK_UV_RESPONSE_KERATINOCYTE...2	SET	461	0.01304	0.0020423	0.041896	0.37781	ENK_UV_RESPONSE_KERATINOCYTE_UP	ibd
EPPERT_CE_HSC_LSC	SET	36	0.06077	0.0026912	0.16742	0.35832	EPPERT_CE_HSC_LSC	ibd
EPPERT_HSC_R	SET	107	0.055991	0.0042666	0.09793	0.28375	EPPERT_HSC_R	ibd
EPPERT_LSC_R	SET	35	0.075406	0.0032928	0.16599	0.32482	EPPERT_LSC_R	ibd
EPPERT_PROGENITOR	SET	131	-0.024552	-0.0020687	0.082799	0.61658	EPPERT_PROGENITOR	ibd
FAELT_B_CLL_WITH_VH3_21_DN	SET	43	0.08547	0.0041359	0.13888	0.26914	FAELT_B_CLL_WITH_VH3_21_DN	ibd
FAELT_B_CLL_WITH_VH3_21_UP	SET	37	-0.16591	-0.0074485	0.1434	0.87635	FAELT_B_CLL_WITH_VH3_21_UP	ibd
FAELT_B_CLL_WITH_VH_REARRANG...1	SET	44	-0.026259	-0.0012853	0.13634	0.57636	FAELT_B_CLL_WITH_VH_REARRANGEMENTS_DN	ibd
FAELT_B_CLL_WITH_VH_REARRANG...2	SET	43	0.060523	0.0029288	0.13739	0.32978	FAELT_B_CLL_WITH_VH_REARRANGEMENTS_UP	ibd
FALVELLA_SMOKERS_WITH_LUNG_C...	SET	71	0.23211	0.014422	0.10842	0.016148	FALVELLA_SMOKERS_WITH_LUNG_CANCER	ibd
FARDIN_HYPOXIA_11	SET	28	0.25462	0.0099468	0.17202	0.069424	FARDIN_HYPOXIA_11	ibd
FARDIN_HYPOXIA_9	SET	7	0.24708	0.0048288	0.29788	0.20343	FARDIN_HYPOXIA_9	ibd
FARMER_BREAST_CANCER_APOCRIN...1	SET	304	0.032285	0.0041243	0.053393	0.2727	FARMER_BREAST_CANCER_APOCRINE_VS_BASAL	ibd
FARMER_BREAST_CANCER_APOCRIN...2	SET	301	0.062874	0.0079928	0.052698	0.11642	FARMER_BREAST_CANCER_APOCRINE_VS_LUMINAL	ibd
FARMER_BREAST_CANCER_BASAL_V...	SET	296	0.076433	0.0096367	0.053213	0.07546	FARMER_BREAST_CANCER_BASAL_VS_LULMINAL	ibd
FARMER_BREAST_CANCER_CLUSTER...1	SET	38	0.054576	0.002483	0.15494	0.36233	FARMER_BREAST_CANCER_CLUSTER_1	ibd
FARMER_BREAST_CANCER_CLUSTER...2	SET	32	-0.029944	-0.0012504	0.16164	0.57348	FARMER_BREAST_CANCER_CLUSTER_2	ibd
FARMER_BREAST_CANCER_CLUSTER...3	SET	15	-0.16008	-0.0045787	0.23968	0.74789	FARMER_BREAST_CANCER_CLUSTER_3	ibd
FARMER_BREAST_CANCER_CLUSTER...4	SET	18	-0.29093	-0.0091149	0.23126	0.8958	FARMER_BREAST_CANCER_CLUSTER_4	ibd
FARMER_BREAST_CANCER_CLUSTER...5	SET	19	0.21932	0.0070593	0.21746	0.1566	FARMER_BREAST_CANCER_CLUSTER_5	ibd
FARMER_BREAST_CANCER_CLUSTER...6	SET	13	0.21416	0.0057028	0.30323	0.24002	FARMER_BREAST_CANCER_CLUSTER_6	ibd
FARMER_BREAST_CANCER_CLUSTER...7	SET	19	0.19473	0.0062679	0.204	0.1699	FARMER_BREAST_CANCER_CLUSTER_7	ibd
FARMER_BREAST_CANCER_CLUSTER...8	SET	6	0.26757	0.0048415	0.53058	0.30703	FARMER_BREAST_CANCER_CLUSTER_8	ibd
FERNANDEZ_BOUND_BY_MYC	SET	172	0.12951	0.01249	0.068457	0.02926	FERNANDEZ_BOUND_BY_MYC	ibd
FERRANDO_HOX11_NEIGHBORS	SET	22	0.051516	0.0017841	0.18848	0.39231	FERRANDO_HOX11_NEIGHBORS	ibd
FERRANDO_LYL1_NEIGHBORS	SET	14	0.79008	0.021833	0.27351	0.0019369	FERRANDO_LYL1_NEIGHBORS	ibd
FERRANDO_TAL1_NEIGHBORS	SET	16	-0.25211	-0.0074472	0.21969	0.87442	FERRANDO_TAL1_NEIGHBORS	ibd
FERRANDO_T_ALL_WITH_MLL_ENL_...1	SET	81	0.10682	0.0070872	0.095255	0.13106	FERRANDO_T_ALL_WITH_MLL_ENL_FUSION_DN	ibd
FERRANDO_T_ALL_WITH_MLL_ENL_...2	SET	74	-0.10268	-0.0065124	0.10735	0.83057	FERRANDO_T_ALL_WITH_MLL_ENL_FUSION_UP	ibd
FERRARI_RESPONSE_TO_FENRETIN...1	SET	5	-0.36489	-0.0060273	0.39735	0.82076	FERRARI_RESPONSE_TO_FENRETINIDE_DN	ibd
FERRARI_RESPONSE_TO_FENRETIN...2	SET	21	0.72101	0.024397	0.21286	0.00035394	FERRARI_RESPONSE_TO_FENRETINIDE_UP	ibd
FERREIRA_EWINGS_SARCOMA_UNST...1	SET	87	0.021552	0.0014816	0.091436	0.40683	FERREIRA_EWINGS_SARCOMA_UNSTABLE_VS_STABLE_DN	ibd
FERREIRA_EWINGS_SARCOMA_UNST...2	SET	158	-0.039891	-0.0036886	0.071997	0.71023	FERREIRA_EWINGS_SARCOMA_UNSTABLE_VS_STABLE_UP	ibd
FEVR_CTNNB1_TARGETS_DN	SET	515	-0.011099	-0.0018345	0.040535	0.60788	FEVR_CTNNB1_TARGETS_DN	ibd
FEVR_CTNNB1_TARGETS_UP	SET	641	0.066914	0.012296	0.036988	0.03523	FEVR_CTNNB1_TARGETS_UP	ibd
FIGUEROA_AML_METHYLATION_CLU...1	SET	40	0.071772	0.00335	0.14069	0.30498	FIGUEROA_AML_METHYLATION_CLUSTER_1_DN	ibd
FIGUEROA_AML_METHYLATION_CLU...2	SET	107	0.12423	0.0094661	0.088531	0.08029	FIGUEROA_AML_METHYLATION_CLUSTER_1_UP	ibd
FIGUEROA_AML_METHYLATION_CLU...3	SET	8	-0.019613	-0.00040976	0.33737	0.52318	FIGUEROA_AML_METHYLATION_CLUSTER_2_DN	ibd
FIGUEROA_AML_METHYLATION_CLU...4	SET	48	-0.0052287	-0.00026729	0.12823	0.51626	FIGUEROA_AML_METHYLATION_CLUSTER_2_UP	ibd
FIGUEROA_AML_METHYLATION_CLU...5	SET	36	0.14437	0.0063936	0.15171	0.17065	FIGUEROA_AML_METHYLATION_CLUSTER_3_DN	ibd
FIGUEROA_AML_METHYLATION_CLU...6	SET	154	0.0068954	0.00062954	0.074468	0.46311	FIGUEROA_AML_METHYLATION_CLUSTER_3_UP	ibd
FIGUEROA_AML_METHYLATION_CLU...7	SET	14	0.87394	0.02415	0.27575	0.00076549	FIGUEROA_AML_METHYLATION_CLUSTER_4_DN	ibd
FIGUEROA_AML_METHYLATION_CLU...8	SET	100	0.052345	0.0038568	0.088747	0.27766	FIGUEROA_AML_METHYLATION_CLUSTER_4_UP	ibd
FIGUEROA_AML_METHYLATION_CLU...9	SET	42	-0.19546	-0.009348	0.16071	0.88804	FIGUEROA_AML_METHYLATION_CLUSTER_5_DN	ibd
FIGUEROA_AML_METHYLATION_CLU...10	SET	12	-0.14249	-0.0036456	0.26876	0.702	FIGUEROA_AML_METHYLATION_CLUSTER_5_UP	ibd
FIGUEROA_AML_METHYLATION_CLU...11	SET	30	-0.1654	-0.0066877	0.17093	0.83338	FIGUEROA_AML_METHYLATION_CLUSTER_6_DN	ibd
FIGUEROA_AML_METHYLATION_CLU...12	SET	127	0.03605	0.0029911	0.083386	0.33276	FIGUEROA_AML_METHYLATION_CLUSTER_6_UP	ibd
FIGUEROA_AML_METHYLATION_CLU...13	SET	5	-0.58366	-0.009641	0.46141	0.89704	FIGUEROA_AML_METHYLATION_CLUSTER_7_DN	ibd
FIGUEROA_AML_METHYLATION_CLU...14	SET	108	-0.023632	-0.0018091	0.088917	0.60479	FIGUEROA_AML_METHYLATION_CLUSTER_7_UP	ibd
FINAK_BREAST_CANCER_SDPP_SIG...	SET	21	0.15085	0.0051044	0.23262	0.25834	FINAK_BREAST_CANCER_SDPP_SIGNATURE	ibd
FINETTI_BREAST_CANCERS_KINOM...1	SET	20	-0.042271	-0.0013959	0.1967	0.58508	FINETTI_BREAST_CANCERS_KINOME_BLUE	ibd
FINETTI_BREAST_CANCERS_KINOM...2	SET	15	0.17229	0.0049278	0.25551	0.25007	FINETTI_BREAST_CANCERS_KINOME_GRAY	ibd
FINETTI_BREAST_CANCER_KINOME...1	SET	14	0.15513	0.0042867	0.26386	0.27829	FINETTI_BREAST_CANCER_KINOME_GREEN	ibd
FINETTI_BREAST_CANCER_KINOME...2	SET	16	-0.0010882	-3.2144e-05	0.22762	0.50191	FINETTI_BREAST_CANCER_KINOME_RED	ibd
FIRESTEIN_CTNNB1_PATHWAY	SET	25	0.15049	0.0055553	0.20922	0.236	FIRESTEIN_CTNNB1_PATHWAY	ibd
FIRESTEIN_CTNNB1_PATHWAY_AND...	SET	6	-0.097854	-0.0017706	0.48762	0.57952	FIRESTEIN_CTNNB1_PATHWAY_AND_PROLIFERATION	ibd
FIRESTEIN_PROLIFERATION	SET	152	0.027854	0.0025266	0.073618	0.35259	FIRESTEIN_PROLIFERATION	ibd
FISCHER_DIRECT_P53_TARGETS_M...	SET	300	-0.049321	-0.0062596	0.052265	0.82733	FISCHER_DIRECT_P53_TARGETS_META_ANALYSIS	ibd
FISCHER_DREAM_TARGETS	SET	887	-0.004065	-0.00087253	0.030686	0.55269	FISCHER_DREAM_TARGETS	ibd
FISCHER_G1_S_CELL_CYCLE	SET	174	0.07422	0.0071988	0.071368	0.14918	FISCHER_G1_S_CELL_CYCLE	ibd
FISCHER_G2_M_CELL_CYCLE	SET	221	0.040833	0.0044577	0.059514	0.24633	FISCHER_G2_M_CELL_CYCLE	ibd
FLECHNER_BIOPSY_KIDNEY_TRANS...1	SET	22	0.088096	0.003051	0.19801	0.32819	FLECHNER_BIOPSY_KIDNEY_TRANSPLANT_OK_VS_DONOR_DN	ibd
FLECHNER_BIOPSY_KIDNEY_TRANS...2	SET	513	0.012222	0.0020163	0.040995	0.3828	FLECHNER_BIOPSY_KIDNEY_TRANSPLANT_OK_VS_DONOR_UP	ibd
FLECHNER_BIOPSY_KIDNEY_TRANS...3	SET	523	-0.074702	-0.01244	0.041177	0.96517	FLECHNER_BIOPSY_KIDNEY_TRANSPLANT_REJECTED_VS_OK_DN	ibd
FLECHNER_BIOPSY_KIDNEY_TRANS...4	SET	78	0.06909	0.0044986	0.10865	0.26243	FLECHNER_BIOPSY_KIDNEY_TRANSPLANT_REJECTED_VS_OK_UP	ibd
FLECHNER_PBL_KIDNEY_TRANSPLA...1	SET	37	-0.023812	-0.0010691	0.15115	0.56259	FLECHNER_PBL_KIDNEY_TRANSPLANT_OK_VS_DONOR_DN	ibd
FLECHNER_PBL_KIDNEY_TRANSPLA...2	SET	133	0.082859	0.0070343	0.078169	0.14458	FLECHNER_PBL_KIDNEY_TRANSPLANT_OK_VS_DONOR_UP	ibd
FLECHNER_PBL_KIDNEY_TRANSPLA...3	SET	48	-0.13106	-0.0066998	0.14183	0.82227	FLECHNER_PBL_KIDNEY_TRANSPLANT_REJECTED_VS_OK_DN	ibd
FLECHNER_PBL_KIDNEY_TRANSPLA...4	SET	55	0.11664	0.0063811	0.1208	0.16714	FLECHNER_PBL_KIDNEY_TRANSPLANT_REJECTED_VS_OK_UP	ibd
FLORIO_HUMAN_NEOCORTEX	SET	38	-0.077105	-0.003508	0.14526	0.70222	FLORIO_HUMAN_NEOCORTEX	ibd
FLORIO_NEOCORTEX_BASAL_RADIA...1	SET	176	-0.035954	-0.003507	0.068378	0.70048	FLORIO_NEOCORTEX_BASAL_RADIAL_GLIA_DN	ibd
FLORIO_NEOCORTEX_BASAL_RADIA...2	SET	356	-0.025117	-0.0034671	0.050714	0.68979	FLORIO_NEOCORTEX_BASAL_RADIAL_GLIA_UP	ibd
FLOTHO_PEDIATRIC_ALL_THERAPY...1	SET	26	0.081428	0.0030654	0.17795	0.32363	FLOTHO_PEDIATRIC_ALL_THERAPY_RESPONSE_DN	ibd
FLOTHO_PEDIATRIC_ALL_THERAPY...2	SET	51	0.079864	0.0042079	0.11736	0.2481	FLOTHO_PEDIATRIC_ALL_THERAPY_RESPONSE_UP	ibd
FONTAINE_FOLLICULAR_THYROID_...1	SET	63	0.15494	0.0090703	0.11383	0.086747	FONTAINE_FOLLICULAR_THYROID_ADENOMA_DN	ibd
FONTAINE_FOLLICULAR_THYROID_...2	SET	71	0.075329	0.0046804	0.1083	0.24336	FONTAINE_FOLLICULAR_THYROID_ADENOMA_UP	ibd
FONTAINE_PAPILLARY_THYROID_C...1	SET	71	0.15891	0.0098733	0.11476	0.083078	FONTAINE_PAPILLARY_THYROID_CARCINOMA_DN	ibd
FONTAINE_PAPILLARY_THYROID_C...2	SET	61	0.1748	0.01007	0.1205	0.073452	FONTAINE_PAPILLARY_THYROID_CARCINOMA_UP	ibd
FONTAINE_THYROID_TUMOR_UNCER...1	SET	25	0.29209	0.010783	0.19235	0.06445	FONTAINE_THYROID_TUMOR_UNCERTAIN_MALIGNANCY_DN	ibd
FONTAINE_THYROID_TUMOR_UNCER...2	SET	34	0.1999	0.0086038	0.17439	0.12585	FONTAINE_THYROID_TUMOR_UNCERTAIN_MALIGNANCY_UP	ibd
FOROUTAN_INTEGRATED_TGFB_EMT...1	SET	72	0.12301	0.0076962	0.11794	0.14848	FOROUTAN_INTEGRATED_TGFB_EMT_DN	ibd
FOROUTAN_INTEGRATED_TGFB_EMT...2	SET	117	0.0426	0.0033935	0.095417	0.32764	FOROUTAN_INTEGRATED_TGFB_EMT_UP	ibd
FOROUTAN_PRODRANK_TGFB_EMT_DN	SET	81	0.15791	0.010477	0.10635	0.068799	FOROUTAN_PRODRANK_TGFB_EMT_DN	ibd
FOROUTAN_PRODRANK_TGFB_EMT_UP	SET	180	0.048107	0.004745	0.072459	0.25338	FOROUTAN_PRODRANK_TGFB_EMT_UP	ibd
FOROUTAN_TGFB_EMT_DN	SET	106	0.15949	0.012096	0.093858	0.044647	FOROUTAN_TGFB_EMT_DN	ibd
FOROUTAN_TGFB_EMT_UP	SET	187	0.045699	0.0045934	0.07144	0.26119	FOROUTAN_TGFB_EMT_UP	ibd
FORTSCHEGGER_PHF8_TARGETS_DN	SET	710	0.050725	0.0097905	0.034519	0.07086	FORTSCHEGGER_PHF8_TARGETS_DN	ibd
FORTSCHEGGER_PHF8_TARGETS_UP	SET	249	0.093599	0.010838	0.059797	0.058767	FORTSCHEGGER_PHF8_TARGETS_UP	ibd
FOSTER_KDM1A_TARGETS_DN	SET	193	0.073832	0.0075381	0.06302	0.12069	FOSTER_KDM1A_TARGETS_DN	ibd
FOSTER_KDM1A_TARGETS_UP	SET	232	-0.13505	-0.015101	0.062277	0.98493	FOSTER_KDM1A_TARGETS_UP	ibd
FOSTER_TOLERANT_MACROPHAGE_DN	SET	393	0.27995	0.04056	0.05006	1.1386e-08	FOSTER_TOLERANT_MACROPHAGE_DN	ibd
FOSTER_TOLERANT_MACROPHAGE_UP	SET	154	-0.083333	-0.0076082	0.0753	0.86577	FOSTER_TOLERANT_MACROPHAGE_UP	ibd
FOURNIER_ACINAR_DEVELOPMENT_...1	SET	6	0.68452	0.012386	0.4325	0.056753	FOURNIER_ACINAR_DEVELOPMENT_EARLY_DN	ibd
FOURNIER_ACINAR_DEVELOPMENT_...2	SET	19	0.52744	0.016977	0.2235	0.0091459	FOURNIER_ACINAR_DEVELOPMENT_EARLY_UP	ibd
FOURNIER_ACINAR_DEVELOPMENT_...3	SET	264	-0.025538	-0.0030435	0.054082	0.68161	FOURNIER_ACINAR_DEVELOPMENT_LATE_2	ibd
FOURNIER_ACINAR_DEVELOPMENT_...4	SET	22	0.19526	0.0067624	0.18732	0.14863	FOURNIER_ACINAR_DEVELOPMENT_LATE_DN	ibd
FOURNIER_ACINAR_DEVELOPMENT_...5	SET	10	-0.11653	-0.0027219	0.2778	0.66257	FOURNIER_ACINAR_DEVELOPMENT_LATE_UP	ibd
FRASOR_RESPONSE_TO_ESTRADIOL...1	SET	67	0.24853	0.015002	0.12271	0.021429	FRASOR_RESPONSE_TO_ESTRADIOL_DN	ibd
FRASOR_RESPONSE_TO_ESTRADIOL...2	SET	34	0.29114	0.012531	0.16549	0.039272	FRASOR_RESPONSE_TO_ESTRADIOL_UP	ibd
FRASOR_RESPONSE_TO_SERM_OR_F...1	SET	48	-0.038751	-0.0019809	0.12184	0.62478	FRASOR_RESPONSE_TO_SERM_OR_FULVESTRANT_DN	ibd
FRASOR_RESPONSE_TO_SERM_OR_F...2	SET	22	0.56526	0.019576	0.20035	0.0023936	FRASOR_RESPONSE_TO_SERM_OR_FULVESTRANT_UP	ibd
FRASOR_TAMOXIFEN_RESPONSE_DN	SET	10	-0.076047	-0.0017762	0.31415	0.59564	FRASOR_TAMOXIFEN_RESPONSE_DN	ibd
FRASOR_TAMOXIFEN_RESPONSE_UP	SET	45	0.22781	0.011277	0.15146	0.066291	FRASOR_TAMOXIFEN_RESPONSE_UP	ibd
FREDERICK_PRKCI_TARGETS	SET	9	0.35741	0.0079199	0.27559	0.097341	FREDERICK_PRKCI_TARGETS	ibd
FRIDMAN_IMMORTALIZATION_DN	SET	33	0.111	0.0047068	0.16715	0.25333	FRIDMAN_IMMORTALIZATION_DN	ibd
FRIDMAN_SENESCENCE_DN	SET	10	0.015263	0.0003565	0.30784	0.48023	FRIDMAN_SENESCENCE_DN	ibd
FRIDMAN_SENESCENCE_UP	SET	75	-0.068024	-0.0043435	0.10981	0.7322	FRIDMAN_SENESCENCE_UP	ibd
FUJII_YBX1_TARGETS_DN	SET	178	-0.03705	-0.0036342	0.069703	0.70247	FUJII_YBX1_TARGETS_DN	ibd
FUJII_YBX1_TARGETS_UP	SET	37	0.12852	0.0057699	0.13684	0.17382	FUJII_YBX1_TARGETS_UP	ibd
FUJIWARA_PARK2_HEPATOCYTE_PR...1	SET	7	-0.56808	-0.011102	0.39269	0.92599	FUJIWARA_PARK2_HEPATOCYTE_PROLIFERATION_DN	ibd
FUJIWARA_PARK2_HEPATOCYTE_PR...2	SET	10	-0.30062	-0.0070215	0.30758	0.8358	FUJIWARA_PARK2_HEPATOCYTE_PROLIFERATION_UP	ibd
FUJIWARA_PARK2_IN_LIVER_CANC...	SET	8	-0.044963	-0.00093938	0.2931	0.56096	FUJIWARA_PARK2_IN_LIVER_CANCER_UP	ibd
FUKUSHIMA_TNFSF11_TARGETS	SET	15	0.235	0.0067216	0.24696	0.17066	FUKUSHIMA_TNFSF11_TARGETS	ibd
FULCHER_INFLAMMATORY_RESPONS...1	SET	413	0.035213	0.0052271	0.046247	0.22321	FULCHER_INFLAMMATORY_RESPONSE_LECTIN_VS_LPS_DN	ibd
FULCHER_INFLAMMATORY_RESPONS...2	SET	550	0.030097	0.005136	0.041271	0.23293	FULCHER_INFLAMMATORY_RESPONSE_LECTIN_VS_LPS_UP	ibd
FUNG_IL2_SIGNALING_1	SET	8	0.22389	0.0046776	0.28248	0.21401	FUNG_IL2_SIGNALING_1	ibd
FUNG_IL2_SIGNALING_2	SET	11	0.48965	0.011995	0.31094	0.057665	FUNG_IL2_SIGNALING_2	ibd
FUNG_IL2_TARGETS_WITH_STAT5_...1	SET	5	0.39365	0.0065025	0.40035	0.16275	FUNG_IL2_TARGETS_WITH_STAT5_BINDING_SITES	ibd
FUNG_IL2_TARGETS_WITH_STAT5_...2	SET	8	0.80865	0.016895	0.3855	0.017975	FUNG_IL2_TARGETS_WITH_STAT5_BINDING_SITES_T1	ibd
FURUKAWA_DUSP6_TARGETS_PCI35...1	SET	71	-0.11508	-0.0071506	0.10876	0.855	FURUKAWA_DUSP6_TARGETS_PCI35_DN	ibd
FURUKAWA_DUSP6_TARGETS_PCI35...2	SET	62	0.35231	0.020461	0.12073	0.0017624	FURUKAWA_DUSP6_TARGETS_PCI35_UP	ibd
FU_INTERACT_WITH_ALKBH8	SET	13	-0.14372	-0.0038271	0.24642	0.72013	FU_INTERACT_WITH_ALKBH8	ibd
GABRIELY_MIR21_TARGETS	SET	271	0.044922	0.005423	0.056828	0.21463	GABRIELY_MIR21_TARGETS	ibd
GAJATE_RESPONSE_TO_TRABECTED...1	SET	18	-0.076149	-0.0023857	0.23854	0.62522	GAJATE_RESPONSE_TO_TRABECTEDIN_DN	ibd
GAJATE_RESPONSE_TO_TRABECTED...2	SET	61	0.03917	0.0022565	0.11453	0.36618	GAJATE_RESPONSE_TO_TRABECTEDIN_UP	ibd
GALE_APL_WITH_FLT3_MUTATED_DN	SET	11	-0.1127	-0.0027608	0.25247	0.67234	GALE_APL_WITH_FLT3_MUTATED_DN	ibd
GALE_APL_WITH_FLT3_MUTATED_UP	SET	57	0.093219	0.0051916	0.11581	0.21043	GALE_APL_WITH_FLT3_MUTATED_UP	ibd
GALIE_TUMOR_ANGIOGENESIS	SET	7	0.25166	0.0049184	0.35611	0.23988	GALIE_TUMOR_ANGIOGENESIS	ibd
GALIE_TUMOR_STEMNESS_GENES	SET	6	0.87199	0.015778	0.39252	0.013165	GALIE_TUMOR_STEMNESS_GENES	ibd
GALINDO_IMMUNE_RESPONSE_TO_E...	SET	67	0.49975	0.030167	0.11457	6.4826e-06	GALINDO_IMMUNE_RESPONSE_TO_ENTEROTOXIN	ibd
GALI_TP53_TARGETS_APOPTOTIC_...1	SET	6	0.01663	0.00030091	0.36236	0.4817	GALI_TP53_TARGETS_APOPTOTIC_DN	ibd
GALI_TP53_TARGETS_APOPTOTIC_...2	SET	8	-0.15562	-0.0032512	0.3541	0.66984	GALI_TP53_TARGETS_APOPTOTIC_UP	ibd
GALLUZZI_PERMEABILIZE_MITOCH...	SET	37	-0.033165	-0.0014889	0.14536	0.59024	GALLUZZI_PERMEABILIZE_MITOCHONDRIA	ibd
GALLUZZI_PREVENT_MITOCHONDIA...	SET	13	0.18678	0.0049738	0.27201	0.24615	GALLUZZI_PREVENT_MITOCHONDIAL_PERMEABILIZATION	ibd
GAL_LEUKEMIC_STEM_CELL_DN	SET	215	0.092836	0.0099979	0.061906	0.066863	GAL_LEUKEMIC_STEM_CELL_DN	ibd
GAL_LEUKEMIC_STEM_CELL_UP	SET	113	0.12148	0.0095112	0.085434	0.077536	GAL_LEUKEMIC_STEM_CELL_UP	ibd
GARCIA_TARGETS_OF_FLI1_AND_D...1	SET	154	0.11858	0.010826	0.069079	0.043041	GARCIA_TARGETS_OF_FLI1_AND_DAX1_DN	ibd
GARCIA_TARGETS_OF_FLI1_AND_D...2	SET	47	-0.11281	-0.0057065	0.11825	0.82994	GARCIA_TARGETS_OF_FLI1_AND_DAX1_UP	ibd
GARGALOVIC_RESPONSE_TO_OXIDI...1	SET	11	0.097021	0.0023767	0.29236	0.37	GARGALOVIC_RESPONSE_TO_OXIDIZED_PHOSPHOLIPIDS_BLACK_DN	ibd
GARGALOVIC_RESPONSE_TO_OXIDI...2	SET	31	-0.10541	-0.0043326	0.17925	0.72176	GARGALOVIC_RESPONSE_TO_OXIDIZED_PHOSPHOLIPIDS_BLACK_UP	ibd
GARGALOVIC_RESPONSE_TO_OXIDI...3	SET	60	0.089728	0.0051266	0.11836	0.2242	GARGALOVIC_RESPONSE_TO_OXIDIZED_PHOSPHOLIPIDS_BLUE_DN	ibd
GARGALOVIC_RESPONSE_TO_OXIDI...4	SET	127	0.075984	0.0063045	0.082168	0.17756	GARGALOVIC_RESPONSE_TO_OXIDIZED_PHOSPHOLIPIDS_BLUE_UP	ibd
GARGALOVIC_RESPONSE_TO_OXIDI...5	SET	13	0.099217	0.002642	0.2642	0.35363	GARGALOVIC_RESPONSE_TO_OXIDIZED_PHOSPHOLIPIDS_BROWN_UP	ibd
GARGALOVIC_RESPONSE_TO_OXIDI...6	SET	15	-0.19868	-0.0056829	0.21036	0.82753	GARGALOVIC_RESPONSE_TO_OXIDIZED_PHOSPHOLIPIDS_CYAN_UP	ibd
GARGALOVIC_RESPONSE_TO_OXIDI...7	SET	21	0.14522	0.0049137	0.19459	0.22776	GARGALOVIC_RESPONSE_TO_OXIDIZED_PHOSPHOLIPIDS_GREEN_DN	ibd
GARGALOVIC_RESPONSE_TO_OXIDI...8	SET	26	-0.0026783	-0.00010083	0.20165	0.5053	GARGALOVIC_RESPONSE_TO_OXIDIZED_PHOSPHOLIPIDS_GREEN_UP	ibd
GARGALOVIC_RESPONSE_TO_OXIDI...9	SET	71	-0.23939	-0.014874	0.1182	0.97858	GARGALOVIC_RESPONSE_TO_OXIDIZED_PHOSPHOLIPIDS_GREY_DN	ibd
GARGALOVIC_RESPONSE_TO_OXIDI...10	SET	16	0.038193	0.0011282	0.2106	0.42805	GARGALOVIC_RESPONSE_TO_OXIDIZED_PHOSPHOLIPIDS_GREY_UP	ibd
GARGALOVIC_RESPONSE_TO_OXIDI...11	SET	8	0.25933	0.0054181	0.35949	0.23534	GARGALOVIC_RESPONSE_TO_OXIDIZED_PHOSPHOLIPIDS_LIGHTGREEN_DN	ibd
GARGALOVIC_RESPONSE_TO_OXIDI...12	SET	11	-0.35546	-0.0087076	0.28627	0.89282	GARGALOVIC_RESPONSE_TO_OXIDIZED_PHOSPHOLIPIDS_LIGHTYELLOW_UP	ibd
GARGALOVIC_RESPONSE_TO_OXIDI...13	SET	12	0.043392	0.0011102	0.21174	0.41881	GARGALOVIC_RESPONSE_TO_OXIDIZED_PHOSPHOLIPIDS_MAGENTA_DN	ibd
GARGALOVIC_RESPONSE_TO_OXIDI...14	SET	25	0.33034	0.012195	0.18541	0.037412	GARGALOVIC_RESPONSE_TO_OXIDIZED_PHOSPHOLIPIDS_MAGENTA_UP	ibd
GARGALOVIC_RESPONSE_TO_OXIDI...15	SET	32	0.012475	0.00052094	0.15856	0.46864	GARGALOVIC_RESPONSE_TO_OXIDIZED_PHOSPHOLIPIDS_PINK_DN	ibd
GARGALOVIC_RESPONSE_TO_OXIDI...16	SET	9	0.14988	0.0033212	0.33982	0.32959	GARGALOVIC_RESPONSE_TO_OXIDIZED_PHOSPHOLIPIDS_PURPLE_DN	ibd
GARGALOVIC_RESPONSE_TO_OXIDI...17	SET	23	-0.1048	-0.0037109	0.1907	0.70868	GARGALOVIC_RESPONSE_TO_OXIDIZED_PHOSPHOLIPIDS_RED_DN	ibd
GARGALOVIC_RESPONSE_TO_OXIDI...18	SET	16	0.1513	0.0044694	0.22647	0.25204	GARGALOVIC_RESPONSE_TO_OXIDIZED_PHOSPHOLIPIDS_RED_UP	ibd
GARGALOVIC_RESPONSE_TO_OXIDI...19	SET	14	0.097164	0.002685	0.2591	0.35383	GARGALOVIC_RESPONSE_TO_OXIDIZED_PHOSPHOLIPIDS_SALMON_DN	ibd
GARGALOVIC_RESPONSE_TO_OXIDI...20	SET	10	0.12207	0.0028513	0.30985	0.3468	GARGALOVIC_RESPONSE_TO_OXIDIZED_PHOSPHOLIPIDS_TAN_DN	ibd
GARGALOVIC_RESPONSE_TO_OXIDI...21	SET	47	0.010745	0.00054355	0.12574	0.46595	GARGALOVIC_RESPONSE_TO_OXIDIZED_PHOSPHOLIPIDS_TURQUOISE_DN	ibd
GARGALOVIC_RESPONSE_TO_OXIDI...22	SET	79	0.061626	0.0040381	0.10311	0.27503	GARGALOVIC_RESPONSE_TO_OXIDIZED_PHOSPHOLIPIDS_TURQUOISE_UP	ibd
GARGALOVIC_RESPONSE_TO_OXIDI...23	SET	23	-0.023494	-0.00083194	0.19648	0.54759	GARGALOVIC_RESPONSE_TO_OXIDIZED_PHOSPHOLIPIDS_YELLOW_DN	ibd
GARGALOVIC_RESPONSE_TO_OXIDI...24	SET	31	0.048626	0.0019986	0.16176	0.38186	GARGALOVIC_RESPONSE_TO_OXIDIZED_PHOSPHOLIPIDS_YELLOW_UP	ibd
GARY_CD5_TARGETS_DN	SET	397	0.019231	0.0028001	0.044075	0.3313	GARY_CD5_TARGETS_DN	ibd
GARY_CD5_TARGETS_UP	SET	431	0.028101	0.0042592	0.042415	0.25382	GARY_CD5_TARGETS_UP	ibd
GAURNIER_PSMD4_TARGETS	SET	44	0.53264	0.026072	0.15249	0.00023947	GAURNIER_PSMD4_TARGETS	ibd
GAUSSMANN_MLL_AF4_FUSION_TAR...1	SET	89	0.0053063	0.00036895	0.10385	0.47963	GAUSSMANN_MLL_AF4_FUSION_TARGETS_A_DN	ibd
GAUSSMANN_MLL_AF4_FUSION_TAR...2	SET	172	0.030862	0.0029763	0.073575	0.33744	GAUSSMANN_MLL_AF4_FUSION_TARGETS_A_UP	ibd
GAUSSMANN_MLL_AF4_FUSION_TAR...3	SET	7	-0.34428	-0.0067285	0.37051	0.8236	GAUSSMANN_MLL_AF4_FUSION_TARGETS_B_DN	ibd
GAUSSMANN_MLL_AF4_FUSION_TAR...4	SET	23	0.35632	0.012617	0.20902	0.044135	GAUSSMANN_MLL_AF4_FUSION_TARGETS_B_UP	ibd
GAUSSMANN_MLL_AF4_FUSION_TAR...5	SET	21	0.18356	0.0062112	0.22778	0.21017	GAUSSMANN_MLL_AF4_FUSION_TARGETS_C_DN	ibd
GAUSSMANN_MLL_AF4_FUSION_TAR...6	SET	161	-0.021257	-0.0019839	0.072099	0.61593	GAUSSMANN_MLL_AF4_FUSION_TARGETS_C_UP	ibd
GAUSSMANN_MLL_AF4_FUSION_TAR...7	SET	10	-0.1479	-0.0034544	0.27053	0.7077	GAUSSMANN_MLL_AF4_FUSION_TARGETS_D_DN	ibd
GAUSSMANN_MLL_AF4_FUSION_TAR...8	SET	37	-0.10275	-0.0046131	0.15382	0.74793	GAUSSMANN_MLL_AF4_FUSION_TARGETS_D_UP	ibd
GAUSSMANN_MLL_AF4_FUSION_TAR...9	SET	16	0.085786	0.0025341	0.26301	0.37215	GAUSSMANN_MLL_AF4_FUSION_TARGETS_E_DN	ibd
GAUSSMANN_MLL_AF4_FUSION_TAR...10	SET	88	-0.16344	-0.0113	0.10076	0.9476	GAUSSMANN_MLL_AF4_FUSION_TARGETS_E_UP	ibd
GAUSSMANN_MLL_AF4_FUSION_TAR...11	SET	34	-0.27681	-0.011914	0.17244	0.94577	GAUSSMANN_MLL_AF4_FUSION_TARGETS_F_DN	ibd
GAUSSMANN_MLL_AF4_FUSION_TAR...12	SET	170	0.056749	0.0054412	0.074609	0.22345	GAUSSMANN_MLL_AF4_FUSION_TARGETS_F_UP	ibd
GAUSSMANN_MLL_AF4_FUSION_TAR...13	SET	28	-0.051356	-0.0020062	0.1682	0.61994	GAUSSMANN_MLL_AF4_FUSION_TARGETS_G_DN	ibd
GAUSSMANN_MLL_AF4_FUSION_TAR...14	SET	225	0.066413	0.0073147	0.061874	0.14156	GAUSSMANN_MLL_AF4_FUSION_TARGETS_G_UP	ibd
GAUTSCHI_SRC_SIGNALING	SET	8	-0.090988	-0.0019009	0.37681	0.5954	GAUTSCHI_SRC_SIGNALING	ibd
GAVIN_FOXP3_TARGETS_CLUSTER_...1	SET	75	0.27172	0.01735	0.11025	0.0068641	GAVIN_FOXP3_TARGETS_CLUSTER_P2	ibd
GAVIN_FOXP3_TARGETS_CLUSTER_...2	SET	149	0.10737	0.0096433	0.076819	0.081118	GAVIN_FOXP3_TARGETS_CLUSTER_P3	ibd
GAVIN_FOXP3_TARGETS_CLUSTER_...3	SET	96	0.097373	0.0070303	0.099389	0.16362	GAVIN_FOXP3_TARGETS_CLUSTER_P4	ibd
GAVIN_FOXP3_TARGETS_CLUSTER_...4	SET	82	-0.030634	-0.0020449	0.099547	0.62086	GAVIN_FOXP3_TARGETS_CLUSTER_P6	ibd
GAVIN_FOXP3_TARGETS_CLUSTER_...5	SET	84	0.24988	0.016882	0.10672	0.0096078	GAVIN_FOXP3_TARGETS_CLUSTER_P7	ibd
GAVIN_FOXP3_TARGETS_CLUSTER_...6	SET	91	0.22657	0.015929	0.0971	0.0098199	GAVIN_FOXP3_TARGETS_CLUSTER_T4	ibd
GAVIN_FOXP3_TARGETS_CLUSTER_...7	SET	92	-0.036866	-0.0026059	0.092397	0.65505	GAVIN_FOXP3_TARGETS_CLUSTER_T7	ibd
GAVIN_IL2_RESPONSIVE_FOXP3_T...1	SET	5	0.11159	0.0018433	0.4816	0.40838	GAVIN_IL2_RESPONSIVE_FOXP3_TARGETS_DN	ibd
GAVIN_IL2_RESPONSIVE_FOXP3_T...2	SET	17	0.41665	0.012686	0.22509	0.03209	GAVIN_IL2_RESPONSIVE_FOXP3_TARGETS_UP	ibd
GAVIN_PDE3B_TARGETS	SET	21	0.41359	0.013995	0.20567	0.022172	GAVIN_PDE3B_TARGETS	ibd
GAZDA_DIAMOND_BLACKFAN_ANEMI...1	SET	404	0.019006	0.0027911	0.044059	0.3331	GAZDA_DIAMOND_BLACKFAN_ANEMIA_ERYTHROID_DN	ibd
GAZDA_DIAMOND_BLACKFAN_ANEMI...2	SET	22	0.13076	0.0045285	0.17874	0.23223	GAZDA_DIAMOND_BLACKFAN_ANEMIA_ERYTHROID_UP	ibd
GAZDA_DIAMOND_BLACKFAN_ANEMI...3	SET	34	0.11217	0.0048277	0.16653	0.2503	GAZDA_DIAMOND_BLACKFAN_ANEMIA_MYELOID_DN	ibd
GAZDA_DIAMOND_BLACKFAN_ANEMI...4	SET	28	0.13778	0.0053824	0.19916	0.24453	GAZDA_DIAMOND_BLACKFAN_ANEMIA_MYELOID_UP	ibd
GAZDA_DIAMOND_BLACKFAN_ANEMI...5	SET	57	0.082959	0.0046202	0.12139	0.24717	GAZDA_DIAMOND_BLACKFAN_ANEMIA_PROGENITOR_DN	ibd
GAZDA_DIAMOND_BLACKFAN_ANEMI...6	SET	33	0.18911	0.0080189	0.18431	0.15244	GAZDA_DIAMOND_BLACKFAN_ANEMIA_PROGENITOR_UP	ibd
GAZIN_EPIGENETIC_SILENCING_B...	SET	24	0.1596	0.0057727	0.18092	0.18886	GAZIN_EPIGENETIC_SILENCING_BY_KRAS	ibd
GEISS_RESPONSE_TO_DSRNA_DN	SET	16	0.27371	0.0080853	0.2479	0.13478	GEISS_RESPONSE_TO_DSRNA_DN	ibd
GEISS_RESPONSE_TO_DSRNA_UP	SET	34	0.3646	0.015692	0.14751	0.0067302	GEISS_RESPONSE_TO_DSRNA_UP	ibd
GENTILE_RESPONSE_CLUSTER_D3	SET	49	0.14901	0.0076961	0.13352	0.13221	GENTILE_RESPONSE_CLUSTER_D3	ibd
GENTILE_UV_HIGH_DOSE_DN	SET	272	0.14316	0.017313	0.056058	0.0053335	GENTILE_UV_HIGH_DOSE_DN	ibd
GENTILE_UV_HIGH_DOSE_UP	SET	18	-0.43674	-0.013683	0.21344	0.97962	GENTILE_UV_HIGH_DOSE_UP	ibd
GENTILE_UV_LOW_DOSE_DN	SET	60	0.025885	0.001479	0.13122	0.42181	GENTILE_UV_LOW_DOSE_DN	ibd
GENTILE_UV_LOW_DOSE_UP	SET	18	-0.061839	-0.0019374	0.22368	0.6089	GENTILE_UV_LOW_DOSE_UP	ibd
GENTILE_UV_RESPONSE_CLUSTER_...1	SET	17	0.32723	0.0099634	0.21887	0.067461	GENTILE_UV_RESPONSE_CLUSTER_D1	ibd
GENTILE_UV_RESPONSE_CLUSTER_...2	SET	37	0.13124	0.0058922	0.16608	0.2147	GENTILE_UV_RESPONSE_CLUSTER_D2	ibd
GENTILE_UV_RESPONSE_CLUSTER_...3	SET	53	0.15161	0.0081427	0.12256	0.10806	GENTILE_UV_RESPONSE_CLUSTER_D4	ibd
GENTILE_UV_RESPONSE_CLUSTER_...4	SET	35	0.41965	0.018325	0.14807	0.0023005	GENTILE_UV_RESPONSE_CLUSTER_D5	ibd
GENTILE_UV_RESPONSE_CLUSTER_...5	SET	34	0.037783	0.0016262	0.16216	0.40788	GENTILE_UV_RESPONSE_CLUSTER_D6	ibd
GENTILE_UV_RESPONSE_CLUSTER_...6	SET	32	0.12631	0.0052744	0.15846	0.2127	GENTILE_UV_RESPONSE_CLUSTER_D7	ibd
GENTILE_UV_RESPONSE_CLUSTER_...7	SET	33	0.25423	0.01078	0.17498	0.073138	GENTILE_UV_RESPONSE_CLUSTER_D8	ibd
GENTILE_UV_RESPONSE_CLUSTER_...8	SET	25	-0.051252	-0.001892	0.19653	0.60287	GENTILE_UV_RESPONSE_CLUSTER_D9	ibd
GENTLES_LEUKEMIC_STEM_CELL_DN	SET	15	-0.2017	-0.0057692	0.24408	0.7957	GENTLES_LEUKEMIC_STEM_CELL_DN	ibd
GENTLES_LEUKEMIC_STEM_CELL_UP	SET	28	0.13736	0.0053658	0.2101	0.25664	GENTLES_LEUKEMIC_STEM_CELL_UP	ibd
GEORGES_CELL_CYCLE_MIR192_TA...	SET	61	0.13281	0.0076507	0.1265	0.14689	GEORGES_CELL_CYCLE_MIR192_TARGETS	ibd
GEORGES_TARGETS_OF_MIR192_AN...	SET	837	0.0061528	0.0012847	0.033078	0.42622	GEORGES_TARGETS_OF_MIR192_AND_MIR215	ibd
GERHOLD_ADIPOGENESIS_DN	SET	58	0.10358	0.0058187	0.12625	0.20601	GERHOLD_ADIPOGENESIS_DN	ibd
GERHOLD_ADIPOGENESIS_UP	SET	47	0.035105	0.0017758	0.13942	0.4006	GERHOLD_ADIPOGENESIS_UP	ibd
GERHOLD_RESPONSE_TO_TZD_DN	SET	12	-0.25488	-0.006521	0.31062	0.79404	GERHOLD_RESPONSE_TO_TZD_DN	ibd
GERHOLD_RESPONSE_TO_TZD_UP	SET	6	0.33286	0.0060229	0.4092	0.20799	GERHOLD_RESPONSE_TO_TZD_UP	ibd
GERY_CEBP_TARGETS	SET	116	-0.037048	-0.0029386	0.08608	0.66654	GERY_CEBP_TARGETS	ibd
GESERICK_TERT_TARGETS_DN	SET	20	0.76839	0.025375	0.245	0.00085686	GESERICK_TERT_TARGETS_DN	ibd
GHANDHI_BYSTANDER_IRRADIATIO...1	SET	11	-0.3886	-0.0095192	0.36244	0.85817	GHANDHI_BYSTANDER_IRRADIATION_DN	ibd
GHANDHI_BYSTANDER_IRRADIATIO...2	SET	73	0.11791	0.0074282	0.11851	0.15989	GHANDHI_BYSTANDER_IRRADIATION_UP	ibd
GHANDHI_DIRECT_IRRADIATION_DN	SET	32	0.40971	0.017108	0.1647	0.0064352	GHANDHI_DIRECT_IRRADIATION_DN	ibd
GHANDHI_DIRECT_IRRADIATION_UP	SET	96	0.12574	0.0090784	0.10391	0.11314	GHANDHI_DIRECT_IRRADIATION_UP	ibd
GHO_ATF5_TARGETS_DN	SET	15	0.044026	0.0012593	0.25173	0.43058	GHO_ATF5_TARGETS_DN	ibd
GHO_ATF5_TARGETS_UP	SET	12	-0.025618	-0.00065543	0.254	0.54017	GHO_ATF5_TARGETS_UP	ibd
GILDEA_METASTASIS	SET	29	-0.022725	-0.00090342	0.17358	0.55208	GILDEA_METASTASIS	ibd
GILMORE_CORE_NFKB_PATHWAY	SET	11	0.85461	0.020935	0.26429	0.00061245	GILMORE_CORE_NFKB_PATHWAY	ibd
GINESTIER_BREAST_CANCER_20Q1...1	SET	149	0.036657	0.0032924	0.072616	0.30685	GINESTIER_BREAST_CANCER_20Q13_AMPLIFICATION_DN	ibd
GINESTIER_BREAST_CANCER_20Q1...2	SET	99	-0.11927	-0.0087442	0.088839	0.91029	GINESTIER_BREAST_CANCER_20Q13_AMPLIFICATION_UP	ibd
GINESTIER_BREAST_CANCER_ZNF2...1	SET	294	0.020175	0.0025352	0.051725	0.34826	GINESTIER_BREAST_CANCER_ZNF217_AMPLIFIED_DN	ibd
GINESTIER_BREAST_CANCER_ZNF2...2	SET	64	0.044304	0.002614	0.1102	0.34384	GINESTIER_BREAST_CANCER_ZNF217_AMPLIFIED_UP	ibd
GLASS_IGF2BP1_CLIP_TARGETS_K...	SET	113	-0.086955	-0.0068081	0.083795	0.85029	GLASS_IGF2BP1_CLIP_TARGETS_KNOCKDOWN_DN	ibd
GLINSKY_CANCER_DEATH_UP	SET	5	0.96099	0.015874	0.44919	0.01621	GLINSKY_CANCER_DEATH_UP	ibd
GNATENKO_PLATELET_SIGNATURE	SET	29	0.1329	0.0052834	0.15808	0.20026	GNATENKO_PLATELET_SIGNATURE	ibd
GOBERT_CORE_OLIGODENDROCYTE_...	SET	40	0.19675	0.0091836	0.15176	0.097409	GOBERT_CORE_OLIGODENDROCYTE_DIFFERENTIATION	ibd
GOBERT_OLIGODENDROCYTE_DIFFE...1	SET	1003	0.049032	0.011154	0.030004	0.051122	GOBERT_OLIGODENDROCYTE_DIFFERENTIATION_DN	ibd
GOBERT_OLIGODENDROCYTE_DIFFE...2	SET	540	-0.012	-0.0020296	0.039253	0.62008	GOBERT_OLIGODENDROCYTE_DIFFERENTIATION_UP	ibd
GOBP_10_FORMYLTETRAHYDROFOLA...	SET	6	-0.5387	-0.0097474	0.35472	0.93557	GOBP_10_FORMYLTETRAHYDROFOLATE_METABOLIC_PROCESS	ibd
GOBP_2FE_2S_CLUSTER_ASSEMBLY	SET	9	-0.032595	-0.00072227	0.34165	0.538	GOBP_2FE_2S_CLUSTER_ASSEMBLY	ibd
GOBP_2_OXOGLUTARATE_METABOLI...	SET	16	-0.29905	-0.008834	0.20291	0.92973	GOBP_2_OXOGLUTARATE_METABOLIC_PROCESS	ibd
GOBP_3_PHOSPHOADENOSINE_5_PH...	SET	15	-0.098548	-0.0028187	0.24441	0.6566	GOBP_3_PHOSPHOADENOSINE_5_PHOSPHOSULFATE_METABOLIC_PROCESS	ibd
GOBP_3_UTR_MEDIATED_MRNA_DES...	SET	17	0.40134	0.01222	0.21474	0.030826	GOBP_3_UTR_MEDIATED_MRNA_DESTABILIZATION	ibd
GOBP_3_UTR_MEDIATED_MRNA_STA...	SET	20	0.28599	0.0094442	0.21448	0.091209	GOBP_3_UTR_MEDIATED_MRNA_STABILIZATION	ibd
GOBP_4FE_4S_CLUSTER_ASSEMBLY	SET	5	-0.90665	-0.014976	0.48726	0.9686	GOBP_4FE_4S_CLUSTER_ASSEMBLY	ibd
GOBP_5S_CLASS_RRNA_TRANSCRIP...	SET	6	0.024471	0.00044279	0.35373	0.47242	GOBP_5S_CLASS_RRNA_TRANSCRIPTION_BY_RNA_POLYMERASE_III	ibd
GOBP_5_PHOSPHORIBOSE_1_DIPHO...	SET	4	-0.16271	-0.002404	0.44689	0.6421	GOBP_5_PHOSPHORIBOSE_1_DIPHOSPHATE_METABOLIC_PROCESS	ibd
GOBP_7_METHYLGUANOSINE_CAP_H...	SET	8	0.269	0.0056201	0.2856	0.17313	GOBP_7_METHYLGUANOSINE_CAP_HYPERMETHYLATION	ibd
GOBP_7_METHYLGUANOSINE_RNA_C...	SET	8	-0.24523	-0.0051234	0.26779	0.82009	GOBP_7_METHYLGUANOSINE_RNA_CAPPING	ibd
GOBP_ABSCISSION	SET	6	0.71691	0.012972	0.43281	0.048828	GOBP_ABSCISSION	ibd
GOBP_ACETATE_ESTER_METABOLIC...	SET	5	-0.35368	-0.0058422	0.36072	0.83657	GOBP_ACETATE_ESTER_METABOLIC_PROCESS	ibd
GOBP_ACETATE_ESTER_TRANSPORT	SET	6	-1.1436	-0.020692	0.49113	0.99005	GOBP_ACETATE_ESTER_TRANSPORT	ibd
GOBP_ACETYLCHOLINE_SECRETION	SET	4	-1.2417	-0.018346	0.65458	0.97108	GOBP_ACETYLCHOLINE_SECRETION	ibd
GOBP_ACETYL_COA_BIOSYNTHETIC...1	SET	14	0.13184	0.0036431	0.24545	0.29559	GOBP_ACETYL_COA_BIOSYNTHETIC_PROCESS	ibd
GOBP_ACETYL_COA_BIOSYNTHETIC...2	SET	7	-0.048056	-0.00093918	0.36594	0.55224	GOBP_ACETYL_COA_BIOSYNTHETIC_PROCESS_FROM_PYRUVATE	ibd
GOBP_ACETYL_COA_METABOLIC_PR...	SET	28	0.0719	0.0028087	0.16344	0.33	GOBP_ACETYL_COA_METABOLIC_PROCESS	ibd
GOBP_ACIDIC_AMINO_ACID_TRANS...	SET	58	-0.034874	-0.0019591	0.13173	0.60439	GOBP_ACIDIC_AMINO_ACID_TRANSPORT	ibd
GOBP_ACID_SECRETION	SET	42	0.11401	0.0054525	0.13615	0.20121	GOBP_ACID_SECRETION	ibd
GOBP_ACINAR_CELL_DIFFERENTIA...	SET	5	0.44673	0.0073791	0.45987	0.16568	GOBP_ACINAR_CELL_DIFFERENTIATION	ibd
GOBP_ACROSOMAL_VESICLE_EXOCY...	SET	9	-0.42315	-0.0093765	0.32391	0.90428	GOBP_ACROSOMAL_VESICLE_EXOCYTOSIS	ibd
GOBP_ACROSOME_ASSEMBLY	SET	27	0.031147	0.0011949	0.17773	0.43044	GOBP_ACROSOME_ASSEMBLY	ibd
GOBP_ACROSOME_REACTION	SET	40	0.11016	0.0051416	0.15288	0.2356	GOBP_ACROSOME_REACTION	ibd
GOBP_ACTIN_CROSSLINK_FORMATI...	SET	10	0.2311	0.0053978	0.30438	0.22385	GOBP_ACTIN_CROSSLINK_FORMATION	ibd
GOBP_ACTIN_CYTOSKELETON_REOR...	SET	109	0.090215	0.006938	0.086297	0.14792	GOBP_ACTIN_CYTOSKELETON_REORGANIZATION	ibd
GOBP_ACTIN_FILAMENT_BASED_MO...	SET	121	-0.13616	-0.011029	0.088393	0.93825	GOBP_ACTIN_FILAMENT_BASED_MOVEMENT	ibd
GOBP_ACTIN_FILAMENT_BASED_PR...	SET	742	0.00741	0.0014608	0.035404	0.41711	GOBP_ACTIN_FILAMENT_BASED_PROCESS	ibd
GOBP_ACTIN_FILAMENT_BASED_TR...	SET	20	-0.069109	-0.0022822	0.2135	0.62691	GOBP_ACTIN_FILAMENT_BASED_TRANSPORT	ibd
GOBP_ACTIN_FILAMENT_BUNDLE_O...	SET	152	-0.0074597	-0.00067666	0.078003	0.53809	GOBP_ACTIN_FILAMENT_BUNDLE_ORGANIZATION	ibd
GOBP_ACTIN_FILAMENT_DEPOLYME...	SET	57	0.16893	0.0094081	0.11534	0.071526	GOBP_ACTIN_FILAMENT_DEPOLYMERIZATION	ibd
GOBP_ACTIN_FILAMENT_NETWORK_...	SET	7	0.09991	0.0019526	0.3369	0.38341	GOBP_ACTIN_FILAMENT_NETWORK_FORMATION	ibd
GOBP_ACTIN_FILAMENT_ORGANIZA...	SET	405	0.026909	0.0039565	0.0473	0.28471	GOBP_ACTIN_FILAMENT_ORGANIZATION	ibd
GOBP_ACTIN_FILAMENT_POLYMERI...	SET	146	0.093761	0.0083368	0.07651	0.11021	GOBP_ACTIN_FILAMENT_POLYMERIZATION	ibd
GOBP_ACTIN_FILAMENT_REORGANI...	SET	10	0.41297	0.0096457	0.2606	0.056528	GOBP_ACTIN_FILAMENT_REORGANIZATION	ibd
GOBP_ACTIN_FILAMENT_SEVERING	SET	15	0.046064	0.0013176	0.22815	0.42	GOBP_ACTIN_FILAMENT_SEVERING	ibd
GOBP_ACTIN_MEDIATED_CELL_CON...	SET	95	-0.14596	-0.010483	0.10021	0.92736	GOBP_ACTIN_MEDIATED_CELL_CONTRACTION	ibd
GOBP_ACTIN_MODIFICATION	SET	5	-0.0095766	-0.00015819	0.47492	0.50804	GOBP_ACTIN_MODIFICATION	ibd
GOBP_ACTIN_MYOSIN_FILAMENT_S...	SET	16	-0.1643	-0.0048533	0.21464	0.778	GOBP_ACTIN_MYOSIN_FILAMENT_SLIDING	ibd
GOBP_ACTIN_NUCLEATION	SET	51	-0.068615	-0.0036152	0.12337	0.71095	GOBP_ACTIN_NUCLEATION	ibd
GOBP_ACTIN_POLYMERIZATION_DE...	SET	7	-0.29075	-0.0056823	0.3548	0.79374	GOBP_ACTIN_POLYMERIZATION_DEPENDENT_CELL_MOTILITY	ibd
GOBP_ACTIN_POLYMERIZATION_OR...	SET	176	0.054618	0.0053276	0.069553	0.21615	GOBP_ACTIN_POLYMERIZATION_OR_DEPOLYMERIZATION	ibd
GOBP_ACTION_POTENTIAL	SET	130	0.023965	0.0020116	0.086174	0.39047	GOBP_ACTION_POTENTIAL	ibd
GOBP_ACTIVATED_T_CELL_PROLIF...	SET	41	0.12823	0.0060594	0.14284	0.18468	GOBP_ACTIVATED_T_CELL_PROLIFERATION	ibd
GOBP_ACTIVATION_INDUCED_CELL...	SET	8	0.25724	0.0053744	0.33152	0.21889	GOBP_ACTIVATION_INDUCED_CELL_DEATH_OF_T_CELLS	ibd
GOBP_ACTIVATION_OF_ADENYLATE...	SET	23	0.11628	0.0041174	0.22061	0.29908	GOBP_ACTIVATION_OF_ADENYLATE_CYCLASE_ACTIVITY	ibd
GOBP_ACTIVATION_OF_CYSTEINE_...1	SET	17	-0.03326	-0.0010127	0.22059	0.55992	GOBP_ACTIVATION_OF_CYSTEINE_TYPE_ENDOPEPTIDASE_ACTIVITY	ibd
GOBP_ACTIVATION_OF_CYSTEINE_...2	SET	67	0.066112	0.0039908	0.11257	0.2785	GOBP_ACTIVATION_OF_CYSTEINE_TYPE_ENDOPEPTIDASE_ACTIVITY_INVOLVED_IN_APOPTOTIC_PROCESS	ibd
GOBP_ACTIVATION_OF_CYSTEINE_...3	SET	5	-0.13047	-0.0021551	0.35462	0.64353	GOBP_ACTIVATION_OF_CYSTEINE_TYPE_ENDOPEPTIDASE_ACTIVITY_INVOLVED_IN_APOPTOTIC_PROCESS_BY_CYTOCHROME_C	ibd
GOBP_ACTIVATION_OF_GTPASE_AC...	SET	99	0.21964	0.016102	0.095754	0.010907	GOBP_ACTIVATION_OF_GTPASE_ACTIVITY	ibd
GOBP_ACTIVATION_OF_IMMUNE_RE...	SET	404	0.25306	0.037163	0.047233	4.2721e-08	GOBP_ACTIVATION_OF_IMMUNE_RESPONSE	ibd
GOBP_ACTIVATION_OF_INNATE_IM...	SET	203	0.27521	0.028809	0.065359	1.279e-05	GOBP_ACTIVATION_OF_INNATE_IMMUNE_RESPONSE	ibd
GOBP_ACTIVATION_OF_JANUS_KIN...	SET	14	0.73615	0.020342	0.26807	0.0030182	GOBP_ACTIVATION_OF_JANUS_KINASE_ACTIVITY	ibd
GOBP_ACTIVATION_OF_MEIOSIS	SET	6	-0.049693	-0.00089916	0.39824	0.54965	GOBP_ACTIVATION_OF_MEIOSIS	ibd
GOBP_ACTIVATION_OF_NF_KAPPAB...	SET	17	0.39258	0.011953	0.22894	0.043205	GOBP_ACTIVATION_OF_NF_KAPPAB_INDUCING_KINASE_ACTIVITY	ibd
GOBP_ACTIVATION_OF_PHOSPHOLI...1	SET	28	0.29876	0.011671	0.19118	0.059062	GOBP_ACTIVATION_OF_PHOSPHOLIPASE_C_ACTIVITY	ibd
GOBP_ACTIVATION_OF_PHOSPHOLI...2	SET	5	0.64157	0.010598	0.46591	0.084259	GOBP_ACTIVATION_OF_PHOSPHOLIPASE_D_ACTIVITY	ibd
GOBP_ACTIVATION_OF_PROTEIN_K...1	SET	102	0.28846	0.021464	0.099155	0.0018143	GOBP_ACTIVATION_OF_PROTEIN_KINASE_ACTIVITY	ibd
GOBP_ACTIVATION_OF_PROTEIN_K...2	SET	28	0.14239	0.0055624	0.19172	0.22883	GOBP_ACTIVATION_OF_PROTEIN_KINASE_B_ACTIVITY	ibd
GOBP_ACTIVATION_OF_PROTEIN_K...3	SET	4	0.49675	0.0073393	0.50926	0.16468	GOBP_ACTIVATION_OF_PROTEIN_KINASE_C_ACTIVITY	ibd
GOBP_ACTIVATION_OF_STORE_OPE...	SET	5	0.9171	0.015149	0.47445	0.026628	GOBP_ACTIVATION_OF_STORE_OPERATED_CALCIUM_CHANNEL_ACTIVITY	ibd
GOBP_ACTIVATION_OF_TRANSMEMB...	SET	7	-0.44846	-0.0087644	0.42051	0.85688	GOBP_ACTIVATION_OF_TRANSMEMBRANE_RECEPTOR_PROTEIN_TYROSINE_KINASE_ACTIVITY	ibd
GOBP_ACTIVIN_RECEPTOR_SIGNAL...	SET	41	0.061363	0.0028997	0.1582	0.34906	GOBP_ACTIVIN_RECEPTOR_SIGNALING_PATHWAY	ibd
GOBP_ACTOMYOSIN_CONTRACTILE_...	SET	7	0.31887	0.0062318	0.3659	0.19176	GOBP_ACTOMYOSIN_CONTRACTILE_RING_ORGANIZATION	ibd
GOBP_ACTOMYOSIN_STRUCTURE_OR...	SET	193	0.0046384	0.00047357	0.069608	0.47344	GOBP_ACTOMYOSIN_STRUCTURE_ORGANIZATION	ibd
GOBP_ACUTE_INFLAMMATORY_RESP...1	SET	106	0.18416	0.013968	0.093542	0.024498	GOBP_ACUTE_INFLAMMATORY_RESPONSE	ibd
GOBP_ACUTE_INFLAMMATORY_RESP...2	SET	22	0.44805	0.015517	0.20917	0.016104	GOBP_ACUTE_INFLAMMATORY_RESPONSE_TO_ANTIGENIC_STIMULUS	ibd
GOBP_ACUTE_PHASE_RESPONSE	SET	44	-0.033662	-0.0016477	0.1471	0.5905	GOBP_ACUTE_PHASE_RESPONSE	ibd
GOBP_ACYLGLYCEROL_HOMEOSTASIS	SET	35	0.1309	0.0057159	0.15049	0.19221	GOBP_ACYLGLYCEROL_HOMEOSTASIS	ibd
GOBP_ACYLGLYCEROL_TRANSPORT	SET	6	0.31021	0.0056129	0.43731	0.23906	GOBP_ACYLGLYCEROL_TRANSPORT	ibd
GOBP_ADAPTATION_OF_SIGNALING...	SET	18	0.122	0.0038223	0.20671	0.27753	GOBP_ADAPTATION_OF_SIGNALING_PATHWAY	ibd
GOBP_ADAPTIVE_IMMUNE_RESPONSE	SET	383	0.31994	0.045774	0.051012	1.8295e-10	GOBP_ADAPTIVE_IMMUNE_RESPONSE	ibd
GOBP_ADAPTIVE_IMMUNE_RESPONS...	SET	256	0.36806	0.043204	0.06163	1.1945e-09	GOBP_ADAPTIVE_IMMUNE_RESPONSE_BASED_ON_SOMATIC_RECOMBINATION_OF_IMMUNE_RECEPTORS_BUILT_FROM_IMMUNOGLOBULIN_SUPERFAMILY_DOMAINS	ibd
GOBP_ADAPTIVE_THERMOGENESIS	SET	154	0.11313	0.010328	0.077612	0.072485	GOBP_ADAPTIVE_THERMOGENESIS	ibd
GOBP_ADENINE_TRANSPORT	SET	4	-1.1503	-0.016995	0.43342	0.99602	GOBP_ADENINE_TRANSPORT	ibd
GOBP_ADENOHYPOPHYSIS_DEVELOP...	SET	15	-0.17427	-0.0049844	0.23665	0.76925	GOBP_ADENOHYPOPHYSIS_DEVELOPMENT	ibd
GOBP_ADENOSINE_METABOLIC_PRO...	SET	10	-0.0047735	-0.0001115	0.29314	0.5065	GOBP_ADENOSINE_METABOLIC_PROCESS	ibd
GOBP_ADENOSINE_TO_INOSINE_ED...	SET	7	-0.22407	-0.0043791	0.35129	0.73821	GOBP_ADENOSINE_TO_INOSINE_EDITING	ibd
GOBP_ADENYLATE_CYCLASE_ACTIV...1	SET	23	0.20703	0.0073309	0.2221	0.17564	GOBP_ADENYLATE_CYCLASE_ACTIVATING_ADRENERGIC_RECEPTOR_SIGNALING_PATHWAY	ibd
GOBP_ADENYLATE_CYCLASE_ACTIV...2	SET	7	0.35809	0.0069984	0.3816	0.17403	GOBP_ADENYLATE_CYCLASE_ACTIVATING_ADRENERGIC_RECEPTOR_SIGNALING_PATHWAY_INVOLVED_IN_HEART_PROCESS	ibd
GOBP_ADENYLATE_CYCLASE_ACTIV...3	SET	9	-0.11623	-0.0025756	0.30417	0.64881	GOBP_ADENYLATE_CYCLASE_ACTIVATING_DOPAMINE_RECEPTOR_SIGNALING_PATHWAY	ibd
GOBP_ADENYLATE_CYCLASE_ACTIV...4	SET	131	-0.10439	-0.0087955	0.084113	0.89269	GOBP_ADENYLATE_CYCLASE_ACTIVATING_G_PROTEIN_COUPLED_RECEPTOR_SIGNALING_PATHWAY	ibd
GOBP_ADENYLATE_CYCLASE_INHIB...1	SET	5	-0.2082	-0.0034391	0.43349	0.68449	GOBP_ADENYLATE_CYCLASE_INHIBITING_DOPAMINE_RECEPTOR_SIGNALING_PATHWAY	ibd
GOBP_ADENYLATE_CYCLASE_INHIB...2	SET	8	-0.10503	-0.0021943	0.3712	0.61139	GOBP_ADENYLATE_CYCLASE_INHIBITING_G_PROTEIN_COUPLED_ACETYLCHOLINE_RECEPTOR_SIGNALING_PATHWAY	ibd
GOBP_ADENYLATE_CYCLASE_INHIB...3	SET	8	-0.055194	-0.0011531	0.37817	0.55802	GOBP_ADENYLATE_CYCLASE_INHIBITING_G_PROTEIN_COUPLED_GLUTAMATE_RECEPTOR_SIGNALING_PATHWAY	ibd
GOBP_ADENYLATE_CYCLASE_INHIB...4	SET	75	-0.077869	-0.0049721	0.11357	0.75353	GOBP_ADENYLATE_CYCLASE_INHIBITING_G_PROTEIN_COUPLED_RECEPTOR_SIGNALING_PATHWAY	ibd
GOBP_ADENYLATE_CYCLASE_INHIB...5	SET	7	-0.56655	-0.011072	0.35935	0.94255	GOBP_ADENYLATE_CYCLASE_INHIBITING_SEROTONIN_RECEPTOR_SIGNALING_PATHWAY	ibd
GOBP_ADENYLATE_CYCLASE_MODUL...	SET	220	-0.087075	-0.0094846	0.067185	0.90251	GOBP_ADENYLATE_CYCLASE_MODULATING_G_PROTEIN_COUPLED_RECEPTOR_SIGNALING_PATHWAY	ibd
GOBP_ADHERENS_JUNCTION_ASSEM...	SET	13	0.44247	0.011783	0.28606	0.060968	GOBP_ADHERENS_JUNCTION_ASSEMBLY	ibd
GOBP_ADHERENS_JUNCTION_MAINT...	SET	7	-0.15457	-0.0030208	0.35845	0.66684	GOBP_ADHERENS_JUNCTION_MAINTENANCE	ibd
GOBP_ADHERENS_JUNCTION_ORGAN...	SET	57	0.074783	0.0041648	0.13078	0.28372	GOBP_ADHERENS_JUNCTION_ORGANIZATION	ibd
GOBP_ADHESION_OF_SYMBIONT_TO...1	SET	15	0.062142	0.0017774	0.26769	0.40821	GOBP_ADHESION_OF_SYMBIONT_TO_HOST	ibd
GOBP_ADHESION_OF_SYMBIONT_TO...2	SET	11	0.083102	0.0020357	0.31416	0.39569	GOBP_ADHESION_OF_SYMBIONT_TO_HOST_CELL	ibd
GOBP_ADIPONECTIN_ACTIVATED_S...	SET	6	0.20355	0.0036831	0.45925	0.3288	GOBP_ADIPONECTIN_ACTIVATED_SIGNALING_PATHWAY	ibd
GOBP_ADIPOSE_TISSUE_DEVELOPM...	SET	51	0.014704	0.00077474	0.13982	0.45812	GOBP_ADIPOSE_TISSUE_DEVELOPMENT	ibd
GOBP_ADP_BIOSYNTHETIC_PROCESS	SET	5	-0.2068	-0.003416	0.39863	0.69804	GOBP_ADP_BIOSYNTHETIC_PROCESS	ibd
GOBP_ADP_METABOLIC_PROCESS	SET	85	0.099295	0.0067478	0.099352	0.1588	GOBP_ADP_METABOLIC_PROCESS	ibd
GOBP_ADP_TRANSPORT	SET	10	-0.1046	-0.0024431	0.25074	0.66171	GOBP_ADP_TRANSPORT	ibd
GOBP_ADRENAL_GLAND_DEVELOPME...	SET	27	0.098902	0.003794	0.19337	0.30451	GOBP_ADRENAL_GLAND_DEVELOPMENT	ibd
GOBP_ADRENERGIC_RECEPTOR_SIG...	SET	28	0.12309	0.0048086	0.18616	0.25423	GOBP_ADRENERGIC_RECEPTOR_SIGNALING_PATHWAY	ibd
GOBP_ADULT_BEHAVIOR	SET	136	0.047687	0.0040935	0.082903	0.28258	GOBP_ADULT_BEHAVIOR	ibd
GOBP_ADULT_FEEDING_BEHAVIOR	SET	9	-0.43291	-0.009593	0.31255	0.91698	GOBP_ADULT_FEEDING_BEHAVIOR	ibd
GOBP_ADULT_HEART_DEVELOPMENT	SET	12	-0.10271	-0.0026278	0.32596	0.62365	GOBP_ADULT_HEART_DEVELOPMENT	ibd
GOBP_ADULT_LOCOMOTORY_BEHAVI...	SET	79	0.19742	0.012936	0.10408	0.028932	GOBP_ADULT_LOCOMOTORY_BEHAVIOR	ibd
GOBP_AEROBIC_RESPIRATION	SET	163	-0.21565	-0.020251	0.068673	0.99915	GOBP_AEROBIC_RESPIRATION	ibd
GOBP_AGGREPHAGY	SET	10	0.3811	0.0089013	0.27192	0.080538	GOBP_AGGREPHAGY	ibd
GOBP_AGGRESOME_ASSEMBLY	SET	4	-0.087006	-0.0012855	0.36678	0.59375	GOBP_AGGRESOME_ASSEMBLY	ibd
GOBP_AGGRESSIVE_BEHAVIOR	SET	8	-0.49272	-0.010294	0.38953	0.89704	GOBP_AGGRESSIVE_BEHAVIOR	ibd
GOBP_AGING	SET	156	0.0044561	0.00040945	0.074157	0.47604	GOBP_AGING	ibd
GOBP_ALANINE_TRANSPORT	SET	16	0.2112	0.0062387	0.29155	0.23442	GOBP_ALANINE_TRANSPORT	ibd
GOBP_ALCOHOL_BIOSYNTHETIC_PR...	SET	127	-0.10346	-0.0085845	0.076644	0.91147	GOBP_ALCOHOL_BIOSYNTHETIC_PROCESS	ibd
GOBP_ALCOHOL_CATABOLIC_PROCE...	SET	48	-0.12528	-0.0064042	0.12948	0.83336	GOBP_ALCOHOL_CATABOLIC_PROCESS	ibd
GOBP_ALCOHOL_METABOLIC_PROCE...	SET	334	-0.012185	-0.0016303	0.049715	0.59681	GOBP_ALCOHOL_METABOLIC_PROCESS	ibd
GOBP_ALDEHYDE_BIOSYNTHETIC_P...	SET	15	0.091876	0.0026279	0.25145	0.35741	GOBP_ALDEHYDE_BIOSYNTHETIC_PROCESS	ibd
GOBP_ALDEHYDE_CATABOLIC_PROC...	SET	14	0.015937	0.00044038	0.2316	0.47257	GOBP_ALDEHYDE_CATABOLIC_PROCESS	ibd
GOBP_ALDITOL_BIOSYNTHETIC_PR...	SET	5	0.43804	0.0072356	0.34554	0.10246	GOBP_ALDITOL_BIOSYNTHETIC_PROCESS	ibd
GOBP_ALDITOL_CATABOLIC_PROCE...	SET	5	0.58325	0.0096342	0.37432	0.059606	GOBP_ALDITOL_CATABOLIC_PROCESS	ibd
GOBP_ALDITOL_METABOLIC_PROCE...	SET	20	0.31218	0.010309	0.19571	0.055355	GOBP_ALDITOL_METABOLIC_PROCESS	ibd
GOBP_ALDITOL_PHOSPHATE_METAB...	SET	11	-0.2159	-0.0052888	0.29766	0.76587	GOBP_ALDITOL_PHOSPHATE_METABOLIC_PROCESS	ibd
GOBP_ALKALOID_METABOLIC_PROC...	SET	8	-0.64863	-0.013551	0.34443	0.97015	GOBP_ALKALOID_METABOLIC_PROCESS	ibd
GOBP_ALLANTOIN_METABOLIC_PRO...	SET	9	0.040434	0.00089597	0.31276	0.44857	GOBP_ALLANTOIN_METABOLIC_PROCESS	ibd
GOBP_ALPHA_AMINO_ACID_CATABO...	SET	86	-0.12191	-0.0083332	0.097085	0.89538	GOBP_ALPHA_AMINO_ACID_CATABOLIC_PROCESS	ibd
GOBP_ALPHA_AMINO_ACID_METABO...	SET	191	-0.0776	-0.0078821	0.066093	0.87981	GOBP_ALPHA_AMINO_ACID_METABOLIC_PROCESS	ibd
GOBP_ALPHA_BETA_T_CELL_ACTIV...	SET	156	0.5901	0.054221	0.079228	4.9671e-14	GOBP_ALPHA_BETA_T_CELL_ACTIVATION	ibd
GOBP_ALPHA_BETA_T_CELL_DIFFE...	SET	111	0.65303	0.050677	0.093117	1.2117e-12	GOBP_ALPHA_BETA_T_CELL_DIFFERENTIATION	ibd
GOBP_ALPHA_BETA_T_CELL_PROLI...	SET	42	0.88169	0.042168	0.15578	7.6983e-09	GOBP_ALPHA_BETA_T_CELL_PROLIFERATION	ibd
GOBP_ALPHA_KETOGLUTARATE_TRA...	SET	6	-0.11626	-0.0021036	0.37706	0.62108	GOBP_ALPHA_KETOGLUTARATE_TRANSPORT	ibd
GOBP_ALPHA_LINOLENIC_ACID_ME...	SET	9	0.39663	0.008789	0.28354	0.080938	GOBP_ALPHA_LINOLENIC_ACID_METABOLIC_PROCESS	ibd
GOBP_ALTERNATIVE_MRNA_SPLICI...	SET	66	-0.053321	-0.0031947	0.10129	0.7007	GOBP_ALTERNATIVE_MRNA_SPLICING_VIA_SPLICEOSOME	ibd
GOBP_AMACRINE_CELL_DIFFERENT...	SET	12	0.69243	0.017716	0.2908	0.0086347	GOBP_AMACRINE_CELL_DIFFERENTIATION	ibd
GOBP_AMEBOIDAL_TYPE_CELL_MIG...	SET	402	0.09913	0.014522	0.047549	0.018552	GOBP_AMEBOIDAL_TYPE_CELL_MIGRATION	ibd
GOBP_AMELOBLAST_DIFFERENTIAT...	SET	5	1.0991	0.018156	0.4918	0.012717	GOBP_AMELOBLAST_DIFFERENTIATION	ibd
GOBP_AMELOGENESIS	SET	23	-0.01229	-0.00043521	0.20613	0.52377	GOBP_AMELOGENESIS	ibd
GOBP_AMIDE_BIOSYNTHETIC_PROC...	SET	776	0.052302	0.010534	0.032671	0.054716	GOBP_AMIDE_BIOSYNTHETIC_PROCESS	ibd
GOBP_AMIDE_CATABOLIC_PROCESS	SET	20	-0.22798	-0.0075285	0.20029	0.87248	GOBP_AMIDE_CATABOLIC_PROCESS	ibd
GOBP_AMIDE_METABOLIC_PROCESS	SET	1047	0.048596	0.011281	0.028575	0.044514	GOBP_AMIDE_METABOLIC_PROCESS	ibd
GOBP_AMIDE_TRANSPORT	SET	321	-0.056419	-0.0074025	0.054254	0.8508	GOBP_AMIDE_TRANSPORT	ibd
GOBP_AMINE_BIOSYNTHETIC_PROC...	SET	37	0.031935	0.0014337	0.15429	0.41801	GOBP_AMINE_BIOSYNTHETIC_PROCESS	ibd
GOBP_AMINE_CATABOLIC_PROCESS	SET	13	-0.4233	-0.011272	0.29052	0.92744	GOBP_AMINE_CATABOLIC_PROCESS	ibd
GOBP_AMINE_METABOLIC_PROCESS	SET	105	-0.019192	-0.0014488	0.096584	0.57875	GOBP_AMINE_METABOLIC_PROCESS	ibd
GOBP_AMINE_TRANSPORT	SET	100	-0.14236	-0.010489	0.097554	0.92775	GOBP_AMINE_TRANSPORT	ibd
GOBP_AMINOACYL_TRNA_METABOLI...	SET	10	0.48329	0.011288	0.24004	0.022046	GOBP_AMINOACYL_TRNA_METABOLISM_INVOLVED_IN_TRANSLATIONAL_FIDELITY	ibd
GOBP_AMINOGLYCAN_BIOSYNTHETI...	SET	72	-0.10205	-0.0063848	0.10709	0.82967	GOBP_AMINOGLYCAN_BIOSYNTHETIC_PROCESS	ibd
GOBP_AMINOGLYCAN_CATABOLIC_P...	SET	33	0.11579	0.0049101	0.14456	0.21156	GOBP_AMINOGLYCAN_CATABOLIC_PROCESS	ibd
GOBP_AMINOGLYCAN_METABOLIC_P...	SET	121	-0.022775	-0.0018448	0.082105	0.60926	GOBP_AMINOGLYCAN_METABOLIC_PROCESS	ibd
GOBP_AMINOGLYCOSIDE_ANTIBIOT...	SET	10	0.15288	0.0035708	0.33023	0.3217	GOBP_AMINOGLYCOSIDE_ANTIBIOTIC_METABOLIC_PROCESS	ibd
GOBP_AMINOPHOSPHOLIPID_TRANS...1	SET	6	-0.68332	-0.012364	0.48142	0.9221	GOBP_AMINOPHOSPHOLIPID_TRANSLOCATION	ibd
GOBP_AMINOPHOSPHOLIPID_TRANS...2	SET	8	-0.59487	-0.012428	0.3959	0.93351	GOBP_AMINOPHOSPHOLIPID_TRANSPORT	ibd
GOBP_AMINO_ACID_ACTIVATION	SET	42	0.058799	0.0028121	0.12594	0.3203	GOBP_AMINO_ACID_ACTIVATION	ibd
GOBP_AMINO_ACID_BETAINE_BIOS...	SET	5	-0.51491	-0.0085054	0.43835	0.87993	GOBP_AMINO_ACID_BETAINE_BIOSYNTHETIC_PROCESS	ibd
GOBP_AMINO_ACID_BETAINE_META...	SET	17	-0.32286	-0.0098304	0.24544	0.90581	GOBP_AMINO_ACID_BETAINE_METABOLIC_PROCESS	ibd
GOBP_AMINO_ACID_BETAINE_TRAN...	SET	12	-0.20953	-0.0053607	0.28874	0.76597	GOBP_AMINO_ACID_BETAINE_TRANSPORT	ibd
GOBP_AMINO_ACID_BIOSYNTHETIC...	SET	75	-0.18946	-0.012098	0.10787	0.96048	GOBP_AMINO_ACID_BIOSYNTHETIC_PROCESS	ibd
GOBP_AMINO_ACID_CATABOLIC_PR...	SET	106	-0.079119	-0.0060008	0.086717	0.81921	GOBP_AMINO_ACID_CATABOLIC_PROCESS	ibd
GOBP_AMINO_ACID_IMPORT_ACROS...	SET	44	0.03841	0.0018801	0.14502	0.39556	GOBP_AMINO_ACID_IMPORT_ACROSS_PLASMA_MEMBRANE	ibd
GOBP_AMINO_ACID_METABOLIC_PR...	SET	271	-0.033609	-0.0040574	0.054868	0.72991	GOBP_AMINO_ACID_METABOLIC_PROCESS	ibd
GOBP_AMINO_ACID_NEUROTRANSMI...	SET	10	-0.11957	-0.0027927	0.33228	0.64051	GOBP_AMINO_ACID_NEUROTRANSMITTER_REUPTAKE	ibd
GOBP_AMINO_ACID_SALVAGE	SET	7	0.21754	0.0042514	0.37393	0.28037	GOBP_AMINO_ACID_SALVAGE	ibd
GOBP_AMINO_ACID_TRANSMEMBRAN...	SET	92	-0.10184	-0.0071987	0.10069	0.84409	GOBP_AMINO_ACID_TRANSMEMBRANE_TRANSPORT	ibd
GOBP_AMINO_ACID_TRANSPORT	SET	136	-0.083178	-0.00714	0.081372	0.84665	GOBP_AMINO_ACID_TRANSPORT	ibd
GOBP_AMINO_SUGAR_BIOSYNTHETI...	SET	11	-0.28216	-0.0069119	0.28652	0.83762	GOBP_AMINO_SUGAR_BIOSYNTHETIC_PROCESS	ibd
GOBP_AMINO_SUGAR_CATABOLIC_P...	SET	14	-0.39415	-0.010892	0.26198	0.93377	GOBP_AMINO_SUGAR_CATABOLIC_PROCESS	ibd
GOBP_AMINO_SUGAR_METABOLIC_P...	SET	40	-0.22004	-0.01027	0.14502	0.93539	GOBP_AMINO_SUGAR_METABOLIC_PROCESS	ibd
GOBP_AMMONIUM_HOMEOSTASIS	SET	5	-0.061589	-0.0010173	0.4961	0.5494	GOBP_AMMONIUM_HOMEOSTASIS	ibd
GOBP_AMMONIUM_ION_METABOLIC_...	SET	22	0.069624	0.0024113	0.2232	0.37755	GOBP_AMMONIUM_ION_METABOLIC_PROCESS	ibd
GOBP_AMMONIUM_TRANSMEMBRANE_...	SET	12	-0.023959	-0.000613	0.3209	0.52976	GOBP_AMMONIUM_TRANSMEMBRANE_TRANSPORT	ibd
GOBP_AMPA_GLUTAMATE_RECEPTOR...	SET	9	0.034602	0.00076675	0.31275	0.45595	GOBP_AMPA_GLUTAMATE_RECEPTOR_CLUSTERING	ibd
GOBP_AMP_BIOSYNTHETIC_PROCESS	SET	12	0.21516	0.0055048	0.22582	0.17036	GOBP_AMP_BIOSYNTHETIC_PROCESS	ibd
GOBP_AMP_CATABOLIC_PROCESS	SET	5	-0.15797	-0.0026093	0.44346	0.63916	GOBP_AMP_CATABOLIC_PROCESS	ibd
GOBP_AMP_METABOLIC_PROCESS	SET	23	0.12746	0.0045134	0.17499	0.2332	GOBP_AMP_METABOLIC_PROCESS	ibd
GOBP_AMP_SALVAGE	SET	4	-0.26813	-0.0039615	0.59971	0.67259	GOBP_AMP_SALVAGE	ibd
GOBP_AMYGDALA_DEVELOPMENT	SET	5	0.15608	0.0025782	0.37349	0.33801	GOBP_AMYGDALA_DEVELOPMENT	ibd
GOBP_AMYLIN_RECEPTOR_SIGNALI...	SET	5	-0.32817	-0.0054208	0.4374	0.77345	GOBP_AMYLIN_RECEPTOR_SIGNALING_PATHWAY	ibd
GOBP_AMYLOID_BETA_CLEARANCE	SET	36	0.06785	0.0030048	0.158	0.33381	GOBP_AMYLOID_BETA_CLEARANCE	ibd
GOBP_AMYLOID_BETA_CLEARANCE_...1	SET	8	0.1527	0.0031902	0.30695	0.30944	GOBP_AMYLOID_BETA_CLEARANCE_BY_CELLULAR_CATABOLIC_PROCESS	ibd
GOBP_AMYLOID_BETA_CLEARANCE_...2	SET	7	-0.18491	-0.0036137	0.37249	0.69019	GOBP_AMYLOID_BETA_CLEARANCE_BY_TRANSCYTOSIS	ibd
GOBP_AMYLOID_BETA_METABOLIC_...	SET	50	0.061604	0.0032139	0.12678	0.31351	GOBP_AMYLOID_BETA_METABOLIC_PROCESS	ibd
GOBP_AMYLOID_FIBRIL_FORMATION	SET	33	0.0025862	0.00010966	0.15177	0.4932	GOBP_AMYLOID_FIBRIL_FORMATION	ibd
GOBP_AMYLOID_PRECURSOR_PROTE...1	SET	12	-0.40033	-0.010243	0.25431	0.94227	GOBP_AMYLOID_PRECURSOR_PROTEIN_BIOSYNTHETIC_PROCESS	ibd
GOBP_AMYLOID_PRECURSOR_PROTE...2	SET	52	0.015912	0.00084655	0.12626	0.44985	GOBP_AMYLOID_PRECURSOR_PROTEIN_CATABOLIC_PROCESS	ibd
GOBP_AMYLOID_PRECURSOR_PROTE...3	SET	67	-0.035533	-0.0021449	0.11067	0.62592	GOBP_AMYLOID_PRECURSOR_PROTEIN_METABOLIC_PROCESS	ibd
GOBP_ANAGEN	SET	5	0.37363	0.0061717	0.43458	0.19497	GOBP_ANAGEN	ibd
GOBP_ANAPHASE_PROMOTING_COMP...	SET	23	-0.021967	-0.00077787	0.16032	0.55449	GOBP_ANAPHASE_PROMOTING_COMPLEX_DEPENDENT_CATABOLIC_PROCESS	ibd
GOBP_ANATOMICAL_STRUCTURE_AR...	SET	15	0.29316	0.008385	0.25998	0.12976	GOBP_ANATOMICAL_STRUCTURE_ARRANGEMENT	ibd
GOBP_ANATOMICAL_STRUCTURE_FO...	SET	1087	0.070969	0.016766	0.029436	0.0079605	GOBP_ANATOMICAL_STRUCTURE_FORMATION_INVOLVED_IN_MORPHOGENESIS	ibd
GOBP_ANATOMICAL_STRUCTURE_MA...	SET	234	0.15053	0.016904	0.06316	0.0085837	GOBP_ANATOMICAL_STRUCTURE_MATURATION	ibd
GOBP_ANATOMICAL_STRUCTURE_RE...	SET	16	-0.28801	-0.0085078	0.25276	0.87274	GOBP_ANATOMICAL_STRUCTURE_REGRESSION	ibd
GOBP_ANDROGEN_BIOSYNTHETIC_P...	SET	9	-0.41255	-0.0091417	0.28518	0.92599	GOBP_ANDROGEN_BIOSYNTHETIC_PROCESS	ibd
GOBP_ANDROGEN_CATABOLIC_PROC...	SET	5	0.066727	0.0011022	0.37801	0.42994	GOBP_ANDROGEN_CATABOLIC_PROCESS	ibd
GOBP_ANDROGEN_METABOLIC_PROC...	SET	26	-0.27654	-0.01041	0.18119	0.93652	GOBP_ANDROGEN_METABOLIC_PROCESS	ibd
GOBP_ANDROGEN_RECEPTOR_SIGNA...	SET	42	-0.027725	-0.001326	0.14488	0.57588	GOBP_ANDROGEN_RECEPTOR_SIGNALING_PATHWAY	ibd
GOBP_ANGIOGENESIS_INVOLVED_I...1	SET	5	0.33718	0.0055696	0.4318	0.21745	GOBP_ANGIOGENESIS_INVOLVED_IN_CORONARY_VASCULAR_MORPHOGENESIS	ibd
GOBP_ANGIOGENESIS_INVOLVED_I...2	SET	25	0.3367	0.01243	0.20419	0.049587	GOBP_ANGIOGENESIS_INVOLVED_IN_WOUND_HEALING	ibd
GOBP_ANGIOTENSIN_ACTIVATED_S...	SET	12	0.32056	0.0082014	0.3081	0.14908	GOBP_ANGIOTENSIN_ACTIVATED_SIGNALING_PATHWAY	ibd
GOBP_ANIMAL_ORGAN_FORMATION	SET	63	0.2156	0.012622	0.12275	0.03952	GOBP_ANIMAL_ORGAN_FORMATION	ibd
GOBP_ANIMAL_ORGAN_MATURATION	SET	29	0.34781	0.013827	0.19075	0.034127	GOBP_ANIMAL_ORGAN_MATURATION	ibd
GOBP_ANIMAL_ORGAN_MORPHOGENE...	SET	968	0.019079	0.0042682	0.031881	0.27477	GOBP_ANIMAL_ORGAN_MORPHOGENESIS	ibd
GOBP_ANIMAL_ORGAN_REGENERATI...	SET	58	0.2435	0.013679	0.11693	0.018657	GOBP_ANIMAL_ORGAN_REGENERATION	ibd
GOBP_ANOIKIS	SET	34	0.11594	0.0049903	0.17306	0.25145	GOBP_ANOIKIS	ibd
GOBP_ANTERIOR_COMMISSURE_MOR...	SET	7	-0.57159	-0.011171	0.40776	0.9195	GOBP_ANTERIOR_COMMISSURE_MORPHOGENESIS	ibd
GOBP_ANTERIOR_HEAD_DEVELOPME...	SET	6	0.35113	0.0063534	0.38827	0.18292	GOBP_ANTERIOR_HEAD_DEVELOPMENT	ibd
GOBP_ANTERIOR_POSTERIOR_AXIS...	SET	47	0.057789	0.0029233	0.1402	0.3401	GOBP_ANTERIOR_POSTERIOR_AXIS_SPECIFICATION	ibd
GOBP_ANTERIOR_POSTERIOR_AXON...	SET	6	-0.37242	-0.0067387	0.4524	0.7948	GOBP_ANTERIOR_POSTERIOR_AXON_GUIDANCE	ibd
GOBP_ANTERIOR_POSTERIOR_PATT...	SET	192	0.06053	0.0061641	0.075614	0.21172	GOBP_ANTERIOR_POSTERIOR_PATTERN_SPECIFICATION	ibd
GOBP_ANTEROGRADE_AXONAL_TRAN...1	SET	47	-0.1202	-0.0060804	0.12797	0.8262	GOBP_ANTEROGRADE_AXONAL_TRANSPORT	ibd
GOBP_ANTEROGRADE_AXONAL_TRAN...2	SET	6	0.4687	0.0084808	0.38322	0.11066	GOBP_ANTEROGRADE_AXONAL_TRANSPORT_OF_MITOCHONDRION	ibd
GOBP_ANTEROGRADE_DENDRITIC_T...1	SET	9	0.15885	0.0035199	0.29768	0.29681	GOBP_ANTEROGRADE_DENDRITIC_TRANSPORT	ibd
GOBP_ANTEROGRADE_DENDRITIC_T...2	SET	5	0.33362	0.0055109	0.42549	0.2165	GOBP_ANTEROGRADE_DENDRITIC_TRANSPORT_OF_NEUROTRANSMITTER_RECEPTOR_COMPLEX	ibd
GOBP_ANTEROGRADE_NEURONAL_DE...	SET	5	-0.10162	-0.0016785	0.38333	0.60453	GOBP_ANTEROGRADE_NEURONAL_DENSE_CORE_VESICLE_TRANSPORT	ibd
GOBP_ANTIBACTERIAL_HUMORAL_R...	SET	44	-0.087225	-0.0042696	0.16847	0.69768	GOBP_ANTIBACTERIAL_HUMORAL_RESPONSE	ibd
GOBP_ANTIBACTERIAL_INNATE_IM...	SET	5	0.46421	0.0076679	0.31821	0.072317	GOBP_ANTIBACTERIAL_INNATE_IMMUNE_RESPONSE	ibd
GOBP_ANTIBACTERIAL_PEPTIDE_P...	SET	9	-0.3539	-0.0078422	0.32209	0.86406	GOBP_ANTIBACTERIAL_PEPTIDE_PRODUCTION	ibd
GOBP_ANTIBODY_DEPENDENT_CELL...	SET	3	0.5501	0.0070388	0.35822	0.062325	GOBP_ANTIBODY_DEPENDENT_CELLULAR_CYTOTOXICITY	ibd
GOBP_ANTIFUNGAL_HUMORAL_RESP...	SET	4	0.46017	0.0067989	0.4405	0.1481	GOBP_ANTIFUNGAL_HUMORAL_RESPONSE	ibd
GOBP_ANTIFUNGAL_INNATE_IMMUN...	SET	14	0.10539	0.0029124	0.25364	0.33888	GOBP_ANTIFUNGAL_INNATE_IMMUNE_RESPONSE	ibd
GOBP_ANTIGEN_PROCESSING_AND_...1	SET	80	0.26373	0.017389	0.10416	0.0056782	GOBP_ANTIGEN_PROCESSING_AND_PRESENTATION	ibd
GOBP_ANTIGEN_PROCESSING_AND_...2	SET	5	0.64864	0.010714	0.59241	0.13678	GOBP_ANTIGEN_PROCESSING_AND_PRESENTATION_ENDOGENOUS_LIPID_ANTIGEN_VIA_MHC_CLASS_IB	ibd
GOBP_ANTIGEN_PROCESSING_AND_...3	SET	17	0.542	0.016503	0.24664	0.013997	GOBP_ANTIGEN_PROCESSING_AND_PRESENTATION_OF_ENDOGENOUS_ANTIGEN	ibd
GOBP_ANTIGEN_PROCESSING_AND_...4	SET	10	0.51238	0.011968	0.29518	0.041308	GOBP_ANTIGEN_PROCESSING_AND_PRESENTATION_OF_ENDOGENOUS_PEPTIDE_ANTIGEN	ibd
GOBP_ANTIGEN_PROCESSING_AND_...5	SET	29	0.40668	0.016168	0.15583	0.0045347	GOBP_ANTIGEN_PROCESSING_AND_PRESENTATION_OF_EXOGENOUS_ANTIGEN	ibd
GOBP_ANTIGEN_PROCESSING_AND_...6	SET	20	0.45356	0.014978	0.17614	0.0050154	GOBP_ANTIGEN_PROCESSING_AND_PRESENTATION_OF_EXOGENOUS_PEPTIDE_ANTIGEN	ibd
GOBP_ANTIGEN_PROCESSING_AND_...7	SET	6	0.58177	0.010527	0.27756	0.018049	GOBP_ANTIGEN_PROCESSING_AND_PRESENTATION_OF_EXOGENOUS_PEPTIDE_ANTIGEN_VIA_MHC_CLASS_I	ibd
GOBP_ANTIGEN_PROCESSING_AND_...8	SET	16	0.34275	0.010125	0.21615	0.056409	GOBP_ANTIGEN_PROCESSING_AND_PRESENTATION_OF_EXOGENOUS_PEPTIDE_ANTIGEN_VIA_MHC_CLASS_II	ibd
GOBP_ANTIGEN_PROCESSING_AND_...9	SET	7	0.14028	0.0027417	0.45552	0.37906	GOBP_ANTIGEN_PROCESSING_AND_PRESENTATION_OF_LIPID_ANTIGEN_VIA_MHC_CLASS_IB	ibd
GOBP_ANTIGEN_PROCESSING_AND_...10	SET	42	0.29404	0.014063	0.14257	0.019591	GOBP_ANTIGEN_PROCESSING_AND_PRESENTATION_OF_PEPTIDE_ANTIGEN	ibd
GOBP_ANTIGEN_PROCESSING_AND_...11	SET	23	0.47616	0.016861	0.18827	0.0057226	GOBP_ANTIGEN_PROCESSING_AND_PRESENTATION_OF_PEPTIDE_ANTIGEN_VIA_MHC_CLASS_I	ibd
GOBP_ANTIGEN_PROCESSING_AND_...12	SET	7	0.6312	0.012336	0.38791	0.051858	GOBP_ANTIGEN_PROCESSING_AND_PRESENTATION_OF_PEPTIDE_ANTIGEN_VIA_MHC_CLASS_IB	ibd
GOBP_ANTIGEN_PROCESSING_AND_...13	SET	21	0.17194	0.0058181	0.19785	0.19241	GOBP_ANTIGEN_PROCESSING_AND_PRESENTATION_OF_PEPTIDE_OR_POLYSACCHARIDE_ANTIGEN_VIA_MHC_CLASS_II	ibd
GOBP_ANTIGEN_PROCESSING_AND_...14	SET	14	0.42491	0.011742	0.29536	0.075138	GOBP_ANTIGEN_PROCESSING_AND_PRESENTATION_VIA_MHC_CLASS_IB	ibd
GOBP_ANTIGEN_RECEPTOR_MEDIAT...	SET	157	0.35449	0.032675	0.072949	5.9421e-07	GOBP_ANTIGEN_RECEPTOR_MEDIATED_SIGNALING_PATHWAY	ibd
GOBP_ANTIMICROBIAL_HUMORAL_I...	SET	63	0.16827	0.0098508	0.12211	0.084105	GOBP_ANTIMICROBIAL_HUMORAL_IMMUNE_RESPONSE_MEDIATED_BY_ANTIMICROBIAL_PEPTIDE	ibd
GOBP_ANTIMICROBIAL_HUMORAL_R...	SET	99	0.16045	0.011763	0.10116	0.056379	GOBP_ANTIMICROBIAL_HUMORAL_RESPONSE	ibd
GOBP_ANTIMICROBIAL_PEPTIDE_P...	SET	11	-0.09703	-0.0023769	0.29606	0.62844	GOBP_ANTIMICROBIAL_PEPTIDE_PRODUCTION	ibd
GOBP_ANTIVIRAL_INNATE_IMMUNE...	SET	24	0.096846	0.003503	0.16249	0.27559	GOBP_ANTIVIRAL_INNATE_IMMUNE_RESPONSE	ibd
GOBP_ANTRAL_OVARIAN_FOLLICLE...	SET	11	-0.04002	-0.00098034	0.30384	0.55239	GOBP_ANTRAL_OVARIAN_FOLLICLE_GROWTH	ibd
GOBP_AORTA_DEVELOPMENT	SET	57	0.06096	0.003395	0.12872	0.3179	GOBP_AORTA_DEVELOPMENT	ibd
GOBP_AORTA_MORPHOGENESIS	SET	31	0.089025	0.003659	0.1768	0.3073	GOBP_AORTA_MORPHOGENESIS	ibd
GOBP_AORTA_SMOOTH_MUSCLE_TIS...	SET	4	-0.20725	-0.003062	0.49814	0.66131	GOBP_AORTA_SMOOTH_MUSCLE_TISSUE_MORPHOGENESIS	ibd
GOBP_AORTIC_VALVE_MORPHOGENE...	SET	38	0.28401	0.012922	0.16347	0.041171	GOBP_AORTIC_VALVE_MORPHOGENESIS	ibd
GOBP_APICAL_JUNCTION_ASSEMBLY	SET	69	0.062325	0.0038177	0.11631	0.29604	GOBP_APICAL_JUNCTION_ASSEMBLY	ibd
GOBP_APICAL_PROTEIN_LOCALIZA...	SET	14	0.37807	0.010447	0.26233	0.074772	GOBP_APICAL_PROTEIN_LOCALIZATION	ibd
GOBP_APOLIPOPROTEIN_A_I_MEDI...	SET	5	0.07208	0.0011906	0.4899	0.44152	GOBP_APOLIPOPROTEIN_A_I_MEDIATED_SIGNALING_PATHWAY	ibd
GOBP_APOPTOTIC_CELL_CLEARANCE	SET	43	0.22188	0.010737	0.14692	0.065503	GOBP_APOPTOTIC_CELL_CLEARANCE	ibd
GOBP_APOPTOTIC_CHROMOSOME_CO...	SET	5	0.2461	0.0040652	0.3126	0.21556	GOBP_APOPTOTIC_CHROMOSOME_CONDENSATION	ibd
GOBP_APOPTOTIC_DNA_FRAGMENTA...	SET	16	0.22043	0.0065114	0.22004	0.15823	GOBP_APOPTOTIC_DNA_FRAGMENTATION	ibd
GOBP_APOPTOTIC_MITOCHONDRIAL...	SET	96	-0.033376	-0.0024097	0.085654	0.65161	GOBP_APOPTOTIC_MITOCHONDRIAL_CHANGES	ibd
GOBP_APOPTOTIC_PROCESS	SET	1712	0.075653	0.02202	0.023386	0.00060944	GOBP_APOPTOTIC_PROCESS	ibd
GOBP_APOPTOTIC_PROCESS_INVOL...1	SET	4	-0.15373	-0.0022713	0.49245	0.62254	GOBP_APOPTOTIC_PROCESS_INVOLVED_IN_BLOOD_VESSEL_MORPHOGENESIS	ibd
GOBP_APOPTOTIC_PROCESS_INVOL...2	SET	37	0.33103	0.014862	0.1576	0.017849	GOBP_APOPTOTIC_PROCESS_INVOLVED_IN_DEVELOPMENT	ibd
GOBP_APOPTOTIC_PROCESS_INVOL...3	SET	6	0.24143	0.0043686	0.45028	0.29592	GOBP_APOPTOTIC_PROCESS_INVOLVED_IN_HEART_MORPHOGENESIS	ibd
GOBP_APOPTOTIC_PROCESS_INVOL...4	SET	24	0.46189	0.016707	0.19513	0.0089684	GOBP_APOPTOTIC_PROCESS_INVOLVED_IN_MORPHOGENESIS	ibd
GOBP_APOPTOTIC_PROCESS_IN_BO...	SET	5	-0.22184	-0.0036644	0.45104	0.68858	GOBP_APOPTOTIC_PROCESS_IN_BONE_MARROW_CELL	ibd
GOBP_APOPTOTIC_SIGNALING_PAT...	SET	550	0.081635	0.013931	0.03977	0.02006	GOBP_APOPTOTIC_SIGNALING_PATHWAY	ibd
GOBP_APPENDAGE_DEVELOPMENT	SET	173	0.011275	0.0010905	0.072566	0.43826	GOBP_APPENDAGE_DEVELOPMENT	ibd
GOBP_APPENDAGE_MORPHOGENESIS	SET	138	0.022825	0.0019736	0.081958	0.39032	GOBP_APPENDAGE_MORPHOGENESIS	ibd
GOBP_ARACHIDONIC_ACID_METABO...	SET	52	-0.1547	-0.0082302	0.12784	0.88687	GOBP_ARACHIDONIC_ACID_METABOLIC_PROCESS	ibd
GOBP_ARACHIDONIC_ACID_SECRET...	SET	32	-0.44597	-0.018622	0.17613	0.99433	GOBP_ARACHIDONIC_ACID_SECRETION	ibd
GOBP_ARF_PROTEIN_SIGNAL_TRAN...	SET	21	0.15948	0.0053964	0.1953	0.20709	GOBP_ARF_PROTEIN_SIGNAL_TRANSDUCTION	ibd
GOBP_ARGININE_BIOSYNTHETIC_P...	SET	4	-0.37938	-0.0056053	0.56717	0.74822	GOBP_ARGININE_BIOSYNTHETIC_PROCESS	ibd
GOBP_ARGININE_CATABOLIC_PROC...	SET	9	-0.11671	-0.0025862	0.30355	0.64969	GOBP_ARGININE_CATABOLIC_PROCESS	ibd
GOBP_ARGININE_METABOLIC_PROC...	SET	17	-0.27801	-0.0084648	0.23972	0.87691	GOBP_ARGININE_METABOLIC_PROCESS	ibd
GOBP_AROMATIC_AMINO_ACID_FAM...	SET	16	-0.13449	-0.0039729	0.22999	0.72065	GOBP_AROMATIC_AMINO_ACID_FAMILY_CATABOLIC_PROCESS	ibd
GOBP_AROMATIC_AMINO_ACID_MET...	SET	28	0.0070762	0.00027643	0.18152	0.48445	GOBP_AROMATIC_AMINO_ACID_METABOLIC_PROCESS	ibd
GOBP_AROMATIC_AMINO_ACID_TRA...	SET	9	0.387	0.0085756	0.37372	0.15021	GOBP_AROMATIC_AMINO_ACID_TRANSPORT	ibd
GOBP_ARP2_3_COMPLEX_MEDIATED...	SET	40	-0.053726	-0.0025077	0.13723	0.65229	GOBP_ARP2_3_COMPLEX_MEDIATED_ACTIN_NUCLEATION	ibd
GOBP_ARTERIAL_ENDOTHELIAL_CE...	SET	6	-0.379	-0.0068577	0.44273	0.80401	GOBP_ARTERIAL_ENDOTHELIAL_CELL_DIFFERENTIATION	ibd
GOBP_ARTERY_DEVELOPMENT	SET	95	0.079126	0.0056831	0.10173	0.21835	GOBP_ARTERY_DEVELOPMENT	ibd
GOBP_ARTERY_MORPHOGENESIS	SET	66	0.075427	0.0045191	0.12412	0.2717	GOBP_ARTERY_MORPHOGENESIS	ibd
GOBP_ARTICULAR_CARTILAGE_DEV...	SET	5	-0.30576	-0.0050506	0.40654	0.774	GOBP_ARTICULAR_CARTILAGE_DEVELOPMENT	ibd
GOBP_ASCENDING_AORTA_DEVELOP...	SET	4	-0.45003	-0.0066491	0.42946	0.85265	GOBP_ASCENDING_AORTA_DEVELOPMENT	ibd
GOBP_ASPARAGINE_METABOLIC_PR...	SET	5	0.0023692	3.9135e-05	0.31007	0.49695	GOBP_ASPARAGINE_METABOLIC_PROCESS	ibd
GOBP_ASPARTATE_FAMILY_AMINO_...1	SET	21	0.053633	0.0018148	0.19733	0.39289	GOBP_ASPARTATE_FAMILY_AMINO_ACID_BIOSYNTHETIC_PROCESS	ibd
GOBP_ASPARTATE_FAMILY_AMINO_...2	SET	17	-0.18999	-0.0057848	0.22624	0.79948	GOBP_ASPARTATE_FAMILY_AMINO_ACID_CATABOLIC_PROCESS	ibd
GOBP_ASPARTATE_FAMILY_AMINO_...3	SET	46	-0.055895	-0.0027974	0.13393	0.66178	GOBP_ASPARTATE_FAMILY_AMINO_ACID_METABOLIC_PROCESS	ibd
GOBP_ASPARTATE_METABOLIC_PRO...	SET	7	-0.65276	-0.012757	0.43393	0.93374	GOBP_ASPARTATE_METABOLIC_PROCESS	ibd
GOBP_ASPARTATE_TRANSMEMBRANE...	SET	20	-0.16533	-0.0054597	0.20024	0.7955	GOBP_ASPARTATE_TRANSMEMBRANE_TRANSPORT	ibd
GOBP_ASSOCIATIVE_LEARNING	SET	79	0.061469	0.0040278	0.10481	0.27878	GOBP_ASSOCIATIVE_LEARNING	ibd
GOBP_ASTRAL_MICROTUBULE_ORGA...	SET	10	-0.35725	-0.0083444	0.33367	0.85783	GOBP_ASTRAL_MICROTUBULE_ORGANIZATION	ibd
GOBP_ASTROCYTE_ACTIVATION	SET	19	0.28379	0.0091344	0.22163	0.10021	GOBP_ASTROCYTE_ACTIVATION	ibd
GOBP_ASTROCYTE_CELL_MIGRATION	SET	8	0.49428	0.010327	0.30036	0.049931	GOBP_ASTROCYTE_CELL_MIGRATION	ibd
GOBP_ASTROCYTE_DEVELOPMENT	SET	37	0.014073	0.00063182	0.1579	0.46449	GOBP_ASTROCYTE_DEVELOPMENT	ibd
GOBP_ASTROCYTE_DIFFERENTIATI...	SET	79	0.039813	0.0026088	0.10815	0.3564	GOBP_ASTROCYTE_DIFFERENTIATION	ibd
GOBP_ASYMMETRIC_CELL_DIVISION	SET	16	0.2142	0.0063275	0.23233	0.17827	GOBP_ASYMMETRIC_CELL_DIVISION	ibd
GOBP_ASYMMETRIC_NEUROBLAST_D...	SET	5	-0.31492	-0.0052019	0.39921	0.78489	GOBP_ASYMMETRIC_NEUROBLAST_DIVISION	ibd
GOBP_ATF6_MEDIATED_UNFOLDED_...	SET	7	0.29754	0.0058149	0.36274	0.20604	GOBP_ATF6_MEDIATED_UNFOLDED_PROTEIN_RESPONSE	ibd
GOBP_ATP_BIOSYNTHETIC_PROCESS	SET	88	-0.11896	-0.008225	0.091052	0.9043	GOBP_ATP_BIOSYNTHETIC_PROCESS	ibd
GOBP_ATP_METABOLIC_PROCESS	SET	190	-0.0085064	-0.00086178	0.064263	0.55265	GOBP_ATP_METABOLIC_PROCESS	ibd
GOBP_ATP_SYNTHESIS_COUPLED_E...	SET	83	-0.14635	-0.0098287	0.095844	0.93661	GOBP_ATP_SYNTHESIS_COUPLED_ELECTRON_TRANSPORT	ibd
GOBP_ATP_TRANSPORT	SET	14	-0.41762	-0.01154	0.2555	0.94891	GOBP_ATP_TRANSPORT	ibd
GOBP_ATRIAL_CARDIAC_MUSCLE_C...1	SET	8	0.14998	0.0031334	0.37409	0.34424	GOBP_ATRIAL_CARDIAC_MUSCLE_CELL_MEMBRANE_REPOLARIZATION	ibd
GOBP_ATRIAL_CARDIAC_MUSCLE_C...2	SET	15	-0.1082	-0.0030948	0.26386	0.65912	GOBP_ATRIAL_CARDIAC_MUSCLE_CELL_TO_AV_NODE_CELL_SIGNALING	ibd
GOBP_ATRIAL_CARDIAC_MUSCLE_T...1	SET	20	0.14904	0.0049217	0.22429	0.25319	GOBP_ATRIAL_CARDIAC_MUSCLE_TISSUE_DEVELOPMENT	ibd
GOBP_ATRIAL_CARDIAC_MUSCLE_T...2	SET	5	0.43028	0.0071075	0.45935	0.17446	GOBP_ATRIAL_CARDIAC_MUSCLE_TISSUE_MORPHOGENESIS	ibd
GOBP_ATRIAL_SEPTUM_DEVELOPME...	SET	21	0.067354	0.0022791	0.19856	0.36723	GOBP_ATRIAL_SEPTUM_DEVELOPMENT	ibd
GOBP_ATRIAL_SEPTUM_MORPHOGEN...	SET	14	-0.026503	-0.00073237	0.26924	0.53921	GOBP_ATRIAL_SEPTUM_MORPHOGENESIS	ibd
GOBP_ATRIOVENTRICULAR_CANAL_...	SET	13	0.54648	0.014552	0.27402	0.023069	GOBP_ATRIOVENTRICULAR_CANAL_DEVELOPMENT	ibd
GOBP_ATRIOVENTRICULAR_NODE_D...	SET	8	-0.064894	-0.0013558	0.3706	0.5695	GOBP_ATRIOVENTRICULAR_NODE_DEVELOPMENT	ibd
GOBP_ATRIOVENTRICULAR_VALVE_...1	SET	26	0.38911	0.014648	0.19962	0.025641	GOBP_ATRIOVENTRICULAR_VALVE_DEVELOPMENT	ibd
GOBP_ATRIOVENTRICULAR_VALVE_...2	SET	8	0.27956	0.0058407	0.392	0.23787	GOBP_ATRIOVENTRICULAR_VALVE_FORMATION	ibd
GOBP_ATTACHMENT_OF_GPI_ANCHO...	SET	6	0.37583	0.0068003	0.35061	0.14188	GOBP_ATTACHMENT_OF_GPI_ANCHOR_TO_PROTEIN	ibd
GOBP_ATTACHMENT_OF_MITOTIC_S...	SET	21	-0.12972	-0.0043896	0.19137	0.75107	GOBP_ATTACHMENT_OF_MITOTIC_SPINDLE_MICROTUBULES_TO_KINETOCHORE	ibd
GOBP_ATTACHMENT_OF_SPINDLE_M...	SET	43	0.017925	0.00086739	0.13138	0.44574	GOBP_ATTACHMENT_OF_SPINDLE_MICROTUBULES_TO_KINETOCHORE	ibd
GOBP_AUDITORY_RECEPTOR_CELL_...1	SET	22	-0.066428	-0.0023006	0.18196	0.64247	GOBP_AUDITORY_RECEPTOR_CELL_DEVELOPMENT	ibd
GOBP_AUDITORY_RECEPTOR_CELL_...2	SET	18	-0.15831	-0.0049598	0.19303	0.79392	GOBP_AUDITORY_RECEPTOR_CELL_MORPHOGENESIS	ibd
GOBP_AUTOCRINE_SIGNALING	SET	7	-0.35401	-0.0069187	0.36055	0.83691	GOBP_AUTOCRINE_SIGNALING	ibd
GOBP_AUTONOMIC_NERVOUS_SYSTE...	SET	41	0.23202	0.010964	0.15961	0.073027	GOBP_AUTONOMIC_NERVOUS_SYSTEM_DEVELOPMENT	ibd
GOBP_AUTOPHAGIC_CELL_DEATH	SET	8	-0.12972	-0.0027102	0.30921	0.66258	GOBP_AUTOPHAGIC_CELL_DEATH	ibd
GOBP_AUTOPHAGOSOME_LYSOSOME_...	SET	8	0.20118	0.0042032	0.31194	0.25949	GOBP_AUTOPHAGOSOME_LYSOSOME_FUSION	ibd
GOBP_AUTOPHAGOSOME_MATURATION	SET	58	0.067469	0.0037902	0.11126	0.27212	GOBP_AUTOPHAGOSOME_MATURATION	ibd
GOBP_AUTOPHAGOSOME_MEMBRANE_...	SET	7	0.32921	0.0064339	0.30671	0.14156	GOBP_AUTOPHAGOSOME_MEMBRANE_DOCKING	ibd
GOBP_AUTOPHAGOSOME_ORGANIZAT...	SET	102	0.11421	0.008498	0.086405	0.093135	GOBP_AUTOPHAGOSOME_ORGANIZATION	ibd
GOBP_AUTOPHAGY_OF_MITOCHONDR...	SET	80	0.019191	0.0012654	0.096896	0.4215	GOBP_AUTOPHAGY_OF_MITOCHONDRION	ibd
GOBP_AUTOPHAGY_OF_NUCLEUS	SET	18	-0.21004	-0.0065806	0.23982	0.80944	GOBP_AUTOPHAGY_OF_NUCLEUS	ibd
GOBP_AUTOPHAGY_OF_PEROXISOME	SET	9	-0.12061	-0.0026726	0.28774	0.66245	GOBP_AUTOPHAGY_OF_PEROXISOME	ibd
GOBP_AV_NODE_CELL_TO_BUNDLE_...1	SET	12	0.02581	0.00066035	0.26776	0.46161	GOBP_AV_NODE_CELL_TO_BUNDLE_OF_HIS_CELL_COMMUNICATION	ibd
GOBP_AV_NODE_CELL_TO_BUNDLE_...2	SET	9	-0.183	-0.0040551	0.35748	0.69564	GOBP_AV_NODE_CELL_TO_BUNDLE_OF_HIS_CELL_SIGNALING	ibd
GOBP_AXIAL_MESODERM_DEVELOPM...	SET	7	-0.55752	-0.010896	0.30173	0.96767	GOBP_AXIAL_MESODERM_DEVELOPMENT	ibd
GOBP_AXIS_ELONGATION	SET	25	0.18089	0.0066777	0.19192	0.17297	GOBP_AXIS_ELONGATION	ibd
GOBP_AXIS_SPECIFICATION	SET	83	-0.028972	-0.0019456	0.10427	0.60943	GOBP_AXIS_SPECIFICATION	ibd
GOBP_AXONAL_FASCICULATION	SET	21	-0.4167	-0.0141	0.23264	0.96336	GOBP_AXONAL_FASCICULATION	ibd
GOBP_AXONAL_TRANSPORT	SET	61	-0.053717	-0.0030945	0.11324	0.68237	GOBP_AXONAL_TRANSPORT	ibd
GOBP_AXONAL_TRANSPORT_OF_MIT...	SET	15	0.26546	0.0075928	0.26715	0.1602	GOBP_AXONAL_TRANSPORT_OF_MITOCHONDRION	ibd
GOBP_AXONEMAL_CENTRAL_APPARA...	SET	6	-0.29359	-0.0053123	0.35846	0.79361	GOBP_AXONEMAL_CENTRAL_APPARATUS_ASSEMBLY	ibd
GOBP_AXONEMAL_DYNEIN_COMPLEX...	SET	37	-0.018779	-0.0008431	0.13548	0.55512	GOBP_AXONEMAL_DYNEIN_COMPLEX_ASSEMBLY	ibd
GOBP_AXONEME_ASSEMBLY	SET	90	-0.074827	-0.0052318	0.092873	0.78978	GOBP_AXONEME_ASSEMBLY	ibd
GOBP_AXONOGENESIS_INVOLVED_I...	SET	9	0.26559	0.0058852	0.32111	0.2041	GOBP_AXONOGENESIS_INVOLVED_IN_INNERVATION	ibd
GOBP_AXON_CHOICE_POINT_RECOG...	SET	6	0.19995	0.0036179	0.44256	0.32571	GOBP_AXON_CHOICE_POINT_RECOGNITION	ibd
GOBP_AXON_DEVELOPMENT	SET	433	0.014893	0.0022623	0.046836	0.37525	GOBP_AXON_DEVELOPMENT	ibd
GOBP_AXON_ENSHEATHMENT_IN_CE...	SET	23	0.27917	0.0098856	0.19265	0.073666	GOBP_AXON_ENSHEATHMENT_IN_CENTRAL_NERVOUS_SYSTEM	ibd
GOBP_AXON_EXTENSION	SET	107	-0.081384	-0.0062015	0.09374	0.80735	GOBP_AXON_EXTENSION	ibd
GOBP_AXON_MIDLINE_CHOICE_POI...	SET	4	0.29849	0.0044101	0.55095	0.29399	GOBP_AXON_MIDLINE_CHOICE_POINT_RECOGNITION	ibd
GOBP_AXO_DENDRITIC_PROTEIN_T...	SET	8	-0.10668	-0.0022288	0.31521	0.63248	GOBP_AXO_DENDRITIC_PROTEIN_TRANSPORT	ibd
GOBP_AXO_DENDRITIC_TRANSPORT	SET	74	-0.026153	-0.0016588	0.10361	0.59964	GOBP_AXO_DENDRITIC_TRANSPORT	ibd
GOBP_AZOLE_TRANSMEMBRANE_TRA...	SET	12	-0.096606	-0.0024717	0.28266	0.63374	GOBP_AZOLE_TRANSMEMBRANE_TRANSPORT	ibd
GOBP_BARBED_END_ACTIN_FILAME...	SET	24	0.21506	0.0077789	0.17795	0.11342	GOBP_BARBED_END_ACTIN_FILAMENT_CAPPING	ibd
GOBP_BASEMENT_MEMBRANE_ASSEM...	SET	9	-0.12076	-0.0026758	0.30775	0.65261	GOBP_BASEMENT_MEMBRANE_ASSEMBLY	ibd
GOBP_BASEMENT_MEMBRANE_ORGAN...	SET	33	0.14463	0.0061329	0.17711	0.20708	GOBP_BASEMENT_MEMBRANE_ORGANIZATION	ibd
GOBP_BASE_CONVERSION_OR_SUBS...	SET	17	-0.60104	-0.0183	0.267	0.9878	GOBP_BASE_CONVERSION_OR_SUBSTITUTION_EDITING	ibd
GOBP_BASE_EXCISION_REPAIR	SET	41	-0.1431	-0.0067622	0.13516	0.85515	GOBP_BASE_EXCISION_REPAIR	ibd
GOBP_BASE_EXCISION_REPAIR_AP...	SET	12	-0.13325	-0.0034093	0.22856	0.72006	GOBP_BASE_EXCISION_REPAIR_AP_SITE_FORMATION	ibd
GOBP_BASE_EXCISION_REPAIR_GA...	SET	14	-0.094553	-0.0026128	0.2226	0.6645	GOBP_BASE_EXCISION_REPAIR_GAP_FILLING	ibd
GOBP_BASIC_AMINO_ACID_TRANSP...	SET	20	-0.19834	-0.0065498	0.22349	0.81258	GOBP_BASIC_AMINO_ACID_TRANSPORT	ibd
GOBP_BEHAVIOR	SET	599	-0.023147	-0.0041164	0.039548	0.72081	GOBP_BEHAVIOR	ibd
GOBP_BEHAVIORAL_DEFENSE_RESP...	SET	35	-0.28039	-0.012244	0.16786	0.95256	GOBP_BEHAVIORAL_DEFENSE_RESPONSE	ibd
GOBP_BEHAVIORAL_RESPONSE_TO_...1	SET	5	0.15056	0.0024869	0.41093	0.35704	GOBP_BEHAVIORAL_RESPONSE_TO_CHEMICAL_PAIN	ibd
GOBP_BEHAVIORAL_RESPONSE_TO_...2	SET	13	-0.095797	-0.002551	0.25994	0.64376	GOBP_BEHAVIORAL_RESPONSE_TO_COCAINE	ibd
GOBP_BEHAVIORAL_RESPONSE_TO_...3	SET	9	-0.53375	-0.011827	0.32201	0.95129	GOBP_BEHAVIORAL_RESPONSE_TO_ETHANOL	ibd
GOBP_BEHAVIORAL_RESPONSE_TO_...4	SET	8	-0.02724	-0.0005691	0.35052	0.53097	GOBP_BEHAVIORAL_RESPONSE_TO_NICOTINE	ibd
GOBP_BEHAVIORAL_RESPONSE_TO_...5	SET	19	0.10715	0.003449	0.21583	0.30979	GOBP_BEHAVIORAL_RESPONSE_TO_PAIN	ibd
GOBP_BENZENE_CONTAINING_COMP...	SET	26	0.046727	0.0017591	0.18393	0.39973	GOBP_BENZENE_CONTAINING_COMPOUND_METABOLIC_PROCESS	ibd
GOBP_BERGMANN_GLIAL_CELL_DIF...	SET	11	0.19697	0.0048251	0.25075	0.21608	GOBP_BERGMANN_GLIAL_CELL_DIFFERENTIATION	ibd
GOBP_BICARBONATE_TRANSPORT	SET	29	-0.085812	-0.0034114	0.17137	0.69172	GOBP_BICARBONATE_TRANSPORT	ibd
GOBP_BILE_ACID_AND_BILE_SALT...	SET	29	-0.16911	-0.006723	0.14843	0.87271	GOBP_BILE_ACID_AND_BILE_SALT_TRANSPORT	ibd
GOBP_BILE_ACID_BIOSYNTHETIC_...	SET	34	0.0383	0.0016484	0.15816	0.40433	GOBP_BILE_ACID_BIOSYNTHETIC_PROCESS	ibd
GOBP_BILE_ACID_METABOLIC_PRO...	SET	47	0.13627	0.0068931	0.13774	0.16126	GOBP_BILE_ACID_METABOLIC_PROCESS	ibd
GOBP_BILE_ACID_SECRETION	SET	9	-0.1998	-0.0044275	0.25006	0.78786	GOBP_BILE_ACID_SECRETION	ibd
GOBP_BILE_ACID_SIGNALING_PAT...	SET	12	0.29716	0.0076029	0.26483	0.13092	GOBP_BILE_ACID_SIGNALING_PATHWAY	ibd
GOBP_BINDING_OF_SPERM_TO_ZON...	SET	36	-0.22763	-0.010081	0.15181	0.93312	GOBP_BINDING_OF_SPERM_TO_ZONA_PELLUCIDA	ibd
GOBP_BIOGENIC_AMINE_METABOLI...	SET	86	0.0039367	0.00026909	0.1042	0.48493	GOBP_BIOGENIC_AMINE_METABOLIC_PROCESS	ibd
GOBP_BIOLOGICAL_PHASE	SET	11	-0.079918	-0.0019577	0.2752	0.61424	GOBP_BIOLOGICAL_PHASE	ibd
GOBP_BIOLOGICAL_PROCESS_INVO...1	SET	193	0.074164	0.0075719	0.067268	0.13513	GOBP_BIOLOGICAL_PROCESS_INVOLVED_IN_INTERACTION_WITH_HOST	ibd
GOBP_BIOLOGICAL_PROCESS_INVO...2	SET	102	0.12444	0.0092598	0.087907	0.078451	GOBP_BIOLOGICAL_PROCESS_INVOLVED_IN_INTERACTION_WITH_SYMBIONT	ibd
GOBP_BIOLOGICAL_PROCESS_INVO...3	SET	1435	0.12122	0.032572	0.025505	1.0105e-06	GOBP_BIOLOGICAL_PROCESS_INVOLVED_IN_INTERSPECIES_INTERACTION_BETWEEN_ORGANISMS	ibd
GOBP_BIOLOGICAL_PROCESS_INVO...4	SET	47	-0.042853	-0.0021678	0.14545	0.61585	GOBP_BIOLOGICAL_PROCESS_INVOLVED_IN_INTRASPECIES_INTERACTION_BETWEEN_ORGANISMS	ibd
GOBP_BIOLOGICAL_PROCESS_INVO...5	SET	283	0.091382	0.01127	0.055132	0.048718	GOBP_BIOLOGICAL_PROCESS_INVOLVED_IN_SYMBIOTIC_INTERACTION	ibd
GOBP_BIOMINERAL_TISSUE_DEVEL...	SET	157	0.046849	0.0043184	0.078321	0.27487	GOBP_BIOMINERAL_TISSUE_DEVELOPMENT	ibd
GOBP_BLASTOCYST_DEVELOPMENT	SET	110	-0.017043	-0.0013167	0.085977	0.57857	GOBP_BLASTOCYST_DEVELOPMENT	ibd
GOBP_BLASTOCYST_FORMATION	SET	44	-0.14532	-0.0071132	0.13573	0.85782	GOBP_BLASTOCYST_FORMATION	ibd
GOBP_BLASTOCYST_GROWTH	SET	21	0.077757	0.0026311	0.20724	0.35376	GOBP_BLASTOCYST_GROWTH	ibd
GOBP_BLASTODERM_SEGMENTATION	SET	21	-0.17532	-0.0059323	0.21964	0.78762	GOBP_BLASTODERM_SEGMENTATION	ibd
GOBP_BLEB_ASSEMBLY	SET	11	-0.12518	-0.0030664	0.31616	0.65392	GOBP_BLEB_ASSEMBLY	ibd
GOBP_BLOOD_COAGULATION_FIBRI...	SET	11	0.07232	0.0017716	0.32894	0.41299	GOBP_BLOOD_COAGULATION_FIBRIN_CLOT_FORMATION	ibd
GOBP_BLOOD_COAGULATION_INTRI...	SET	4	0.45484	0.0067202	0.4626	0.16275	GOBP_BLOOD_COAGULATION_INTRINSIC_PATHWAY	ibd
GOBP_BLOOD_VESSEL_ENDOTHELIA...1	SET	10	-0.45096	-0.010533	0.3156	0.92348	GOBP_BLOOD_VESSEL_ENDOTHELIAL_CELL_DIFFERENTIATION	ibd
GOBP_BLOOD_VESSEL_ENDOTHELIA...2	SET	106	0.16247	0.012323	0.090639	0.036537	GOBP_BLOOD_VESSEL_ENDOTHELIAL_CELL_MIGRATION	ibd
GOBP_BLOOD_VESSEL_ENDOTHELIA...3	SET	23	0.27125	0.0096049	0.19656	0.083809	GOBP_BLOOD_VESSEL_ENDOTHELIAL_CELL_PROLIFERATION_INVOLVED_IN_SPROUTING_ANGIOGENESIS	ibd
GOBP_BLOOD_VESSEL_MATURATION	SET	8	0.34783	0.0072671	0.3263	0.14322	GOBP_BLOOD_VESSEL_MATURATION	ibd
GOBP_BLOOD_VESSEL_MORPHOGENE...	SET	568	0.09496	0.016459	0.040825	0.010014	GOBP_BLOOD_VESSEL_MORPHOGENESIS	ibd
GOBP_BLOOD_VESSEL_REMODELING	SET	38	0.31561	0.014359	0.15735	0.022449	GOBP_BLOOD_VESSEL_REMODELING	ibd
GOBP_BMP_SIGNALING_PATHWAY_I...	SET	6	0.4719	0.0085387	0.45738	0.1511	GOBP_BMP_SIGNALING_PATHWAY_INVOLVED_IN_HEART_DEVELOPMENT	ibd
GOBP_BODY_FLUID_SECRETION	SET	83	0.13479	0.0090523	0.10832	0.10668	GOBP_BODY_FLUID_SECRETION	ibd
GOBP_BODY_MORPHOGENESIS	SET	44	0.18585	0.0090973	0.13649	0.086665	GOBP_BODY_MORPHOGENESIS	ibd
GOBP_BONE_CELL_DEVELOPMENT	SET	35	0.46005	0.020089	0.17011	0.0034246	GOBP_BONE_CELL_DEVELOPMENT	ibd
GOBP_BONE_DEVELOPMENT	SET	215	0.12438	0.013395	0.066317	0.030372	GOBP_BONE_DEVELOPMENT	ibd
GOBP_BONE_GROWTH	SET	32	-0.10898	-0.0045508	0.16295	0.74818	GOBP_BONE_GROWTH	ibd
GOBP_BONE_MARROW_DEVELOPMENT	SET	8	-0.30286	-0.0063274	0.32409	0.82496	GOBP_BONE_MARROW_DEVELOPMENT	ibd
GOBP_BONE_MATURATION	SET	25	0.19581	0.0072283	0.20507	0.16984	GOBP_BONE_MATURATION	ibd
GOBP_BONE_MINERALIZATION	SET	109	0.062968	0.0048425	0.094479	0.25256	GOBP_BONE_MINERALIZATION	ibd
GOBP_BONE_MINERALIZATION_INV...	SET	12	0.064523	0.0016508	0.28791	0.41134	GOBP_BONE_MINERALIZATION_INVOLVED_IN_BONE_MATURATION	ibd
GOBP_BONE_MORPHOGENESIS	SET	96	0.17574	0.012688	0.10109	0.041076	GOBP_BONE_MORPHOGENESIS	ibd
GOBP_BONE_REMODELING	SET	87	0.13929	0.009576	0.098049	0.077724	GOBP_BONE_REMODELING	ibd
GOBP_BONE_RESORPTION	SET	64	0.18527	0.010931	0.11578	0.054786	GOBP_BONE_RESORPTION	ibd
GOBP_BONE_TRABECULA_FORMATION	SET	10	-0.069655	-0.0016269	0.2751	0.59994	GOBP_BONE_TRABECULA_FORMATION	ibd
GOBP_BONE_TRABECULA_MORPHOGE...	SET	13	0.25498	0.0067898	0.25812	0.16163	GOBP_BONE_TRABECULA_MORPHOGENESIS	ibd
GOBP_BOX_C_D_SNORNP_ASSEMBLY	SET	8	-0.31939	-0.0066728	0.27061	0.88105	GOBP_BOX_C_D_SNORNP_ASSEMBLY	ibd
GOBP_BRADYKININ_CATABOLIC_PR...	SET	7	0.082608	0.0016145	0.40065	0.41832	GOBP_BRADYKININ_CATABOLIC_PROCESS	ibd
GOBP_BRAINSTEM_DEVELOPMENT	SET	7	0.21708	0.0042426	0.32688	0.25331	GOBP_BRAINSTEM_DEVELOPMENT	ibd
GOBP_BRAIN_DERIVED_NEUROTROP...	SET	6	0.33249	0.0060162	0.39638	0.20079	GOBP_BRAIN_DERIVED_NEUROTROPHIC_FACTOR_RECEPTOR_SIGNALING_PATHWAY	ibd
GOBP_BRAIN_MORPHOGENESIS	SET	36	-0.062326	-0.0027601	0.1544	0.65677	GOBP_BRAIN_MORPHOGENESIS	ibd
GOBP_BRAIN_RENIN_ANGIOTENSIN...	SET	3	1.4611	0.018696	0.61444	0.0087091	GOBP_BRAIN_RENIN_ANGIOTENSIN_SYSTEM	ibd
GOBP_BRANCHED_CHAIN_AMINO_AC...1	SET	5	-0.20148	-0.0033281	0.4683	0.66649	GOBP_BRANCHED_CHAIN_AMINO_ACID_BIOSYNTHETIC_PROCESS	ibd
GOBP_BRANCHED_CHAIN_AMINO_AC...2	SET	20	0.0085705	0.00028302	0.19488	0.48246	GOBP_BRANCHED_CHAIN_AMINO_ACID_CATABOLIC_PROCESS	ibd
GOBP_BRANCHED_CHAIN_AMINO_AC...3	SET	26	-0.05138	-0.0019343	0.1765	0.61451	GOBP_BRANCHED_CHAIN_AMINO_ACID_METABOLIC_PROCESS	ibd
GOBP_BRANCHED_CHAIN_AMINO_AC...4	SET	14	-0.22242	-0.0061463	0.23445	0.82861	GOBP_BRANCHED_CHAIN_AMINO_ACID_TRANSPORT	ibd
GOBP_BRANCHING_INVOLVED_IN_B...	SET	28	0.45984	0.017964	0.17943	0.0051949	GOBP_BRANCHING_INVOLVED_IN_BLOOD_VESSEL_MORPHOGENESIS	ibd
GOBP_BRANCHING_INVOLVED_IN_L...	SET	12	0.63826	0.01633	0.26443	0.0079006	GOBP_BRANCHING_INVOLVED_IN_LABYRINTHINE_LAYER_MORPHOGENESIS	ibd
GOBP_BRANCHING_INVOLVED_IN_M...	SET	18	0.18486	0.0057918	0.24867	0.22862	GOBP_BRANCHING_INVOLVED_IN_MAMMARY_GLAND_DUCT_MORPHOGENESIS	ibd
GOBP_BRANCHING_INVOLVED_IN_P...	SET	12	0.0084312	0.00021571	0.31236	0.48923	GOBP_BRANCHING_INVOLVED_IN_PROSTATE_GLAND_MORPHOGENESIS	ibd
GOBP_BRANCHING_INVOLVED_IN_S...	SET	18	-0.019104	-0.00059854	0.24387	0.53122	GOBP_BRANCHING_INVOLVED_IN_SALIVARY_GLAND_MORPHOGENESIS	ibd
GOBP_BRANCHING_MORPHOGENESIS...1	SET	135	0.15995	0.01368	0.084221	0.02878	GOBP_BRANCHING_MORPHOGENESIS_OF_AN_EPITHELIAL_TUBE	ibd
GOBP_BRANCHING_MORPHOGENESIS...2	SET	10	0.41516	0.009697	0.33666	0.10876	GOBP_BRANCHING_MORPHOGENESIS_OF_A_NERVE	ibd
GOBP_BRANCHIOMOTOR_NEURON_AX...	SET	4	-0.091643	-0.001354	0.43135	0.58412	GOBP_BRANCHIOMOTOR_NEURON_AXON_GUIDANCE	ibd
GOBP_BRANCH_ELONGATION_INVOL...	SET	4	0.42179	0.0062319	0.51647	0.20706	GOBP_BRANCH_ELONGATION_INVOLVED_IN_URETERIC_BUD_BRANCHING	ibd
GOBP_BRANCH_ELONGATION_OF_AN...	SET	16	0.20116	0.0059424	0.25805	0.21783	GOBP_BRANCH_ELONGATION_OF_AN_EPITHELIUM	ibd
GOBP_BRONCHIOLE_DEVELOPMENT	SET	4	0.74914	0.011068	0.5201	0.074889	GOBP_BRONCHIOLE_DEVELOPMENT	ibd
GOBP_BRONCHUS_DEVELOPMENT	SET	10	0.45909	0.010723	0.32298	0.077606	GOBP_BRONCHUS_DEVELOPMENT	ibd
GOBP_BROWN_FAT_CELL_DIFFEREN...	SET	52	0.022194	0.0011807	0.1318	0.43314	GOBP_BROWN_FAT_CELL_DIFFERENTIATION	ibd
GOBP_BRUSH_BORDER_ASSEMBLY	SET	6	-0.33234	-0.0060134	0.38896	0.80356	GOBP_BRUSH_BORDER_ASSEMBLY	ibd
GOBP_BUD_ELONGATION_INVOLVED...	SET	7	0.26041	0.0050893	0.35519	0.23174	GOBP_BUD_ELONGATION_INVOLVED_IN_LUNG_BRANCHING	ibd
GOBP_BUNDLE_OF_HIS_CELL_TO_P...1	SET	14	-0.0034745	-9.6012e-05	0.29522	0.5047	GOBP_BUNDLE_OF_HIS_CELL_TO_PURKINJE_MYOCYTE_COMMUNICATION	ibd
GOBP_BUNDLE_OF_HIS_CELL_TO_P...2	SET	6	-0.37517	-0.0067885	0.4356	0.80545	GOBP_BUNDLE_OF_HIS_CELL_TO_PURKINJE_MYOCYTE_SIGNALING	ibd
GOBP_B_1_B_CELL_DIFFERENTIAT...	SET	5	0.23869	0.0039427	0.42634	0.28779	GOBP_B_1_B_CELL_DIFFERENTIATION	ibd
GOBP_B_CELL_ACTIVATION	SET	249	0.38505	0.044585	0.063003	5.0394e-10	GOBP_B_CELL_ACTIVATION	ibd
GOBP_B_CELL_ACTIVATION_INVOL...	SET	83	0.70831	0.047568	0.11011	6.4293e-11	GOBP_B_CELL_ACTIVATION_INVOLVED_IN_IMMUNE_RESPONSE	ibd
GOBP_B_CELL_APOPTOTIC_PROCESS	SET	23	0.28653	0.010146	0.19248	0.068303	GOBP_B_CELL_APOPTOTIC_PROCESS	ibd
GOBP_B_CELL_CHEMOTAXIS	SET	8	0.5007	0.010461	0.39189	0.10069	GOBP_B_CELL_CHEMOTAXIS	ibd
GOBP_B_CELL_DIFFERENTIATION	SET	136	0.41257	0.035415	0.08599	8.0887e-07	GOBP_B_CELL_DIFFERENTIATION	ibd
GOBP_B_CELL_HOMEOSTASIS	SET	29	0.37851	0.015048	0.18009	0.017793	GOBP_B_CELL_HOMEOSTASIS	ibd
GOBP_B_CELL_LINEAGE_COMMITME...	SET	6	0.51763	0.0093661	0.449	0.12449	GOBP_B_CELL_LINEAGE_COMMITMENT	ibd
GOBP_B_CELL_MEDIATED_IMMUNITY	SET	113	0.391	0.030613	0.090198	7.3348e-06	GOBP_B_CELL_MEDIATED_IMMUNITY	ibd
GOBP_B_CELL_PROLIFERATION	SET	94	0.33318	0.023805	0.1034	0.00063712	GOBP_B_CELL_PROLIFERATION	ibd
GOBP_B_CELL_PROLIFERATION_IN...	SET	6	0.41384	0.0074881	0.39598	0.148	GOBP_B_CELL_PROLIFERATION_INVOLVED_IN_IMMUNE_RESPONSE	ibd
GOBP_B_CELL_RECEPTOR_SIGNALI...	SET	57	0.38938	0.021686	0.12118	0.00065766	GOBP_B_CELL_RECEPTOR_SIGNALING_PATHWAY	ibd
GOBP_C21_STEROID_HORMONE_BIO...	SET	19	0.27767	0.0089375	0.23112	0.1148	GOBP_C21_STEROID_HORMONE_BIOSYNTHETIC_PROCESS	ibd
GOBP_C21_STEROID_HORMONE_MET...	SET	35	-0.032382	-0.001414	0.16271	0.57887	GOBP_C21_STEROID_HORMONE_METABOLIC_PROCESS	ibd
GOBP_C4_DICARBOXYLATE_TRANSP...	SET	29	-0.099098	-0.0039397	0.17195	0.7178	GOBP_C4_DICARBOXYLATE_TRANSPORT	ibd
GOBP_CADMIUM_ION_TRANSMEMBRA...	SET	5	-0.42004	-0.0069384	0.41891	0.84199	GOBP_CADMIUM_ION_TRANSMEMBRANE_TRANSPORT	ibd
GOBP_CALCINEURIN_MEDIATED_SI...	SET	45	0.25316	0.012531	0.13822	0.033516	GOBP_CALCINEURIN_MEDIATED_SIGNALING	ibd
GOBP_CALCITONIN_FAMILY_RECEP...	SET	7	-0.30883	-0.0060357	0.36166	0.80343	GOBP_CALCITONIN_FAMILY_RECEPTOR_SIGNALING_PATHWAY	ibd
GOBP_CALCIUM_ACTIVATED_PHOSP...	SET	5	-0.47337	-0.0078192	0.45492	0.85095	GOBP_CALCIUM_ACTIVATED_PHOSPHOLIPID_SCRAMBLING	ibd
GOBP_CALCIUM_DEPENDENT_CELL_...	SET	45	-0.045504	-0.0022524	0.14778	0.62092	GOBP_CALCIUM_DEPENDENT_CELL_CELL_ADHESION_VIA_PLASMA_MEMBRANE_CELL_ADHESION_MOLECULES	ibd
GOBP_CALCIUM_IMPORT_INTO_THE...	SET	12	-0.26286	-0.0067252	0.22827	0.87523	GOBP_CALCIUM_IMPORT_INTO_THE_MITOCHONDRION	ibd
GOBP_CALCIUM_INDEPENDENT_CEL...	SET	22	-0.023049	-0.00079827	0.19884	0.54614	GOBP_CALCIUM_INDEPENDENT_CELL_CELL_ADHESION_VIA_PLASMA_MEMBRANE_CELL_ADHESION_MOLECULES	ibd
GOBP_CALCIUM_ION_EXPORT_ACRO...	SET	8	0.045821	0.0009573	0.38366	0.45247	GOBP_CALCIUM_ION_EXPORT_ACROSS_PLASMA_MEMBRANE	ibd
GOBP_CALCIUM_ION_HOMEOSTASIS	SET	298	0.10447	0.013215	0.055753	0.030487	GOBP_CALCIUM_ION_HOMEOSTASIS	ibd
GOBP_CALCIUM_ION_IMPORT	SET	41	0.09262	0.0043767	0.15131	0.27023	GOBP_CALCIUM_ION_IMPORT	ibd
GOBP_CALCIUM_ION_IMPORT_ACRO...	SET	49	0.015283	0.00078935	0.15107	0.45971	GOBP_CALCIUM_ION_IMPORT_ACROSS_PLASMA_MEMBRANE	ibd
GOBP_CALCIUM_ION_IMPORT_INTO...	SET	4	0.094668	0.0013987	0.41535	0.40985	GOBP_CALCIUM_ION_IMPORT_INTO_SARCOPLASMIC_RETICULUM	ibd
GOBP_CALCIUM_ION_REGULATED_E...1	SET	62	-0.050617	-0.0029396	0.117	0.66736	GOBP_CALCIUM_ION_REGULATED_EXOCYTOSIS	ibd
GOBP_CALCIUM_ION_REGULATED_E...2	SET	21	-0.060568	-0.0020495	0.19861	0.6198	GOBP_CALCIUM_ION_REGULATED_EXOCYTOSIS_OF_NEUROTRANSMITTER	ibd
GOBP_CALCIUM_ION_TRANSMEMBRA...1	SET	184	0.11783	0.011749	0.0725	0.052064	GOBP_CALCIUM_ION_TRANSMEMBRANE_IMPORT_INTO_CYTOSOL	ibd
GOBP_CALCIUM_ION_TRANSMEMBRA...2	SET	327	0.057396	0.0075994	0.052975	0.13931	GOBP_CALCIUM_ION_TRANSMEMBRANE_TRANSPORT	ibd
GOBP_CALCIUM_ION_TRANSMEMBRA...3	SET	15	-0.27796	-0.0079504	0.2651	0.8528	GOBP_CALCIUM_ION_TRANSMEMBRANE_TRANSPORT_VIA_HIGH_VOLTAGE_GATED_CALCIUM_CHANNEL	ibd
GOBP_CALCIUM_ION_TRANSPORT	SET	412	0.067471	0.010004	0.04717	0.076313	GOBP_CALCIUM_ION_TRANSPORT	ibd
GOBP_CALCIUM_ION_TRANSPORT_I...	SET	27	0.20448	0.0078442	0.19352	0.14535	GOBP_CALCIUM_ION_TRANSPORT_INTO_CYTOSOL	ibd
GOBP_CALCIUM_MEDIATED_SIGNAL...1	SET	172	0.13477	0.012997	0.073892	0.034091	GOBP_CALCIUM_MEDIATED_SIGNALING	ibd
GOBP_CALCIUM_MEDIATED_SIGNAL...2	SET	20	0.38592	0.012744	0.2279	0.045201	GOBP_CALCIUM_MEDIATED_SIGNALING_USING_INTRACELLULAR_CALCIUM_SOURCE	ibd
GOBP_CALMODULIN_DEPENDENT_KI...	SET	9	0.44848	0.009938	0.29312	0.063015	GOBP_CALMODULIN_DEPENDENT_KINASE_SIGNALING_PATHWAY	ibd
GOBP_CAMERA_TYPE_EYE_MORPHOG...	SET	121	0.057353	0.0046457	0.088431	0.25832	GOBP_CAMERA_TYPE_EYE_MORPHOGENESIS	ibd
GOBP_CAMERA_TYPE_EYE_PHOTORE...	SET	28	0.093318	0.0036455	0.17432	0.29622	GOBP_CAMERA_TYPE_EYE_PHOTORECEPTOR_CELL_DIFFERENTIATION	ibd
GOBP_CAMKK_AMPK_SIGNALING_CA...	SET	7	0.57648	0.011266	0.33961	0.044813	GOBP_CAMKK_AMPK_SIGNALING_CASCADE	ibd
GOBP_CAMP_BIOSYNTHETIC_PROCE...	SET	10	0.025355	0.00059222	0.30119	0.46646	GOBP_CAMP_BIOSYNTHETIC_PROCESS	ibd
GOBP_CAMP_CATABOLIC_PROCESS	SET	9	0.042872	0.00095001	0.32191	0.44703	GOBP_CAMP_CATABOLIC_PROCESS	ibd
GOBP_CAMP_MEDIATED_SIGNALING	SET	49	0.033876	0.0017497	0.13132	0.39822	GOBP_CAMP_MEDIATED_SIGNALING	ibd
GOBP_CAMP_METABOLIC_PROCESS	SET	23	0.10001	0.0035413	0.20245	0.31066	GOBP_CAMP_METABOLIC_PROCESS	ibd
GOBP_CANNABINOID_SIGNALING_P...	SET	7	-0.19492	-0.0038095	0.38667	0.6929	GOBP_CANNABINOID_SIGNALING_PATHWAY	ibd
GOBP_CANONICAL_WNT_SIGNALING...1	SET	283	0.075225	0.0092771	0.0569	0.093083	GOBP_CANONICAL_WNT_SIGNALING_PATHWAY	ibd
GOBP_CANONICAL_WNT_SIGNALING...2	SET	4	0.061754	0.0009124	0.41986	0.44153	GOBP_CANONICAL_WNT_SIGNALING_PATHWAY_INVOLVED_IN_CARDIAC_MUSCLE_CELL_FATE_COMMITMENT	ibd
GOBP_CANONICAL_WNT_SIGNALING...3	SET	5	0.26235	0.0043335	0.39318	0.25231	GOBP_CANONICAL_WNT_SIGNALING_PATHWAY_INVOLVED_IN_HEART_DEVELOPMENT	ibd
GOBP_CANONICAL_WNT_SIGNALING...4	SET	5	-0.23539	-0.0038882	0.42999	0.70795	GOBP_CANONICAL_WNT_SIGNALING_PATHWAY_INVOLVED_IN_OSTEOBLAST_DIFFERENTIATION	ibd
GOBP_CANONICAL_WNT_SIGNALING...5	SET	6	0.41825	0.0075679	0.32794	0.1011	GOBP_CANONICAL_WNT_SIGNALING_PATHWAY_INVOLVED_IN_REGULATION_OF_CELL_PROLIFERATION	ibd
GOBP_CAP_DEPENDENT_TRANSLATI...	SET	7	0.30815	0.0060224	0.24139	0.10088	GOBP_CAP_DEPENDENT_TRANSLATIONAL_INITIATION	ibd
GOBP_CARBOHYDRATE_BIOSYNTHET...	SET	197	-0.036744	-0.0037897	0.06565	0.71215	GOBP_CARBOHYDRATE_BIOSYNTHETIC_PROCESS	ibd
GOBP_CARBOHYDRATE_CATABOLIC_...	SET	145	0.0024622	0.00021818	0.075165	0.48693	GOBP_CARBOHYDRATE_CATABOLIC_PROCESS	ibd
GOBP_CARBOHYDRATE_DERIVATIVE...1	SET	596	-0.035739	-0.0063405	0.037442	0.83008	GOBP_CARBOHYDRATE_DERIVATIVE_BIOSYNTHETIC_PROCESS	ibd
GOBP_CARBOHYDRATE_DERIVATIVE...2	SET	156	-0.077667	-0.0071364	0.071329	0.86188	GOBP_CARBOHYDRATE_DERIVATIVE_CATABOLIC_PROCESS	ibd
GOBP_CARBOHYDRATE_DERIVATIVE...3	SET	999	0.0053214	0.0012083	0.029287	0.42791	GOBP_CARBOHYDRATE_DERIVATIVE_METABOLIC_PROCESS	ibd
GOBP_CARBOHYDRATE_DERIVATIVE...4	SET	77	-0.041977	-0.0027157	0.10246	0.65898	GOBP_CARBOHYDRATE_DERIVATIVE_TRANSPORT	ibd
GOBP_CARBOHYDRATE_HOMEOSTASIS	SET	225	0.086063	0.009479	0.062581	0.08454	GOBP_CARBOHYDRATE_HOMEOSTASIS	ibd
GOBP_CARBOHYDRATE_IMPORT_ACR...	SET	5	0.27283	0.0045067	0.42827	0.26205	GOBP_CARBOHYDRATE_IMPORT_ACROSS_PLASMA_MEMBRANE	ibd
GOBP_CARBOHYDRATE_MEDIATED_S...	SET	8	0.42935	0.0089702	0.32388	0.092484	GOBP_CARBOHYDRATE_MEDIATED_SIGNALING	ibd
GOBP_CARBOHYDRATE_METABOLIC_...	SET	541	-0.0089187	-0.0015098	0.039139	0.59013	GOBP_CARBOHYDRATE_METABOLIC_PROCESS	ibd
GOBP_CARBOHYDRATE_PHOSPHORYL...	SET	24	0.36969	0.013372	0.18346	0.021957	GOBP_CARBOHYDRATE_PHOSPHORYLATION	ibd
GOBP_CARBOHYDRATE_TRANSMEMBR...	SET	123	0.0049599	0.00040504	0.085812	0.47695	GOBP_CARBOHYDRATE_TRANSMEMBRANE_TRANSPORT	ibd
GOBP_CARBOHYDRATE_TRANSPORT	SET	145	0.0022454	0.00019897	0.076894	0.48835	GOBP_CARBOHYDRATE_TRANSPORT	ibd
GOBP_CARBON_CATABOLITE_REGUL...	SET	5	0.6621	0.010937	0.41107	0.053635	GOBP_CARBON_CATABOLITE_REGULATION_OF_TRANSCRIPTION	ibd
GOBP_CARBON_DIOXIDE_TRANSPORT	SET	12	-0.10712	-0.0027408	0.34143	0.62314	GOBP_CARBON_DIOXIDE_TRANSPORT	ibd
GOBP_CARDIAC_ATRIUM_DEVELOPM...	SET	34	0.24873	0.010705	0.15771	0.057395	GOBP_CARDIAC_ATRIUM_DEVELOPMENT	ibd
GOBP_CARDIAC_ATRIUM_MORPHOGE...	SET	27	0.31239	0.011984	0.18689	0.047314	GOBP_CARDIAC_ATRIUM_MORPHOGENESIS	ibd
GOBP_CARDIAC_CELL_DEVELOPMENT	SET	82	0.11278	0.0075281	0.10763	0.14737	GOBP_CARDIAC_CELL_DEVELOPMENT	ibd
GOBP_CARDIAC_CELL_FATE_COMMI...	SET	15	0.16097	0.0046042	0.25504	0.26397	GOBP_CARDIAC_CELL_FATE_COMMITMENT	ibd
GOBP_CARDIAC_CHAMBER_DEVELOP...	SET	159	0.14532	0.01348	0.07537	0.026927	GOBP_CARDIAC_CHAMBER_DEVELOPMENT	ibd
GOBP_CARDIAC_CHAMBER_FORMATI...	SET	13	0.52972	0.014106	0.27775	0.028259	GOBP_CARDIAC_CHAMBER_FORMATION	ibd
GOBP_CARDIAC_CHAMBER_MORPHOG...	SET	120	0.13727	0.011073	0.088915	0.061321	GOBP_CARDIAC_CHAMBER_MORPHOGENESIS	ibd
GOBP_CARDIAC_CONDUCTION	SET	92	-0.079463	-0.005617	0.10721	0.7707	GOBP_CARDIAC_CONDUCTION	ibd
GOBP_CARDIAC_CONDUCTION_SYST...	SET	34	-0.066666	-0.0028693	0.17792	0.64606	GOBP_CARDIAC_CONDUCTION_SYSTEM_DEVELOPMENT	ibd
GOBP_CARDIAC_EPITHELIAL_TO_M...	SET	35	0.47029	0.020536	0.17218	0.0031563	GOBP_CARDIAC_EPITHELIAL_TO_MESENCHYMAL_TRANSITION	ibd
GOBP_CARDIAC_FIBROBLAST_CELL...	SET	4	0.83688	0.012365	0.62869	0.091581	GOBP_CARDIAC_FIBROBLAST_CELL_DIFFERENTIATION	ibd
GOBP_CARDIAC_LEFT_VENTRICLE_...	SET	15	0.21684	0.0062022	0.24424	0.18733	GOBP_CARDIAC_LEFT_VENTRICLE_MORPHOGENESIS	ibd
GOBP_CARDIAC_MUSCLE_CELL_ACT...1	SET	69	-0.088433	-0.005417	0.12371	0.76265	GOBP_CARDIAC_MUSCLE_CELL_ACTION_POTENTIAL	ibd
GOBP_CARDIAC_MUSCLE_CELL_ACT...2	SET	47	-0.013734	-0.00069475	0.15238	0.53591	GOBP_CARDIAC_MUSCLE_CELL_ACTION_POTENTIAL_INVOLVED_IN_CONTRACTION	ibd
GOBP_CARDIAC_MUSCLE_CELL_CAR...	SET	7	0.43401	0.008482	0.40753	0.14345	GOBP_CARDIAC_MUSCLE_CELL_CARDIAC_MUSCLE_CELL_ADHESION	ibd
GOBP_CARDIAC_MUSCLE_CELL_CON...	SET	67	-0.090803	-0.0054813	0.12506	0.76611	GOBP_CARDIAC_MUSCLE_CELL_CONTRACTION	ibd
GOBP_CARDIAC_MUSCLE_CELL_DIF...	SET	112	0.062281	0.0048548	0.088631	0.24113	GOBP_CARDIAC_MUSCLE_CELL_DIFFERENTIATION	ibd
GOBP_CARDIAC_MUSCLE_CELL_FAT...	SET	10	-0.18338	-0.0042832	0.30955	0.72321	GOBP_CARDIAC_MUSCLE_CELL_FATE_COMMITMENT	ibd
GOBP_CARDIAC_MUSCLE_CELL_MEM...	SET	33	-0.11245	-0.0047683	0.17542	0.73924	GOBP_CARDIAC_MUSCLE_CELL_MEMBRANE_REPOLARIZATION	ibd
GOBP_CARDIAC_MUSCLE_CELL_MYO...	SET	12	0.42387	0.010845	0.28355	0.06748	GOBP_CARDIAC_MUSCLE_CELL_MYOBLAST_DIFFERENTIATION	ibd
GOBP_CARDIAC_MUSCLE_CELL_PRO...	SET	47	0.28315	0.014323	0.14379	0.024474	GOBP_CARDIAC_MUSCLE_CELL_PROLIFERATION	ibd
GOBP_CARDIAC_MUSCLE_CONTRACT...	SET	122	-0.048795	-0.0039686	0.088429	0.70945	GOBP_CARDIAC_MUSCLE_CONTRACTION	ibd
GOBP_CARDIAC_MUSCLE_MYOBLAST...	SET	3	-0.57934	-0.0074131	0.51294	0.87064	GOBP_CARDIAC_MUSCLE_MYOBLAST_PROLIFERATION	ibd
GOBP_CARDIAC_MUSCLE_TISSUE_M...	SET	57	0.21755	0.012116	0.13389	0.052113	GOBP_CARDIAC_MUSCLE_TISSUE_MORPHOGENESIS	ibd
GOBP_CARDIAC_MUSCLE_TISSUE_R...	SET	6	0.38617	0.0069874	0.42036	0.17915	GOBP_CARDIAC_MUSCLE_TISSUE_REGENERATION	ibd
GOBP_CARDIAC_MYOFIBRIL_ASSEM...	SET	19	-0.14262	-0.0045905	0.23516	0.72789	GOBP_CARDIAC_MYOFIBRIL_ASSEMBLY	ibd
GOBP_CARDIAC_NEURAL_CREST_CE...1	SET	13	0.62488	0.01664	0.29546	0.017224	GOBP_CARDIAC_NEURAL_CREST_CELL_DEVELOPMENT_INVOLVED_IN_OUTFLOW_TRACT_MORPHOGENESIS	ibd
GOBP_CARDIAC_NEURAL_CREST_CE...2	SET	16	0.39179	0.011573	0.25599	0.062959	GOBP_CARDIAC_NEURAL_CREST_CELL_DIFFERENTIATION_INVOLVED_IN_HEART_DEVELOPMENT	ibd
GOBP_CARDIAC_NEURAL_CREST_CE...3	SET	11	0.6418	0.015722	0.31838	0.021917	GOBP_CARDIAC_NEURAL_CREST_CELL_MIGRATION_INVOLVED_IN_OUTFLOW_TRACT_MORPHOGENESIS	ibd
GOBP_CARDIAC_PACEMAKER_CELL_...	SET	10	0.0066758	0.00015593	0.31756	0.49161	GOBP_CARDIAC_PACEMAKER_CELL_DIFFERENTIATION	ibd
GOBP_CARDIAC_RIGHT_VENTRICLE...	SET	19	0.34046	0.010959	0.23753	0.075892	GOBP_CARDIAC_RIGHT_VENTRICLE_MORPHOGENESIS	ibd
GOBP_CARDIAC_SEPTUM_DEVELOPM...	SET	101	0.10293	0.0076216	0.095134	0.13964	GOBP_CARDIAC_SEPTUM_DEVELOPMENT	ibd
GOBP_CARDIAC_SEPTUM_MORPHOGE...	SET	67	0.013748	0.00082989	0.12468	0.4561	GOBP_CARDIAC_SEPTUM_MORPHOGENESIS	ibd
GOBP_CARDIAC_VASCULAR_SMOOTH...	SET	8	0.39036	0.0081556	0.32007	0.11132	GOBP_CARDIAC_VASCULAR_SMOOTH_MUSCLE_CELL_DIFFERENTIATION	ibd
GOBP_CARDIAC_VENTRICLE_DEVEL...	SET	120	0.16039	0.012939	0.087958	0.034121	GOBP_CARDIAC_VENTRICLE_DEVELOPMENT	ibd
GOBP_CARDIAC_VENTRICLE_FORMA...	SET	9	0.41013	0.0090881	0.3363	0.11133	GOBP_CARDIAC_VENTRICLE_FORMATION	ibd
GOBP_CARDIAC_VENTRICLE_MORPH...	SET	68	0.21464	0.013053	0.12054	0.037496	GOBP_CARDIAC_VENTRICLE_MORPHOGENESIS	ibd
GOBP_CARDIOBLAST_DIFFERENTIA...	SET	18	0.20911	0.0065515	0.22263	0.1738	GOBP_CARDIOBLAST_DIFFERENTIATION	ibd
GOBP_CARDIOBLAST_PROLIFERATI...	SET	10	0.20647	0.0048226	0.30972	0.25251	GOBP_CARDIOBLAST_PROLIFERATION	ibd
GOBP_CARDIOCYTE_DIFFERENTIAT...	SET	143	0.10038	0.0088336	0.079721	0.10401	GOBP_CARDIOCYTE_DIFFERENTIATION	ibd
GOBP_CARDIOLIPIN_ACYL_CHAIN_...	SET	5	-0.71658	-0.011837	0.4892	0.9285	GOBP_CARDIOLIPIN_ACYL_CHAIN_REMODELING	ibd
GOBP_CARDIOLIPIN_BIOSYNTHETI...	SET	7	0.032519	0.00063553	0.34761	0.46273	GOBP_CARDIOLIPIN_BIOSYNTHETIC_PROCESS	ibd
GOBP_CARDIOLIPIN_METABOLIC_P...	SET	13	-0.17268	-0.0045983	0.24128	0.7629	GOBP_CARDIOLIPIN_METABOLIC_PROCESS	ibd
GOBP_CARNITINE_METABOLIC_PRO...	SET	12	-0.33708	-0.0086243	0.28221	0.88384	GOBP_CARNITINE_METABOLIC_PROCESS	ibd
GOBP_CARNITINE_TRANSMEMBRANE...	SET	6	0.10737	0.0019428	0.45952	0.40763	GOBP_CARNITINE_TRANSMEMBRANE_TRANSPORT	ibd
GOBP_CARNITINE_TRANSPORT	SET	8	0.19226	0.0040168	0.38416	0.30838	GOBP_CARNITINE_TRANSPORT	ibd
GOBP_CARTILAGE_CONDENSATION	SET	20	-0.18721	-0.0061822	0.22474	0.79757	GOBP_CARTILAGE_CONDENSATION	ibd
GOBP_CARTILAGE_DEVELOPMENT	SET	192	0.083228	0.0084756	0.068559	0.11239	GOBP_CARTILAGE_DEVELOPMENT	ibd
GOBP_CARTILAGE_DEVELOPMENT_I...	SET	33	0.04316	0.0018301	0.15859	0.39276	GOBP_CARTILAGE_DEVELOPMENT_INVOLVED_IN_ENDOCHONDRAL_BONE_MORPHOGENESIS	ibd
GOBP_CARTILAGE_MORPHOGENESIS	SET	10	-0.4016	-0.0093802	0.34132	0.88031	GOBP_CARTILAGE_MORPHOGENESIS	ibd
GOBP_CATECHOLAMINE_SECRETION	SET	55	-0.27957	-0.015295	0.13504	0.98078	GOBP_CATECHOLAMINE_SECRETION	ibd
GOBP_CATECHOLAMINE_TRANSPORT	SET	69	-0.18897	-0.011576	0.11952	0.94307	GOBP_CATECHOLAMINE_TRANSPORT	ibd
GOBP_CATECHOLAMINE_UPTAKE	SET	18	0.064991	0.0020362	0.23262	0.38998	GOBP_CATECHOLAMINE_UPTAKE	ibd
GOBP_CATECHOLAMINE_UPTAKE_IN...	SET	12	-0.041096	-0.0010514	0.28618	0.55709	GOBP_CATECHOLAMINE_UPTAKE_INVOLVED_IN_SYNAPTIC_TRANSMISSION	ibd
GOBP_CATECHOL_CONTAINING_COM...1	SET	21	-0.045698	-0.0015463	0.22659	0.57991	GOBP_CATECHOL_CONTAINING_COMPOUND_BIOSYNTHETIC_PROCESS	ibd
GOBP_CATECHOL_CONTAINING_COM...2	SET	4	-0.88514	-0.013078	0.53995	0.94941	GOBP_CATECHOL_CONTAINING_COMPOUND_CATABOLIC_PROCESS	ibd
GOBP_CATECHOL_CONTAINING_COM...3	SET	48	-0.14347	-0.007334	0.14904	0.83212	GOBP_CATECHOL_CONTAINING_COMPOUND_METABOLIC_PROCESS	ibd
GOBP_CAVEOLA_ASSEMBLY	SET	5	0.79076	0.013062	0.47153	0.04678	GOBP_CAVEOLA_ASSEMBLY	ibd
GOBP_CAVEOLIN_MEDIATED_ENDOC...	SET	11	-0.04716	-0.0011553	0.26707	0.57008	GOBP_CAVEOLIN_MEDIATED_ENDOCYTOSIS	ibd
GOBP_CD40_SIGNALING_PATHWAY	SET	14	0.7043	0.019462	0.27533	0.0052682	GOBP_CD40_SIGNALING_PATHWAY	ibd
GOBP_CD4_POSITIVE_ALPHA_BETA...1	SET	105	0.7861	0.059342	0.095677	1.1278e-16	GOBP_CD4_POSITIVE_ALPHA_BETA_T_CELL_ACTIVATION	ibd
GOBP_CD4_POSITIVE_ALPHA_BETA...2	SET	19	1.0839	0.034888	0.22096	4.7091e-07	GOBP_CD4_POSITIVE_ALPHA_BETA_T_CELL_CYTOKINE_PRODUCTION	ibd
GOBP_CD4_POSITIVE_ALPHA_BETA...3	SET	82	0.79034	0.052757	0.10841	1.6193e-13	GOBP_CD4_POSITIVE_ALPHA_BETA_T_CELL_DIFFERENTIATION	ibd
GOBP_CD4_POSITIVE_ALPHA_BETA...4	SET	20	1.2594	0.041589	0.2324	3.0364e-08	GOBP_CD4_POSITIVE_ALPHA_BETA_T_CELL_PROLIFERATION	ibd
GOBP_CD4_POSITIVE_CD25_POSIT...	SET	6	0.54895	0.0099329	0.50312	0.13762	GOBP_CD4_POSITIVE_CD25_POSITIVE_ALPHA_BETA_REGULATORY_T_CELL_DIFFERENTIATION	ibd
GOBP_CD4_POSITIVE_OR_CD8_POS...	SET	23	0.9506	0.033661	0.21286	4.0128e-06	GOBP_CD4_POSITIVE_OR_CD8_POSITIVE_ALPHA_BETA_T_CELL_LINEAGE_COMMITMENT	ibd
GOBP_CD8_POSITIVE_ALPHA_BETA...1	SET	24	0.35622	0.012885	0.19954	0.037123	GOBP_CD8_POSITIVE_ALPHA_BETA_T_CELL_ACTIVATION	ibd
GOBP_CD8_POSITIVE_ALPHA_BETA...2	SET	15	0.43503	0.012443	0.24299	0.03671	GOBP_CD8_POSITIVE_ALPHA_BETA_T_CELL_DIFFERENTIATION	ibd
GOBP_CD8_POSITIVE_ALPHA_BETA...3	SET	7	0.25086	0.0049028	0.34306	0.23232	GOBP_CD8_POSITIVE_ALPHA_BETA_T_CELL_PROLIFERATION	ibd
GOBP_CDC42_PROTEIN_SIGNAL_TR...	SET	16	-0.15693	-0.0046357	0.25706	0.72923	GOBP_CDC42_PROTEIN_SIGNAL_TRANSDUCTION	ibd
GOBP_CDP_CHOLINE_PATHWAY	SET	6	0.54467	0.0098554	0.3565	0.063289	GOBP_CDP_CHOLINE_PATHWAY	ibd
GOBP_CDP_DIACYLGLYCEROL_META...	SET	13	-0.081326	-0.0021656	0.28124	0.61377	GOBP_CDP_DIACYLGLYCEROL_METABOLIC_PROCESS	ibd
GOBP_CELLULAR_ALDEHYDE_METAB...	SET	67	-0.040131	-0.0024225	0.11261	0.63922	GOBP_CELLULAR_ALDEHYDE_METABOLIC_PROCESS	ibd
GOBP_CELLULAR_CARBOHYDRATE_B...	SET	71	-0.088527	-0.0055005	0.10354	0.80372	GOBP_CELLULAR_CARBOHYDRATE_BIOSYNTHETIC_PROCESS	ibd
GOBP_CELLULAR_CARBOHYDRATE_C...	SET	41	-0.063976	-0.0030232	0.14016	0.67596	GOBP_CELLULAR_CARBOHYDRATE_CATABOLIC_PROCESS	ibd
GOBP_CELLULAR_CARBOHYDRATE_M...	SET	266	-0.011273	-0.0013484	0.056513	0.57905	GOBP_CELLULAR_CARBOHYDRATE_METABOLIC_PROCESS	ibd
GOBP_CELLULAR_COMPONENT_ASSE...	SET	125	-0.029474	-0.0024263	0.081775	0.64074	GOBP_CELLULAR_COMPONENT_ASSEMBLY_INVOLVED_IN_MORPHOGENESIS	ibd
GOBP_CELLULAR_COMPONENT_DISA...1	SET	454	0.067726	0.010529	0.042906	0.057238	GOBP_CELLULAR_COMPONENT_DISASSEMBLY	ibd
GOBP_CELLULAR_COMPONENT_DISA...2	SET	26	0.15901	0.005986	0.16819	0.17223	GOBP_CELLULAR_COMPONENT_DISASSEMBLY_INVOLVED_IN_EXECUTION_PHASE_OF_APOPTOSIS	ibd
GOBP_CELLULAR_COMPONENT_MAIN...	SET	68	0.0064428	0.00039179	0.11115	0.47689	GOBP_CELLULAR_COMPONENT_MAINTENANCE	ibd
GOBP_CELLULAR_COMPONENT_MORP...	SET	712	-0.0018766	-0.00036269	0.036909	0.52027	GOBP_CELLULAR_COMPONENT_MORPHOGENESIS	ibd
GOBP_CELLULAR_DEFENSE_RESPON...	SET	47	0.29318	0.014831	0.14627	0.022525	GOBP_CELLULAR_DEFENSE_RESPONSE	ibd
GOBP_CELLULAR_DETOXIFICATION...	SET	9	0.17372	0.0038496	0.28412	0.27046	GOBP_CELLULAR_DETOXIFICATION_OF_ALDEHYDE	ibd
GOBP_CELLULAR_EXTRAVASATION	SET	67	0.089133	0.0053804	0.11753	0.22412	GOBP_CELLULAR_EXTRAVASATION	ibd
GOBP_CELLULAR_GLUCAN_METABOL...	SET	67	-0.046966	-0.002835	0.11381	0.66007	GOBP_CELLULAR_GLUCAN_METABOLIC_PROCESS	ibd
GOBP_CELLULAR_GLUCURONIDATION	SET	17	-0.46556	-0.014175	0.37539	0.89254	GOBP_CELLULAR_GLUCURONIDATION	ibd
GOBP_CELLULAR_HOMEOSTASIS	SET	710	0.06153	0.011876	0.036254	0.04484	GOBP_CELLULAR_HOMEOSTASIS	ibd
GOBP_CELLULAR_HYPEROSMOTIC_R...	SET	15	0.178	0.0050911	0.24374	0.23262	GOBP_CELLULAR_HYPEROSMOTIC_RESPONSE	ibd
GOBP_CELLULAR_HYPEROSMOTIC_S...	SET	7	-0.24629	-0.0048134	0.37891	0.74215	GOBP_CELLULAR_HYPEROSMOTIC_SALINITY_RESPONSE	ibd
GOBP_CELLULAR_HYPOTONIC_RESP...	SET	10	-0.046834	-0.0010939	0.31144	0.55977	GOBP_CELLULAR_HYPOTONIC_RESPONSE	ibd
GOBP_CELLULAR_KETONE_METABOL...	SET	198	-0.010082	-0.0010424	0.064279	0.56232	GOBP_CELLULAR_KETONE_METABOLIC_PROCESS	ibd
GOBP_CELLULAR_LIPID_CATABOLI...	SET	211	-0.085649	-0.0091387	0.062664	0.91415	GOBP_CELLULAR_LIPID_CATABOLIC_PROCESS	ibd
GOBP_CELLULAR_LIPID_METABOLI...	SET	917	-0.024404	-0.0053214	0.031072	0.78388	GOBP_CELLULAR_LIPID_METABOLIC_PROCESS	ibd
GOBP_CELLULAR_MACROMOLECULE_...1	SET	1056	0.036905	0.0086012	0.028154	0.094969	GOBP_CELLULAR_MACROMOLECULE_BIOSYNTHETIC_PROCESS	ibd
GOBP_CELLULAR_MACROMOLECULE_...2	SET	913	0.043238	0.009409	0.029778	0.073255	GOBP_CELLULAR_MACROMOLECULE_CATABOLIC_PROCESS	ibd
GOBP_CELLULAR_METABOLIC_COMP...	SET	29	-0.0020346	-8.0884e-05	0.18879	0.5043	GOBP_CELLULAR_METABOLIC_COMPOUND_SALVAGE	ibd
GOBP_CELLULAR_MODIFIED_AMINO...1	SET	26	-0.0042668	-0.00016063	0.16325	0.51043	GOBP_CELLULAR_MODIFIED_AMINO_ACID_BIOSYNTHETIC_PROCESS	ibd
GOBP_CELLULAR_MODIFIED_AMINO...2	SET	22	-0.060074	-0.0020805	0.19615	0.62029	GOBP_CELLULAR_MODIFIED_AMINO_ACID_CATABOLIC_PROCESS	ibd
GOBP_CELLULAR_MODIFIED_AMINO...3	SET	118	-0.027773	-0.0022218	0.085089	0.62794	GOBP_CELLULAR_MODIFIED_AMINO_ACID_METABOLIC_PROCESS	ibd
GOBP_CELLULAR_OXIDANT_DETOXI...	SET	84	-0.0016455	-0.00011117	0.098301	0.50668	GOBP_CELLULAR_OXIDANT_DETOXIFICATION	ibd
GOBP_CELLULAR_PIGMENTATION	SET	61	-0.065727	-0.0037864	0.11914	0.70941	GOBP_CELLULAR_PIGMENTATION	ibd
GOBP_CELLULAR_POLYSACCHARIDE...	SET	18	-0.016786	-0.0005259	0.24474	0.52734	GOBP_CELLULAR_POLYSACCHARIDE_CATABOLIC_PROCESS	ibd
GOBP_CELLULAR_PROCESS_INVOLV...	SET	405	0.036116	0.0053101	0.04585	0.21544	GOBP_CELLULAR_PROCESS_INVOLVED_IN_REPRODUCTION_IN_MULTICELLULAR_ORGANISM	ibd
GOBP_CELLULAR_RESPIRATION	SET	208	-0.13739	-0.014556	0.060835	0.98803	GOBP_CELLULAR_RESPIRATION	ibd
GOBP_CELLULAR_RESPONSE_TO_AB...	SET	313	0.062582	0.0081099	0.052171	0.11516	GOBP_CELLULAR_RESPONSE_TO_ABIOTIC_STIMULUS	ibd
GOBP_CELLULAR_RESPONSE_TO_AC...1	SET	14	0.075029	0.0020733	0.23981	0.37719	GOBP_CELLULAR_RESPONSE_TO_ACIDIC_PH	ibd
GOBP_CELLULAR_RESPONSE_TO_AC...2	SET	72	-0.036782	-0.0023014	0.11107	0.62973	GOBP_CELLULAR_RESPONSE_TO_ACID_CHEMICAL	ibd
GOBP_CELLULAR_RESPONSE_TO_AL...1	SET	86	0.21116	0.014433	0.11137	0.028986	GOBP_CELLULAR_RESPONSE_TO_ALCOHOL	ibd
GOBP_CELLULAR_RESPONSE_TO_AL...2	SET	16	0.38662	0.011421	0.23478	0.049821	GOBP_CELLULAR_RESPONSE_TO_ALDEHYDE	ibd
GOBP_CELLULAR_RESPONSE_TO_AL...3	SET	7	0.84479	0.01651	0.41685	0.02136	GOBP_CELLULAR_RESPONSE_TO_ALDOSTERONE	ibd
GOBP_CELLULAR_RESPONSE_TO_AL...4	SET	34	0.47431	0.020414	0.1682	0.0024045	GOBP_CELLULAR_RESPONSE_TO_ALKALOID	ibd
GOBP_CELLULAR_RESPONSE_TO_AM...1	SET	5	-0.20625	-0.0034068	0.50015	0.65996	GOBP_CELLULAR_RESPONSE_TO_AMMONIUM_ION	ibd
GOBP_CELLULAR_RESPONSE_TO_AM...2	SET	39	0.24515	0.011299	0.1485	0.049397	GOBP_CELLULAR_RESPONSE_TO_AMYLOID_BETA	ibd
GOBP_CELLULAR_RESPONSE_TO_AN...	SET	12	0.061309	0.0015686	0.25385	0.40458	GOBP_CELLULAR_RESPONSE_TO_ANTIBIOTIC	ibd
GOBP_CELLULAR_RESPONSE_TO_AR...	SET	18	-0.068032	-0.0021314	0.17487	0.65138	GOBP_CELLULAR_RESPONSE_TO_ARSENIC_CONTAINING_SUBSTANCE	ibd
GOBP_CELLULAR_RESPONSE_TO_ATP	SET	16	-0.38591	-0.0114	0.22584	0.95624	GOBP_CELLULAR_RESPONSE_TO_ATP	ibd
GOBP_CELLULAR_RESPONSE_TO_BI...1	SET	5	0.44383	0.0073313	0.38686	0.12564	GOBP_CELLULAR_RESPONSE_TO_BILE_ACID	ibd
GOBP_CELLULAR_RESPONSE_TO_BI...2	SET	228	0.26875	0.029794	0.064199	1.4256e-05	GOBP_CELLULAR_RESPONSE_TO_BIOTIC_STIMULUS	ibd
GOBP_CELLULAR_RESPONSE_TO_BR...	SET	8	-0.70858	-0.014804	0.39775	0.96257	GOBP_CELLULAR_RESPONSE_TO_BRAIN_DERIVED_NEUROTROPHIC_FACTOR_STIMULUS	ibd
GOBP_CELLULAR_RESPONSE_TO_CA...1	SET	28	-0.2883	-0.011262	0.16989	0.95514	GOBP_CELLULAR_RESPONSE_TO_CADMIUM_ION	ibd
GOBP_CELLULAR_RESPONSE_TO_CA...2	SET	11	0.44488	0.010898	0.29857	0.068121	GOBP_CELLULAR_RESPONSE_TO_CAFFEINE	ibd
GOBP_CELLULAR_RESPONSE_TO_CA...3	SET	84	-0.046063	-0.0031119	0.10773	0.66551	GOBP_CELLULAR_RESPONSE_TO_CALCIUM_ION	ibd
GOBP_CELLULAR_RESPONSE_TO_CA...4	SET	52	0.035942	0.0019122	0.13738	0.39681	GOBP_CELLULAR_RESPONSE_TO_CAMP	ibd
GOBP_CELLULAR_RESPONSE_TO_CA...5	SET	132	0.033933	0.00287	0.081625	0.33881	GOBP_CELLULAR_RESPONSE_TO_CARBOHYDRATE_STIMULUS	ibd
GOBP_CELLULAR_RESPONSE_TO_CG...	SET	7	-0.018711	-0.00036568	0.31521	0.52367	GOBP_CELLULAR_RESPONSE_TO_CGMP	ibd
GOBP_CELLULAR_RESPONSE_TO_CH...1	SET	311	-0.0079363	-0.0010252	0.051941	0.56072	GOBP_CELLULAR_RESPONSE_TO_CHEMICAL_STRESS	ibd
GOBP_CELLULAR_RESPONSE_TO_CH...2	SET	15	0.062058	0.001775	0.27594	0.41103	GOBP_CELLULAR_RESPONSE_TO_CHOLESTEROL	ibd
GOBP_CELLULAR_RESPONSE_TO_CO...1	SET	7	0.52604	0.010281	0.36347	0.073918	GOBP_CELLULAR_RESPONSE_TO_COCAINE	ibd
GOBP_CELLULAR_RESPONSE_TO_CO...2	SET	13	0.15642	0.0041654	0.28999	0.2948	GOBP_CELLULAR_RESPONSE_TO_COLD	ibd
GOBP_CELLULAR_RESPONSE_TO_CO...3	SET	23	0.2107	0.0074608	0.21171	0.15983	GOBP_CELLULAR_RESPONSE_TO_COPPER_ION	ibd
GOBP_CELLULAR_RESPONSE_TO_CO...4	SET	60	0.30643	0.017508	0.12352	0.0065598	GOBP_CELLULAR_RESPONSE_TO_CORTICOSTEROID_STIMULUS	ibd
GOBP_CELLULAR_RESPONSE_TO_DE...	SET	26	0.087529	0.0032951	0.18167	0.31498	GOBP_CELLULAR_RESPONSE_TO_DEXAMETHASONE_STIMULUS	ibd
GOBP_CELLULAR_RESPONSE_TO_DN...	SET	798	0.04046	0.0082584	0.032349	0.10552	GOBP_CELLULAR_RESPONSE_TO_DNA_DAMAGE_STIMULUS	ibd
GOBP_CELLULAR_RESPONSE_TO_DS...	SET	19	0.21259	0.0068428	0.18868	0.12994	GOBP_CELLULAR_RESPONSE_TO_DSRNA	ibd
GOBP_CELLULAR_RESPONSE_TO_EL...	SET	11	-0.49618	-0.012155	0.27787	0.96292	GOBP_CELLULAR_RESPONSE_TO_ELECTRICAL_STIMULUS	ibd
GOBP_CELLULAR_RESPONSE_TO_EP...	SET	11	0.26055	0.0063824	0.33523	0.21852	GOBP_CELLULAR_RESPONSE_TO_EPINEPHRINE_STIMULUS	ibd
GOBP_CELLULAR_RESPONSE_TO_ES...1	SET	38	0.28104	0.012786	0.15366	0.033708	GOBP_CELLULAR_RESPONSE_TO_ESTRADIOL_STIMULUS	ibd
GOBP_CELLULAR_RESPONSE_TO_ES...2	SET	15	0.42887	0.012267	0.20954	0.020349	GOBP_CELLULAR_RESPONSE_TO_ESTROGEN_STIMULUS	ibd
GOBP_CELLULAR_RESPONSE_TO_ET...1	SET	11	0.40091	0.0098209	0.29641	0.088108	GOBP_CELLULAR_RESPONSE_TO_ETHANOL	ibd
GOBP_CELLULAR_RESPONSE_TO_ET...2	SET	6	-0.29285	-0.005299	0.36707	0.7875	GOBP_CELLULAR_RESPONSE_TO_ETHER	ibd
GOBP_CELLULAR_RESPONSE_TO_EX...1	SET	14	0.36103	0.0099765	0.21492	0.046505	GOBP_CELLULAR_RESPONSE_TO_EXOGENOUS_DSRNA	ibd
GOBP_CELLULAR_RESPONSE_TO_EX...2	SET	305	0.17079	0.021853	0.053627	0.00072564	GOBP_CELLULAR_RESPONSE_TO_EXTERNAL_STIMULUS	ibd
GOBP_CELLULAR_RESPONSE_TO_EX...3	SET	245	0.17481	0.020079	0.058619	0.0014338	GOBP_CELLULAR_RESPONSE_TO_EXTRACELLULAR_STIMULUS	ibd
GOBP_CELLULAR_RESPONSE_TO_FA...	SET	33	-0.28914	-0.012261	0.16575	0.95944	GOBP_CELLULAR_RESPONSE_TO_FATTY_ACID	ibd
GOBP_CELLULAR_RESPONSE_TO_FL...	SET	19	0.051084	0.0016443	0.22612	0.41063	GOBP_CELLULAR_RESPONSE_TO_FLUID_SHEAR_STRESS	ibd
GOBP_CELLULAR_RESPONSE_TO_FO...	SET	11	0.033457	0.00081958	0.3098	0.457	GOBP_CELLULAR_RESPONSE_TO_FOLLICLE_STIMULATING_HORMONE_STIMULUS	ibd
GOBP_CELLULAR_RESPONSE_TO_GA...	SET	28	0.21367	0.0083469	0.17061	0.10522	GOBP_CELLULAR_RESPONSE_TO_GAMMA_RADIATION	ibd
GOBP_CELLULAR_RESPONSE_TO_GL...1	SET	10	-0.0049455	-0.00011551	0.31157	0.50633	GOBP_CELLULAR_RESPONSE_TO_GLUCAGON_STIMULUS	ibd
GOBP_CELLULAR_RESPONSE_TO_GL...2	SET	51	0.24789	0.013061	0.1321	0.030303	GOBP_CELLULAR_RESPONSE_TO_GLUCOCORTICOID_STIMULUS	ibd
GOBP_CELLULAR_RESPONSE_TO_GL...3	SET	48	0.14809	0.0075704	0.13318	0.13309	GOBP_CELLULAR_RESPONSE_TO_GLUCOSE_STARVATION	ibd
GOBP_CELLULAR_RESPONSE_TO_GO...	SET	19	-0.013176	-0.0004241	0.23531	0.52233	GOBP_CELLULAR_RESPONSE_TO_GONADOTROPIN_STIMULUS	ibd
GOBP_CELLULAR_RESPONSE_TO_HE...1	SET	58	-0.10566	-0.0059354	0.12671	0.79781	GOBP_CELLULAR_RESPONSE_TO_HEAT	ibd
GOBP_CELLULAR_RESPONSE_TO_HE...2	SET	5	0.16596	0.0027413	0.48677	0.36658	GOBP_CELLULAR_RESPONSE_TO_HEPARIN	ibd
GOBP_CELLULAR_RESPONSE_TO_HI...	SET	7	-0.26846	-0.0052467	0.34846	0.77947	GOBP_CELLULAR_RESPONSE_TO_HISTAMINE	ibd
GOBP_CELLULAR_RESPONSE_TO_HO...	SET	561	0.066699	0.011492	0.040475	0.049696	GOBP_CELLULAR_RESPONSE_TO_HORMONE_STIMULUS	ibd
GOBP_CELLULAR_RESPONSE_TO_HY...1	SET	79	0.088099	0.0057728	0.10167	0.19312	GOBP_CELLULAR_RESPONSE_TO_HYDROGEN_PEROXIDE	ibd
GOBP_CELLULAR_RESPONSE_TO_HY...2	SET	8	-0.24426	-0.0051031	0.36175	0.75022	GOBP_CELLULAR_RESPONSE_TO_HYDROPEROXIDE	ibd
GOBP_CELLULAR_RESPONSE_TO_HY...3	SET	4	-0.097652	-0.0014428	0.49422	0.57832	GOBP_CELLULAR_RESPONSE_TO_HYPEROXIA	ibd
GOBP_CELLULAR_RESPONSE_TO_IN...1	SET	10	-0.15915	-0.0037174	0.26222	0.72806	GOBP_CELLULAR_RESPONSE_TO_INCREASED_OXYGEN_LEVELS	ibd
GOBP_CELLULAR_RESPONSE_TO_IN...2	SET	5	0.7866	0.012993	0.44287	0.037864	GOBP_CELLULAR_RESPONSE_TO_INDOLE_3_METHANOL	ibd
GOBP_CELLULAR_RESPONSE_TO_IN...3	SET	216	0.043131	0.0046556	0.063096	0.24713	GOBP_CELLULAR_RESPONSE_TO_INORGANIC_SUBSTANCE	ibd
GOBP_CELLULAR_RESPONSE_TO_IN...4	SET	7	-0.16619	-0.003248	0.34102	0.68699	GOBP_CELLULAR_RESPONSE_TO_INSULIN_LIKE_GROWTH_FACTOR_STIMULUS	ibd
GOBP_CELLULAR_RESPONSE_TO_IN...5	SET	200	0.090322	0.0093856	0.063797	0.07843	GOBP_CELLULAR_RESPONSE_TO_INSULIN_STIMULUS	ibd
GOBP_CELLULAR_RESPONSE_TO_IN...6	SET	8	0.42148	0.0088057	0.35339	0.11651	GOBP_CELLULAR_RESPONSE_TO_INTERFERON_ALPHA	ibd
GOBP_CELLULAR_RESPONSE_TO_IN...7	SET	23	0.66278	0.023469	0.19878	0.00042871	GOBP_CELLULAR_RESPONSE_TO_INTERFERON_BETA	ibd
GOBP_CELLULAR_RESPONSE_TO_IN...8	SET	91	0.2718	0.019108	0.10215	0.003902	GOBP_CELLULAR_RESPONSE_TO_INTERLEUKIN_1	ibd
GOBP_CELLULAR_RESPONSE_TO_IO...	SET	71	0.18505	0.011498	0.10897	0.044744	GOBP_CELLULAR_RESPONSE_TO_IONIZING_RADIATION	ibd
GOBP_CELLULAR_RESPONSE_TO_IR...	SET	7	0.54886	0.010727	0.31652	0.041466	GOBP_CELLULAR_RESPONSE_TO_IRON_ION	ibd
GOBP_CELLULAR_RESPONSE_TO_KE...	SET	96	0.18339	0.013241	0.097766	0.030347	GOBP_CELLULAR_RESPONSE_TO_KETONE	ibd
GOBP_CELLULAR_RESPONSE_TO_LA...	SET	7	-0.26844	-0.0052462	0.36867	0.76673	GOBP_CELLULAR_RESPONSE_TO_LAMINAR_FLUID_SHEAR_STRESS	ibd
GOBP_CELLULAR_RESPONSE_TO_LE...1	SET	17	0.21648	0.0065915	0.25779	0.20052	GOBP_CELLULAR_RESPONSE_TO_LEPTIN_STIMULUS	ibd
GOBP_CELLULAR_RESPONSE_TO_LE...2	SET	10	-0.15789	-0.0036877	0.28391	0.71093	GOBP_CELLULAR_RESPONSE_TO_LEUCINE	ibd
GOBP_CELLULAR_RESPONSE_TO_LE...3	SET	12	0.032423	0.00082953	0.23315	0.4447	GOBP_CELLULAR_RESPONSE_TO_LEUCINE_STARVATION	ibd
GOBP_CELLULAR_RESPONSE_TO_LI...1	SET	5	-0.1775	-0.002932	0.4447	0.65511	GOBP_CELLULAR_RESPONSE_TO_LIGHT_INTENSITY	ibd
GOBP_CELLULAR_RESPONSE_TO_LI...2	SET	116	0.017293	0.0013717	0.082369	0.41685	GOBP_CELLULAR_RESPONSE_TO_LIGHT_STIMULUS	ibd
GOBP_CELLULAR_RESPONSE_TO_LI...3	SET	548	0.16231	0.027649	0.041464	4.5486e-05	GOBP_CELLULAR_RESPONSE_TO_LIPID	ibd
GOBP_CELLULAR_RESPONSE_TO_LI...4	SET	32	-0.12875	-0.0053762	0.17777	0.76553	GOBP_CELLULAR_RESPONSE_TO_LIPOPROTEIN_PARTICLE_STIMULUS	ibd
GOBP_CELLULAR_RESPONSE_TO_LI...5	SET	14	0.032166	0.00088886	0.21446	0.44039	GOBP_CELLULAR_RESPONSE_TO_LITHIUM_ION	ibd
GOBP_CELLULAR_RESPONSE_TO_LU...	SET	6	-0.066896	-0.0012104	0.38997	0.5681	GOBP_CELLULAR_RESPONSE_TO_LUTEINIZING_HORMONE_STIMULUS	ibd
GOBP_CELLULAR_RESPONSE_TO_MA...1	SET	13	0.64171	0.017088	0.30794	0.018594	GOBP_CELLULAR_RESPONSE_TO_MACROPHAGE_COLONY_STIMULATING_FACTOR_STIMULUS	ibd
GOBP_CELLULAR_RESPONSE_TO_MA...2	SET	7	-0.30547	-0.00597	0.36565	0.79825	GOBP_CELLULAR_RESPONSE_TO_MAGNESIUM_ION	ibd
GOBP_CELLULAR_RESPONSE_TO_MA...3	SET	13	0.39547	0.010531	0.22369	0.038541	GOBP_CELLULAR_RESPONSE_TO_MANGANESE_ION	ibd
GOBP_CELLULAR_RESPONSE_TO_ME...	SET	67	0.10523	0.0063522	0.12094	0.19212	GOBP_CELLULAR_RESPONSE_TO_MECHANICAL_STIMULUS	ibd
GOBP_CELLULAR_RESPONSE_TO_MI...	SET	12	0.53874	0.013784	0.29838	0.035501	GOBP_CELLULAR_RESPONSE_TO_MINERALOCORTICOID_STIMULUS	ibd
GOBP_CELLULAR_RESPONSE_TO_MO...	SET	204	0.31556	0.033113	0.068366	1.9734e-06	GOBP_CELLULAR_RESPONSE_TO_MOLECULE_OF_BACTERIAL_ORIGIN	ibd
GOBP_CELLULAR_RESPONSE_TO_MU...	SET	8	0.10554	0.0022049	0.31616	0.36927	GOBP_CELLULAR_RESPONSE_TO_MURAMYL_DIPEPTIDE	ibd
GOBP_CELLULAR_RESPONSE_TO_NI...1	SET	7	0.31294	0.0061159	0.30916	0.15573	GOBP_CELLULAR_RESPONSE_TO_NICOTINE	ibd
GOBP_CELLULAR_RESPONSE_TO_NI...2	SET	645	0.082041	0.01512	0.036816	0.012934	GOBP_CELLULAR_RESPONSE_TO_NITROGEN_COMPOUND	ibd
GOBP_CELLULAR_RESPONSE_TO_NI...3	SET	9	0.30692	0.006801	0.28444	0.1403	GOBP_CELLULAR_RESPONSE_TO_NITROGEN_STARVATION	ibd
GOBP_CELLULAR_RESPONSE_TO_NI...4	SET	6	1.1012	0.019925	0.53714	0.020185	GOBP_CELLULAR_RESPONSE_TO_NITROSATIVE_STRESS	ibd
GOBP_CELLULAR_RESPONSE_TO_NU...	SET	40	0.21795	0.010173	0.15532	0.080277	GOBP_CELLULAR_RESPONSE_TO_NUTRIENT	ibd
GOBP_CELLULAR_RESPONSE_TO_OR...	SET	531	0.11181	0.018757	0.041559	0.0035726	GOBP_CELLULAR_RESPONSE_TO_ORGANIC_CYCLIC_COMPOUND	ibd
GOBP_CELLULAR_RESPONSE_TO_OS...	SET	47	0.055794	0.0028224	0.14011	0.34524	GOBP_CELLULAR_RESPONSE_TO_OSMOTIC_STRESS	ibd
GOBP_CELLULAR_RESPONSE_TO_OX...1	SET	255	-0.040415	-0.0047349	0.056296	0.76359	GOBP_CELLULAR_RESPONSE_TO_OXIDATIVE_STRESS	ibd
GOBP_CELLULAR_RESPONSE_TO_OX...2	SET	11	0.069798	0.0017098	0.29476	0.40641	GOBP_CELLULAR_RESPONSE_TO_OXIDISED_LOW_DENSITY_LIPOPROTEIN_PARTICLE_STIMULUS	ibd
GOBP_CELLULAR_RESPONSE_TO_OX...3	SET	1177	0.10638	0.026084	0.028178	8.0179e-05	GOBP_CELLULAR_RESPONSE_TO_OXYGEN_CONTAINING_COMPOUND	ibd
GOBP_CELLULAR_RESPONSE_TO_OX...4	SET	4	0.47556	0.0070262	0.33858	0.080087	GOBP_CELLULAR_RESPONSE_TO_OXYGEN_GLUCOSE_DEPRIVATION	ibd
GOBP_CELLULAR_RESPONSE_TO_OX...5	SET	147	0.029429	0.0026255	0.074724	0.34685	GOBP_CELLULAR_RESPONSE_TO_OXYGEN_LEVELS	ibd
GOBP_CELLULAR_RESPONSE_TO_OX...6	SET	19	-0.32769	-0.010548	0.18642	0.96061	GOBP_CELLULAR_RESPONSE_TO_OXYGEN_RADICAL	ibd
GOBP_CELLULAR_RESPONSE_TO_PA...	SET	8	0.38365	0.0080153	0.34358	0.13209	GOBP_CELLULAR_RESPONSE_TO_PARATHYROID_HORMONE_STIMULUS	ibd
GOBP_CELLULAR_RESPONSE_TO_PE...1	SET	350	0.093039	0.012736	0.049432	0.029917	GOBP_CELLULAR_RESPONSE_TO_PEPTIDE	ibd
GOBP_CELLULAR_RESPONSE_TO_PE...2	SET	289	0.076375	0.0095167	0.054624	0.081037	GOBP_CELLULAR_RESPONSE_TO_PEPTIDE_HORMONE_STIMULUS	ibd
GOBP_CELLULAR_RESPONSE_TO_PE...3	SET	5	-0.22406	-0.003701	0.36139	0.73236	GOBP_CELLULAR_RESPONSE_TO_PEPTIDOGLYCAN	ibd
GOBP_CELLULAR_RESPONSE_TO_PH	SET	24	0.057058	0.0020638	0.19067	0.38238	GOBP_CELLULAR_RESPONSE_TO_PH	ibd
GOBP_CELLULAR_RESPONSE_TO_PO...	SET	13	-0.21513	-0.0057287	0.23356	0.82149	GOBP_CELLULAR_RESPONSE_TO_POTASSIUM_ION	ibd
GOBP_CELLULAR_RESPONSE_TO_PR...1	SET	7	0.00064608	1.2627e-05	0.35482	0.49927	GOBP_CELLULAR_RESPONSE_TO_PROGESTERONE_STIMULUS	ibd
GOBP_CELLULAR_RESPONSE_TO_PR...2	SET	13	0.16177	0.0043077	0.26819	0.2732	GOBP_CELLULAR_RESPONSE_TO_PROSTAGLANDIN_E_STIMULUS	ibd
GOBP_CELLULAR_RESPONSE_TO_PR...3	SET	18	0.025796	0.00080819	0.23615	0.45651	GOBP_CELLULAR_RESPONSE_TO_PROSTAGLANDIN_STIMULUS	ibd
GOBP_CELLULAR_RESPONSE_TO_PU...	SET	14	0.55521	0.015342	0.27046	0.020054	GOBP_CELLULAR_RESPONSE_TO_PURINE_CONTAINING_COMPOUND	ibd
GOBP_CELLULAR_RESPONSE_TO_RA...	SET	176	0.071612	0.0069853	0.067484	0.14431	GOBP_CELLULAR_RESPONSE_TO_RADIATION	ibd
GOBP_CELLULAR_RESPONSE_TO_RE...1	SET	17	0.47136	0.014352	0.20528	0.010839	GOBP_CELLULAR_RESPONSE_TO_REACTIVE_NITROGEN_SPECIES	ibd
GOBP_CELLULAR_RESPONSE_TO_RE...2	SET	133	0.0087626	0.0007439	0.078675	0.45566	GOBP_CELLULAR_RESPONSE_TO_REACTIVE_OXYGEN_SPECIES	ibd
GOBP_CELLULAR_RESPONSE_TO_RE...3	SET	62	0.0017099	9.9306e-05	0.12065	0.49435	GOBP_CELLULAR_RESPONSE_TO_RETINOIC_ACID	ibd
GOBP_CELLULAR_RESPONSE_TO_SA...1	SET	193	0.065423	0.0066796	0.067792	0.16727	GOBP_CELLULAR_RESPONSE_TO_SALT	ibd
GOBP_CELLULAR_RESPONSE_TO_SA...2	SET	12	0.10686	0.0027341	0.31359	0.36664	GOBP_CELLULAR_RESPONSE_TO_SALT_STRESS	ibd
GOBP_CELLULAR_RESPONSE_TO_SO...1	SET	4	-0.013437	-0.00019853	0.34331	0.51561	GOBP_CELLULAR_RESPONSE_TO_SODIUM_ARSENITE	ibd
GOBP_CELLULAR_RESPONSE_TO_SO...2	SET	5	0.17359	0.0028674	0.36758	0.31837	GOBP_CELLULAR_RESPONSE_TO_SORBITOL	ibd
GOBP_CELLULAR_RESPONSE_TO_ST...1	SET	160	0.13704	0.01275	0.072584	0.029525	GOBP_CELLULAR_RESPONSE_TO_STARVATION	ibd
GOBP_CELLULAR_RESPONSE_TO_ST...2	SET	189	0.092085	0.0093047	0.068639	0.089875	GOBP_CELLULAR_RESPONSE_TO_STEROID_HORMONE_STIMULUS	ibd
GOBP_CELLULAR_RESPONSE_TO_ST...3	SET	20	0.31031	0.010247	0.23669	0.094932	GOBP_CELLULAR_RESPONSE_TO_STEROL	ibd
GOBP_CELLULAR_RESPONSE_TO_ST...4	SET	15	0.17023	0.0048692	0.22806	0.22771	GOBP_CELLULAR_RESPONSE_TO_STEROL_DEPLETION	ibd
GOBP_CELLULAR_RESPONSE_TO_ST...5	SET	1790	0.072501	0.021527	0.02253	0.00064663	GOBP_CELLULAR_RESPONSE_TO_STRESS	ibd
GOBP_CELLULAR_RESPONSE_TO_TE...1	SET	5	-0.23422	-0.0038689	0.50934	0.67719	GOBP_CELLULAR_RESPONSE_TO_TEMPERATURE_STIMULUS	ibd
GOBP_CELLULAR_RESPONSE_TO_TE...2	SET	8	0.5899	0.012324	0.35027	0.046089	GOBP_CELLULAR_RESPONSE_TO_TESTOSTERONE_STIMULUS	ibd
GOBP_CELLULAR_RESPONSE_TO_TH...	SET	17	0.26101	0.0079473	0.26047	0.15816	GOBP_CELLULAR_RESPONSE_TO_THYROID_HORMONE_STIMULUS	ibd
GOBP_CELLULAR_RESPONSE_TO_TO...1	SET	103	0.22538	0.016852	0.085561	0.0042216	GOBP_CELLULAR_RESPONSE_TO_TOPOLOGICALLY_INCORRECT_PROTEIN	ibd
GOBP_CELLULAR_RESPONSE_TO_TO...2	SET	108	-0.0087815	-0.00067225	0.087447	0.53999	GOBP_CELLULAR_RESPONSE_TO_TOXIC_SUBSTANCE	ibd
GOBP_CELLULAR_RESPONSE_TO_TY...	SET	99	0.28006	0.020532	0.096929	0.0019327	GOBP_CELLULAR_RESPONSE_TO_TYPE_II_INTERFERON	ibd
GOBP_CELLULAR_RESPONSE_TO_UN...	SET	87	0.24607	0.016917	0.094514	0.0046172	GOBP_CELLULAR_RESPONSE_TO_UNFOLDED_PROTEIN	ibd
GOBP_CELLULAR_RESPONSE_TO_UV	SET	88	-0.025453	-0.0017599	0.095621	0.60495	GOBP_CELLULAR_RESPONSE_TO_UV	ibd
GOBP_CELLULAR_RESPONSE_TO_UV...1	SET	11	0.0051929	0.00012721	0.34118	0.49393	GOBP_CELLULAR_RESPONSE_TO_UV_A	ibd
GOBP_CELLULAR_RESPONSE_TO_UV...2	SET	12	-0.10101	-0.0025843	0.24734	0.6585	GOBP_CELLULAR_RESPONSE_TO_UV_B	ibd
GOBP_CELLULAR_RESPONSE_TO_UV...3	SET	5	-0.19044	-0.0031457	0.53185	0.63985	GOBP_CELLULAR_RESPONSE_TO_UV_C	ibd
GOBP_CELLULAR_RESPONSE_TO_VA...	SET	58	0.085157	0.0047839	0.12561	0.24892	GOBP_CELLULAR_RESPONSE_TO_VASCULAR_ENDOTHELIAL_GROWTH_FACTOR_STIMULUS	ibd
GOBP_CELLULAR_RESPONSE_TO_VI...1	SET	66	0.13154	0.0078808	0.114	0.12429	GOBP_CELLULAR_RESPONSE_TO_VIRUS	ibd
GOBP_CELLULAR_RESPONSE_TO_VI...2	SET	29	0.16005	0.0063628	0.18234	0.19004	GOBP_CELLULAR_RESPONSE_TO_VITAMIN	ibd
GOBP_CELLULAR_RESPONSE_TO_VI...3	SET	20	0.090384	0.0029847	0.22608	0.34466	GOBP_CELLULAR_RESPONSE_TO_VITAMIN_D	ibd
GOBP_CELLULAR_RESPONSE_TO_WA...	SET	6	0.010348	0.00018724	0.35122	0.48825	GOBP_CELLULAR_RESPONSE_TO_WATER_STIMULUS	ibd
GOBP_CELLULAR_RESPONSE_TO_XE...	SET	181	0.0072967	0.00072169	0.073252	0.46033	GOBP_CELLULAR_RESPONSE_TO_XENOBIOTIC_STIMULUS	ibd
GOBP_CELLULAR_RESPONSE_TO_X_...	SET	13	0.52667	0.014025	0.27919	0.029626	GOBP_CELLULAR_RESPONSE_TO_X_RAY	ibd
GOBP_CELLULAR_RESPONSE_TO_ZI...	SET	18	0.3166	0.009919	0.25578	0.10791	GOBP_CELLULAR_RESPONSE_TO_ZINC_ION	ibd
GOBP_CELLULAR_SENESCENCE	SET	90	0.17641	0.012334	0.094317	0.030722	GOBP_CELLULAR_SENESCENCE	ibd
[truncated: 49,004 more rows]

## Sheet: Table S4
iteration	traits	posterior_prob	regional_prob	candidate_snp	posterior_explained_by_snp	dropped_trait	region
1	None		0.0762			ra	1
2	None		0.0118			ibd	1
3	None		0.0005			vitiligo	1
1	ra, vitiligo, eczema	0.7127	0.8594	rs301799	0.3816		2
1	None		0.4015			eczema	3
2	None		0.0055			ibd	3
3	None		0.0015			ra	3
1	None		0.5902			ibd	4
2	None		0.0108			eczema	4
3	None		0.0059			ra	4
1	None		0.4237			ibd	5
2	None		0.0034			eczema	5
3	None		0.0008			vitiligo	5
1	ra, ibd, vitiligo, eczema	0.8452	0.925	rs6679677	0.7535		6
1	None		0.0849			ra	7
2	None		0.0008			ibd	7
3	None		0.0005			vitiligo	7
1	None		0.0143			eczema	8
2	ibd, vitiligo	0.5684	0.9196	rs1336900	0.9845		8
1	None		0.0137			eczema	9
2	ibd, vitiligo	0.479	0.7303	rs10305664	0.1341		9
1	None		0.0322			eczema	10
2	None		0.0293			ibd	10
3	None		0.0004			vitiligo	10
1	None		0.0195			eczema	11
2	None		0.0013			ra	11
3	None		0.0005			vitiligo	11
1	ra, eczema	0.8875	0.9963	rs12133641	0.5913		12
2	None		0.0012			ibd	12
1	None		0.0034			ibd	13
2	None		0.0655			eczema	13
3	None		0.0004			ra	13
1	None		0.4036			eczema	14
2	None		0.0169			ibd	14
3	None		0.001			vitiligo	14
1	None		0.5535			eczema	15
2	None		0.6281			vitiligo	15
3	None		0.0076			ibd	15
1	ra, vitiligo	0.9461	0.9753	rs1326281	0.3622		16
2	None		0.008			ibd	16
1	ra, ibd	0.8748	0.9241	rs7554511	0.2331		17
2	None		0.0009			eczema	17
1	None		0.1814			ibd	18
2	None		0.0007			vitiligo	18
3	None		0.0005			eczema	18
1	None		0.242			eczema	19
2	None		0.0105			vitiligo	19
3	None		0.0063			ibd	19
1	ibd, eczema	0.5358	0.5838	rs77848049	0.2363		20
2	None		0.0016			ra	20
1	ibd, eczema	0.4442	0.6856	rs11127150	0.3585		21
2	None		0.0007			vitiligo	21
1	None		0.061			ra	22
2	None		0.1643			vitiligo	22
3	None		0.0005			eczema	22
1	None		0.6018			eczema	23
2	None		0.0092			ibd	23
3	None		0.0042			ra	23
1	None		0.0726			ra	24
2	None		0.0009			vitiligo	24
3	None		0.0003			ibd	24
1	ibd, eczema	0.5134	1	rs917997	0.1123		25
2	None		0.0018			ra	25
1	ra, ibd, vitiligo, eczema	0.9422	0.9951	rs72837826	0.9039		26
1	None		0.4832			ibd	27
2	None		0.0452			eczema	27
3	None		0.0007			vitiligo	27
1	None		0.0429			ra	28
2	None		0.0012			ibd	28
3	None		0.0009			vitiligo	28
1	None		0.3581			eczema	29
2	None		0.0044			ibd	29
3	None		0.0035			vitiligo	29
1	None		0.0048			ibd	30
2	None		0.0019			eczema	30
3	None		0.0006			vitiligo	30
1	None		0.4203			vitiligo	31
2	None		0.0093			eczema	31
3	None		0.0005			ibd	31
1	ibd, eczema	0.3828	0.7136	rs2682386	0.0814		32
2	None		0.0003			vitiligo	32
1	None		0.0145			vitiligo	33
2	None		0.0051			ibd	33
3	None		0.0003			eczema	33
1	None		0.1384			ra	34
2	None		0.0587			eczema	34
3	None		0.0026			ibd	34
1	None		1			ibd	35
2	None		0.2484			eczema	35
3	None		0.033			ra	35
1	None		0.1223			eczema	36
2	None		0.0175			ra	36
3	None		0.0008			vitiligo	36
1	None		0.286			ibd	37
2	None		0.0049			eczema	37
3	None		0.0016			vitiligo	37
1	None		0.398			ibd	38
2	None		0.0035			eczema	38
3	None		0.0038			vitiligo	38
1	None		0.0523			eczema	39
2	None		0.0915			ibd	39
3	None		0.0028			ra	39
1	ibd, vitiligo, eczema	0.4835	0.7245	rs10041497	0.05		40
1	None		0.0073			ibd	41
2	None		0.0061			ra	41
3	None		0.001			vitiligo	41
1	None		0.0039			ibd	42
2	None		0.0007			ra	42
3	None		0.0003			vitiligo	42
1	None		0.353			ibd	43
2	None		0.0006			ra	43
3	None		0.0006			eczema	43
1	None		0.3989			eczema	44
2	None		0.0062			ibd	44
3	None		0.0012			vitiligo	44
1	ibd, eczema	0.7366	0.999	rs12654812	0.6639		45
2	None		0.0013			vitiligo	45
1	ibd, eczema	0.4494	0.5967	rs1012636	0.5355		46
2	None		0.0091			vitiligo	46
1	ibd, vitiligo, eczema	0.7597	1	rs17513531	0.1207		47
1	None		0.0044			ibd	48
2	ra, eczema	0.8917	0.9931	rs9372120	0.34		48
1	ra, ibd	0.9911	1	rs6920220	0.7296		49
2	None		0.3515			vitiligo	49
1	ra, eczema	0.8782	1	rs212389	0.8069		50
2	None		0.0042			ibd	50
1	None		0.1749			ibd	51
2	None		0.0018			vitiligo	51
3	None		0.0009			eczema	51
1	None		0.0815			eczema	52
2	None		0.1458			ra	52
3	None		0.007			vitiligo	52
1	None		0.0755			ra	53
2	None		0.0053			ibd	53
3	None		0.0007			vitiligo	53
1	ibd, eczema	0.9431	0.9575	rs56094005	0.5426		54
2	None		0.0006			vitiligo	54
1	None		0.9765			eczema	55
2	None		0.038			ra	55
3	None		0.0018			vitiligo	55
1	ra, eczema	0.7486	0.8173	rs28550378	0.3259		56
2	None		0.0089			ibd	56
1	ra, ibd, vitiligo, eczema	0.7118	0.9134	rs938650	0.5337		57
1	ibd, eczema	0.4826	0.5811	rs10114119	0.1196		58
2	None		0.0006			vitiligo	58
1	None		0.0655			ibd	59
2	None		0.0161			eczema	59
3	None		0.0028			vitiligo	59
1	ra, eczema	0.6172	0.7477	rs1930785	0.097		60
2	None		0.0004			vitiligo	60
1	None		0.2995			ibd	61
2	None		0.0018			ra	61
3	None		0.0006			vitiligo	61
1	None		1			vitiligo	62
2	None		0.1368			eczema	62
3	None		0.0365			ra	62
1	None		0.2722			ra	63
2	None		0.0042			eczema	63
3	None		0.0033			ibd	63
1	ra, ibd	0.9203	0.9519	rs3802597	0.2202		64
2	None		0.0062			eczema	64
1	None		0.1174			ra	65
2	None		0.0029			eczema	65
3	None		0.0008			vitiligo	65
1	None		0.0116			ibd	66
2	None		0.0014			eczema	66
3	None		0.0003			vitiligo	66
1	None		0.1239			ibd	67
2	None		0.0088			eczema	67
3	None		0.0113			ra	67
1	None		0.0407			ibd	68
2	None		0.0017			vitiligo	68
3	None		0.0005			ra	68
1	None		0.0904			ibd	69
2	None		0.0063			ra	69
3	None		0.0008			vitiligo	69
1	ibd, eczema	0.6701	0.7734	rs28520436	0.316		70
2	None		0.0104			ra	70
1	ra, vitiligo	0.9541	0.9939	rs968567	0.4242		71
2	None		0.2304			ibd	71
1	None		0.0039			eczema	72
2	None		0.0155			ibd	72
3	None		0.0011			vitiligo	72
1	ibd, vitiligo, eczema	0.3611	0.6326	rs7936323	0.4597		73
1	ra, vitiligo, eczema	0.5432	0.568	rs4409785	0.5362		74
1	None		0.2084			eczema	75
2	None		0.0014			vitiligo	75
3	None		0.0007			ibd	75
1	ra, eczema	0.9434	1	rs74541740	0.1599		76
2	None		0.0008			ibd	76
1	None		0.0122			eczema	77
2	None		0.0203			ibd	77
3	None		0.0031			ra	77
1	ra, eczema	0.984	0.9999	rs705699	0.6027		78
2	None		0.0025			vitiligo	78
1	ra, ibd, vitiligo, eczema	0.9443	0.9705	rs3184504	0.7639		79
1	None		0.2971			eczema	80
2	None		0.0314			ibd	80
3	None		0.0007			vitiligo	80
1	ra, eczema	0.9868	0.9965	rs175714	0.8197		81
2	None		0.4697			ibd	81
1	ibd, eczema	0.9252	0.9503	rs4462528	0.4761		82
2	None		0.0061			vitiligo	82
1	ibd, eczema	0.7636	0.8942	rs7147439	0.5047		83
2	None		0.001			ra	83
1	ra, ibd, eczema	0.537	0.7274	rs56062135	0.2812		84
1	None		0.1883			ra	85
2	ibd, vitiligo	0.6466	0.7422	rs7181071	0.1135		85
1	None		0.0053			eczema	86
2	None		0.3178			ibd	86
3	None		0.0055			ra	86
1	None		0.1407			ibd	87
2	None		0.0006			vitiligo	87
3	None		0.0004			ra	87
1	ibd, eczema	0.6399	0.6457	rs12324931	1		88
2	None		0.0006			vitiligo	88
1	None		0.0402			vitiligo	89
2	None		0.0017			ra	89
3	None		0.0006			ibd	89
1	ra, ibd	0.9103	1	rs12936409	0.1568		90
2	None		0.002			vitiligo	90
1	ibd, eczema	0.8969	0.9812	rs1358175	0.6417		91
2	None		0.004			ra	91
1	None		0.0512			eczema	92
2	None		0.0029			ibd	92
3	None		0.0019			vitiligo	92
1	None		0.9892			ibd	93
2	None		0.0214			eczema	93
3	None		0.1633			vitiligo	93
1	None		0.1947			eczema	94
2	None		0.0235			ibd	94
3	None		0.004			ra	94
1	None		0.0095			eczema	95
2	None		0.0013			vitiligo	95
3	None		0.0006			ra	95
1	ra, ibd, eczema	0.5219	1	rs2542147	0.1683		96
1	None		0.1099			ibd	97
2	None		0.0027			vitiligo	97
3	None		0.0013			eczema	97
1	ra, eczema	0.9242	0.9404	rs4574025	0.5308		98
2	None		0.0021			vitiligo	98
1	None		0.0923			ibd	99
2	None		0.0037			eczema	99
3	None		0.002			vitiligo	99
1	ra, ibd	0.7455	1	rs144309607	1		100
2	None		0.0006			eczema	100
1	None		0.004			vitiligo	101
2	None		0.0003			ibd	101
3	None		0.0001			ra	101
1	None		1			eczema	102
2	None		0.0232			ibd	102
3	None		0.2673			ra	102
1	ra, ibd	0.8344	1	rs5754100	0.2068		103
2	None		0.0002			vitiligo	103
1	None		0.0158			vitiligo	104
2	ra, eczema	0.3946	0.5781	rs4821569	0.7035		104
1	None		0.0451			vitiligo	105
2	None		0.0315			ibd	105
3	None		0.0007			eczema	105
1	None		0.0937			ra	106
2	None		0.0077			ibd	106
3	None		0.0006			vitiligo	106

## Sheet: Table S5
Uploaded_variation	Location	Allele	Gene	Feature	Feature_type	Consequence	cDNA_position	CDS_position	Protein_position	Amino_acids	Codons	Existing_variation	Extra
rs301805	1:8420956-8420956	C	ENSG00000142599	ENST00000337907.7	Transcript	intron_variant	-	-	-	-	-	rs301805,COSV61951574	IMPACT=MODIFIER;SYMBOL=RERE;BIOTYPE=protein_coding;INTRON=13/23;REF_ALLELE=T;UPLOADED_ALLELE=T/C/G;STRAND=-1;SYMBOL_SOURCE=HGNC;HGNC_ID=HGNC:9965;TSL=1;APPRIS=P1;SOMATIC=0,1;PHENO=1,1;PUBMED=34978666,35560157,29785011,31835028,30643258,33082346,30595370,37528461,37844115,38177345,37365406,39358328,39134668
rs301805	1:8420956-8420956	G	ENSG00000142599	ENST00000337907.7	Transcript	intron_variant	-	-	-	-	-	rs301805,COSV61951574	IMPACT=MODIFIER;SYMBOL=RERE;BIOTYPE=protein_coding;INTRON=13/23;REF_ALLELE=T;UPLOADED_ALLELE=T/C/G;STRAND=-1;SYMBOL_SOURCE=HGNC;HGNC_ID=HGNC:9965;TSL=1;APPRIS=P1;AF=0.6801;SOMATIC=0,1;PHENO=1,1;PUBMED=34978666,35560157,29785011,31835028,30643258,33082346,30595370,37528461,37844115,38177345,37365406,39358328,39134668
rs301805	1:8420956-8420956	C	ENSG00000142599	ENST00000377464.5	Transcript	intron_variant	-	-	-	-	-	rs301805,COSV61951574	IMPACT=MODIFIER;SYMBOL=RERE;BIOTYPE=protein_coding;INTRON=6/16;REF_ALLELE=T;UPLOADED_ALLELE=T/C/G;STRAND=-1;SYMBOL_SOURCE=HGNC;HGNC_ID=HGNC:9965;TSL=5;SOMATIC=0,1;PHENO=1,1;PUBMED=34978666,35560157,29785011,31835028,30643258,33082346,30595370,37528461,37844115,38177345,37365406,39358328,39134668
rs301805	1:8420956-8420956	G	ENSG00000142599	ENST00000377464.5	Transcript	intron_variant	-	-	-	-	-	rs301805,COSV61951574	IMPACT=MODIFIER;SYMBOL=RERE;BIOTYPE=protein_coding;INTRON=6/16;REF_ALLELE=T;UPLOADED_ALLELE=T/C/G;STRAND=-1;SYMBOL_SOURCE=HGNC;HGNC_ID=HGNC:9965;TSL=5;AF=0.6801;SOMATIC=0,1;PHENO=1,1;PUBMED=34978666,35560157,29785011,31835028,30643258,33082346,30595370,37528461,37844115,38177345,37365406,39358328,39134668
rs301805	1:8420956-8420956	C	ENSG00000142599	ENST00000400907.6	Transcript	intron_variant	-	-	-	-	-	rs301805,COSV61951574	IMPACT=MODIFIER;SYMBOL=RERE;BIOTYPE=protein_coding;INTRON=11/14;REF_ALLELE=T;UPLOADED_ALLELE=T/C/G;STRAND=-1;SYMBOL_SOURCE=HGNC;HGNC_ID=HGNC:9965;TSL=5;SOMATIC=0,1;PHENO=1,1;PUBMED=34978666,35560157,29785011,31835028,30643258,33082346,30595370,37528461,37844115,38177345,37365406,39358328,39134668
rs301805	1:8420956-8420956	G	ENSG00000142599	ENST00000400907.6	Transcript	intron_variant	-	-	-	-	-	rs301805,COSV61951574	IMPACT=MODIFIER;SYMBOL=RERE;BIOTYPE=protein_coding;INTRON=11/14;REF_ALLELE=T;UPLOADED_ALLELE=T/C/G;STRAND=-1;SYMBOL_SOURCE=HGNC;HGNC_ID=HGNC:9965;TSL=5;AF=0.6801;SOMATIC=0,1;PHENO=1,1;PUBMED=34978666,35560157,29785011,31835028,30643258,33082346,30595370,37528461,37844115,38177345,37365406,39358328,39134668
rs301805	1:8420956-8420956	C	ENSG00000142599	ENST00000400908.7	Transcript	intron_variant	-	-	-	-	-	rs301805,COSV61951574	IMPACT=MODIFIER;SYMBOL=RERE;BIOTYPE=protein_coding;INTRON=12/22;REF_ALLELE=T;UPLOADED_ALLELE=T/C/G;STRAND=-1;SYMBOL_SOURCE=HGNC;HGNC_ID=HGNC:9965;MANE=MANE_Select;MANE_SELECT=NM_001042681.2;TSL=1;APPRIS=P1;SOMATIC=0,1;PHENO=1,1;PUBMED=34978666,35560157,29785011,31835028,30643258,33082346,30595370,37528461,37844115,38177345,37365406,39358328,39134668
rs301805	1:8420956-8420956	G	ENSG00000142599	ENST00000400908.7	Transcript	intron_variant	-	-	-	-	-	rs301805,COSV61951574	IMPACT=MODIFIER;SYMBOL=RERE;BIOTYPE=protein_coding;INTRON=12/22;REF_ALLELE=T;UPLOADED_ALLELE=T/C/G;STRAND=-1;SYMBOL_SOURCE=HGNC;HGNC_ID=HGNC:9965;MANE=MANE_Select;MANE_SELECT=NM_001042681.2;TSL=1;APPRIS=P1;AF=0.6801;SOMATIC=0,1;PHENO=1,1;PUBMED=34978666,35560157,29785011,31835028,30643258,33082346,30595370,37528461,37844115,38177345,37365406,39358328,39134668
rs301805	1:8420956-8420956	C	ENSG00000232912	ENST00000444276.1	Transcript	upstream_gene_variant	-	-	-	-	-	rs301805,COSV61951574	IMPACT=MODIFIER;SYMBOL=RERE-AS1;BIOTYPE=lncRNA;REF_ALLELE=T;UPLOADED_ALLELE=T/C/G;DISTANCE=4682;STRAND=1;SYMBOL_SOURCE=HGNC;HGNC_ID=HGNC:40501;TSL=2;SOMATIC=0,1;PHENO=1,1;PUBMED=34978666,35560157,29785011,31835028,30643258,33082346,30595370,37528461,37844115,38177345,37365406,39358328,39134668
rs301805	1:8420956-8420956	G	ENSG00000232912	ENST00000444276.1	Transcript	upstream_gene_variant	-	-	-	-	-	rs301805,COSV61951574	IMPACT=MODIFIER;SYMBOL=RERE-AS1;BIOTYPE=lncRNA;REF_ALLELE=T;UPLOADED_ALLELE=T/C/G;DISTANCE=4682;STRAND=1;SYMBOL_SOURCE=HGNC;HGNC_ID=HGNC:40501;TSL=2;AF=0.6801;SOMATIC=0,1;PHENO=1,1;PUBMED=34978666,35560157,29785011,31835028,30643258,33082346,30595370,37528461,37844115,38177345,37365406,39358328,39134668
rs301805	1:8420956-8420956	C	ENSG00000232912	ENST00000449895.5	Transcript	upstream_gene_variant	-	-	-	-	-	rs301805,COSV61951574	IMPACT=MODIFIER;SYMBOL=RERE-AS1;BIOTYPE=lncRNA;REF_ALLELE=T;UPLOADED_ALLELE=T/C/G;DISTANCE=3689;STRAND=1;SYMBOL_SOURCE=HGNC;HGNC_ID=HGNC:40501;TSL=3;SOMATIC=0,1;PHENO=1,1;PUBMED=34978666,35560157,29785011,31835028,30643258,33082346,30595370,37528461,37844115,38177345,37365406,39358328,39134668
rs301805	1:8420956-8420956	G	ENSG00000232912	ENST00000449895.5	Transcript	upstream_gene_variant	-	-	-	-	-	rs301805,COSV61951574	IMPACT=MODIFIER;SYMBOL=RERE-AS1;BIOTYPE=lncRNA;REF_ALLELE=T;UPLOADED_ALLELE=T/C/G;DISTANCE=3689;STRAND=1;SYMBOL_SOURCE=HGNC;HGNC_ID=HGNC:40501;TSL=3;AF=0.6801;SOMATIC=0,1;PHENO=1,1;PUBMED=34978666,35560157,29785011,31835028,30643258,33082346,30595370,37528461,37844115,38177345,37365406,39358328,39134668
rs301805	1:8420956-8420956	C	ENSG00000142599	ENST00000460659.5	Transcript	intron_variant,non_coding_transcript_variant	-	-	-	-	-	rs301805,COSV61951574	IMPACT=MODIFIER;SYMBOL=RERE;BIOTYPE=protein_coding_CDS_not_defined;INTRON=2/2;REF_ALLELE=T;UPLOADED_ALLELE=T/C/G;STRAND=-1;SYMBOL_SOURCE=HGNC;HGNC_ID=HGNC:9965;TSL=2;SOMATIC=0,1;PHENO=1,1;PUBMED=34978666,35560157,29785011,31835028,30643258,33082346,30595370,37528461,37844115,38177345,37365406,39358328,39134668
rs301805	1:8420956-8420956	G	ENSG00000142599	ENST00000460659.5	Transcript	intron_variant,non_coding_transcript_variant	-	-	-	-	-	rs301805,COSV61951574	IMPACT=MODIFIER;SYMBOL=RERE;BIOTYPE=protein_coding_CDS_not_defined;INTRON=2/2;REF_ALLELE=T;UPLOADED_ALLELE=T/C/G;STRAND=-1;SYMBOL_SOURCE=HGNC;HGNC_ID=HGNC:9965;TSL=2;AF=0.6801;SOMATIC=0,1;PHENO=1,1;PUBMED=34978666,35560157,29785011,31835028,30643258,33082346,30595370,37528461,37844115,38177345,37365406,39358328,39134668
[truncated: 1,992 more rows]

## Sheet: Table S6
probeID	ProbeChr	Gene	Probe_bp	topSNP	topSNP_chr	topSNP_bp	A1	A2	Freq	b_GWAS	se_GWAS	p_GWAS	b_eQTL	se_eQTL	p_eQTL	b_SMR	se_SMR	p_SMR	p_HEIDI	nsnp_HEIDI	tissue
[truncated: 50 more rows]

[truncated: 4 more sheets: Table S7, Table S8, Table S9, Table S10]
